# Supplementary material for: Transcriptome Profiling of Pediatric Core Binding Factor AML
Source: PLoS One. 2015 Sep 23;10(9):e0138782. doi: 10.1371/journal.pone.0138782 (PMC4580636; doi:10.1371/journal.pone.0138782)
Supplement: S1 Table — (XLSX) [file pone.0138782.s003.xlsx]

## Sheet: Sheet1
USI	Gender	Race	Primary Cytogenetic Code	Age in yrs	Diagnostic WBC	BM Blast %	PB Blast %	CNS disease	Chloroma	FAB	Complexity	Karyotype	FLT3/ITD?	FLT3 PM?	NPM mutation?	CEBPA mutation?	WT1 mutation?	c-Kit mutation?	Induction CR status	Risk group	EFS event	Survival
PAKVYM	Male	Black or African American	Inv(16)	15.8822	84.8	64	54	No	No	M2	1	Inv(16)	No	No	No	No	No	No	CR	Low	Relapse	Dead
PALVKV	Female	White	Inv(16)	13.4301	33.9	40	61	No	No	M4	1	Inv(16)	No	No	No	No	No	Yes	CR	Low	Relapse	Alive
PANGCM	Male	White	Inv(16)	8.86027	140.9	58	54.5	Yes	No	M4	1	Inv(16)	No	No	No	No	No	No	CR	Low	Relapse	Alive
PANUTB	Female	White	Inv(16)	15.3014	127.8	90	95	No	No	M2	1	Inv(16)	No	No	No	No	No	Yes	CR	Low	Relapse	Dead
PANWHP	Female	White	Inv(16)	5.07397	77.2	61	59	No	No	M4	1	Inv(16)	No	No	No	No	No	No	CR	Low	Censored	Alive
PAPVCN	Male	White	Inv(16)	11.5918	62.2	75	51	No	No	M4	1	Inv(16)	No	No	No	No	No	Yes	CR	Low	Relapse	Alive
PAPVZK	Male	White	Inv(16)	15.9507	146	100	66	No	No	M4	1	Inv(16)	No	No	No	No	No	Yes	CR	Low	Relapse	Alive
PARAHF	Male	White	Inv(16)	14.9918	335.5	76	93	No	No	M4	1	Inv(16)	No	No	No	No	No	No	CR	Low	Relapse	Dead
PARJYP	Female	Unknown	Inv(16)	14.8849	122.5	80	56	No	No	M4	1	Inv(16)	No	No	No	No	No	No	Not in CR	Low	Censored	Alive
PARMZF	Female	White	Inv(16)	8.66575	200.1	90	62	No	No	M4	1	Inv(16)	No	No	No	No	No	Yes	CR	Low	Relapse	Alive
PARXBT	Male	White	Inv(16)	9.26301	34.9	68	68	No	No	M4	1	Inv(16)	No	No	No	No	No	No	Not in CR	Low	Censored	Alive
PASFJB	Male	White	Inv(16)	11.3726	133.7	92	81	No	No	M4	1	Inv(16)	No	No	No	No	No	No	CR	Low	Relapse	Dead
PASYDC	Male	White	Inv(16)	10.6521	81.1	77	80	No	No	M4	1	Inv(16)	No	No	No	No	No	No	CR	Low	Induction failure	Alive
PASYJI	Female	White	Inv(16)	12.4521	31.1	63	56	No	No	M4	1	Inv(16)	No	No	No	No	No	Yes	CR	Low	Relapse	Alive
PACDZR	Female	White	Normal	4.55068	59	67	85	No	No	M1	0	Normal	No	No	No	Yes	No	No	CR	Low	Relapse	Dead
PAEAFC	Male	White	Normal	13.9945	173	88	66	Yes	No	M4	0	Normal	Yes	No	No	No	Yes	No	Death	Standard	Death without remission	Dead
PAEFHC	Male	White	Normal	7.00822	52.4	85	56	No	No	M2	0	Normal	Yes	No	No	No	No	No	CR	High	Relapse	Alive
PALHVV	Male	White	Normal	13.2521	42.8	65	50	No	Yes	M4	0	Normal	No	No	No	No	Unknown	No	CR	Standard	Relapse	Dead
PALNAT	Male	White	Normal	0.827397	496	92	95	No	No	M4	0	Normal	No	No	No	No	No	No	CR	Standard	Relapse	Dead
PAMYWW	Female	White	Normal	20.8192	31.3	70	50	No	No	M4	0	Normal	Yes	No	No	No	No	No	Not in CR	Standard	Induction failure	Dead
PANBWF	Male	White	Normal	17.0329	83.4	77	59	No	No	M4	0	Normal	Yes	No	No	No	No	No	CR	High	Censored	Alive
PANKNB	Male	Black or African American	Normal	17.6904	81.5	95	84	No	No	M4	0	Normal	No	No	No	No	No	No	CR	Standard	Censored	Alive
PANLXM	Female	Asian	Normal	10.2603	11.2	54	65	No	No	M2	0	Normal	Yes	No	No	No	No	No	CR	Standard	Relapse	Dead
PANRIK	Male	White	Normal	15.4712	45.3	61	76	No	No	M2	0	Normal	Yes	No	No	No	No	No	CR	High	Censored	Alive
PANSJB	Male	Unknown	Normal	11.1534	24.3	70	61	No	No	NOS	0	Normal	Yes	No	No	No	No	No	CR	High	Relapse	Dead
PANTPW	Female	White	Normal	2.24384	152.6	92	89	No	No	M1	0	Normal	No	No	No	Yes	No	No	CR	Low	Censored	Alive
PAPAEG	Male	White	Normal	8.06575	22.3	73	68	No	No	NOS	0	Normal	Yes	No	No	No	Yes	No	Not in CR	High	Induction failure	Dead
PAPWIU	Female	American Indian or Alaska Native	Normal	12.1123	52.2	75	86	No	No	M1	0	Normal	No	No	No	Yes	No	No	CR	Low	Censored	Alive
PAPXUF	Male	White	Normal	17.6329	62.6	69	57	No	No	M2	0	Normal	Yes	No	No	No	Yes	No	Not in CR	Standard	Induction failure	Alive
PARBFJ	Male	White	Normal	12.8795	46.1	86	57	No	No	M4	0	Normal	No	Yes	Yes	No	No	No	CR	Low	Censored	Alive
PARBTV	Male	White	Normal	17.1863	247.1	87	95	No	No	M1	0	Normal	No	No	No	No	No	No	Not in CR	Standard	Induction failure	Dead
PARHPP	Female	Black or African American	Normal	13.0959	65.4	79	89	Yes	No	M4	0	Normal	Yes	No	No	No	No	No	Not in CR	High	Relapse	Dead
PARLVL	Male	Black or African American	Normal	2.63836	178.2	90	87	No	No	M2	0	Normal	No	No	No	Yes	No	No	CR	Low	Relapse	Alive
PARTYK	Male	Unknown	Normal	5.38904	18.6	96	89	No	No	Unknown	0	Normal	No	No	Yes	No	No	No	Not in CR	Low	Censored	Alive
PARUTH	Male	White	Normal	9.46301	42.5	61	71	Yes	Yes	Unknown	0	Normal	No	Yes	No	No	No	No	CR	Standard	Relapse	Dead
PARXNG	Male	Black or African American	Normal	10.1014	137	63	95	No	No	M2	0	Normal	No	No	No	Yes	Yes	No	CR	Low	Censored	Alive
PARYEB	Male	White	Normal	19.1397	32.1	93	84	No	No	M0	0	Normal	No	No	Yes	No	No	No	CR	Low	Censored	Alive
PARYGA	Male	White	Normal	16.2082	59.8	62	70	No	No	M4	0	Normal	No	No	No	No	No	No	CR	Standard	Censored	Alive
PARZWH	Male	White	Normal	11.6247	29.5	92	97	No	No	M1	0	Normal	No	No	No	Yes	No	No	CR	Low	Censored	Alive
PASAFM	Male	White	Normal	10.0548	8.3	83	84	No	No	M1	0	Normal	No	No	No	Yes	No	No	Not in CR	Low	Censored	Alive
PASIEP	Male	White	Normal	16.663	473.1	93	79	No	No	M1	0	Normal	Yes	No	No	Yes	No	No	CR	Low	Induction failure	Dead
PASILA	Male	White	Normal	14.7562	2.4	90	49	No	No	M0	0	Normal	No	No	No	No	No	No	CR	Standard	Censored	Alive
PASKUA	Male	Black or African American	Normal	10.0877	76.4	69	66	No	No	M2	0	Normal	Yes	No	No	No	Yes	No	Not in CR	High	Relapse	Dead
PASPGA	Female	White	Normal	3.25753	35.8	96	95	No	No	M1	0	Normal	No	No	Yes	No	No	No	CR	Low	Censored	Alive
PASPLU	Male	White	Normal	9.31233	446	93	93	Yes	No	M4	0	Normal	Yes	No	No	No	Yes	No	CR	High	Induction failure	Dead
PASPTM	Female	Asian	Normal	14.0329	60.6	70	77	No	No	M2	0	Normal	No	No	No	Yes	No	No	CR	Low	Censored	Alive
PASRTP	Female	Unknown	Normal	14.7644	237.1	87	93.5	No	Yes	M1	0	Normal	Yes	No	Yes	No	No	No	Not in CR	High	Relapse	Alive
PABHET	Female	White	t(8;21)	14.7068	7.3	63	64	No	No	M2	1	t(8;21)	No	No	No	No	Yes	No	CR	Low	Censored	Alive
PABHKY	Female	Black or African American	t(8;21)	12.8712	17.7	68	63	No	No	M2	1	t(8;21)	No	No	No	No	No	No	CR	Low	Censored	Alive
PADDXZ	Male	Black or African American	t(8;21)	13.3178	8.1	52	59	No	No	M2	2	t(8;21)	No	No	No	No	No	No	CR	Low	Relapse	Alive
PAERAH	Male	White	t(8;21)	17.4411	31.1	91	84	No	No	M4	1	t(8;21)	No	No	No	No	No	No	CR	Low	Relapse	Dead
PANDER	Female	White	t(8;21)	11.811	137	93	88.5	No	No	M1	1	t(8;21)	No	Yes	No	No	No	No	CR	Low	Censored	Alive
PANJGR	Male	White	t(8;21)	12.1178	14	78	75	No	No	NOS	1	t(8;21)	No	No	No	No	No	No	CR	Low	Censored	Alive
PANJTK	Male	Unknown	t(8;21)	14.7863	42.1	87	82	No	No	M2	1	t(8;21)	No	No	No	No	No	No	CR	Low	Censored	Alive
PANLIZ	Male	Black or African American	t(8;21)	8.49315	6.4	90	39	No	No	NOS	2	t(8;21)	No	No	No	No	No	No	CR	Low	Relapse	Dead
PANLRE	Male	White	t(8;21)	9.3589	13.9	45	30	No	No	M4	1	t(8;21)	No	No	No	No	No	No	CR	Low	Relapse	Alive
PANVGP	Male	Unknown	t(8;21)	13.5562	25.7	72	81	No	No	M4	2	t(8;21)	No	No	No	No	No	No	CR	Low	Relapse	Alive
PARDDA	Male	White	t(8;21)	12.5836	4.5	88	56	No	No	M2	2	t(8;21)	No	No	No	No	No	Yes	Not in CR	Low	Censored	Alive
PARENB	Female	Unknown	t(8;21)	7.55616	31.7	80	83	No	Unknown	M2	2	t(8;21)	No	No	No	No	No	No	Not in CR	Low	Censored	Alive
PARUUB	Female	White	t(8;21)	17.3014	31	99	62	No	No	M2	2	t(8;21)	No	No	No	No	No	No	CR	Low	Censored	Alive
PARZUU	Male	White	t(8;21)	8.96712	113	95	78	No	No	M1	1	t(8;21)	No	No	No	No	No	Yes	CR	Low	Relapse	Alive
PASHBI	Male	White	t(8;21)	15.6904	5.6	78	65	No	No	M2	2	t(8;21)	No	No	No	No	Yes	No	CR	Low	Censored	Alive
PASPKE	Female	Black or African American	t(8;21)	8.76712	11.9	73	58	Yes	No	M4	1	t(8;21)	No	No	No	No	No	Yes	CR	Low	Censored	Alive
PASXYG	Female	White	t(8;21)	11.2411	40.5	64	68	No	Yes	M2	2	t(8;21)	No	Yes	No	No	No	No	Not in CR	Low	Relapse	Dead
