# Supplementary material for: Transcriptome Profiling of Pediatric Core Binding Factor AML
Source: PLoS One. 2015 Sep 23;10(9):e0138782. doi: 10.1371/journal.pone.0138782 (PMC4580636; doi:10.1371/journal.pone.0138782)
Supplement: S2 Table — (XLSX) [file pone.0138782.s004.xlsx]

## Sheet: Sheet1
Sample	Total reads	Mapped reads		#genes (#reads ≥ 1)	#genes (RPKM ≥ 1)
23196	48 M	46 M	0.97	26750	17252
23350	77 M	74 M	0.96	27492	18290
36048	52 M	50 M	0.96	25341	16640
51040	48 M	46 M	0.96	25491	15657
63761	34 M	33 M	0.97	25629	17907
66841	48 M	46 M	0.97	26032	17036
73407	51 M	50 M	0.97	25894	16762
709039	53 M	51 M	0.96	26536	16622
716200	42 M	41 M	0.96	28000	13454
719261	39 M	38 M	0.96	25552	16650
723026	55 M	53 M	0.97	26855	17573
739075	57 M	55 M	0.96	23772	3260
740808	41 M	39 M	0.96	26700	17812
741597	55 M	54 M	0.97	25496	16106
743295	58 M	56 M	0.97	25710	17308
745148	43 M	41 M	0.96	26151	16325
745410	48 M	47 M	0.97	27194	17800
745886	46 M	44 M	0.96	26423	18168
746371	57 M	48 M	0.84	26532	17598
746520	49 M	47 M	0.97	26470	16866
746675	45 M	44 M	0.97	26486	17463
748689	49 M	48 M	0.97	25733	16415
749283	37 M	36 M	0.97	25715	17895
750004	54 M	53 M	0.97	26604	16920
750639	44 M	43 M	0.97	25562	16618
750966	65 M	63 M	0.97	26577	16877
751571	45 M	44 M	0.97	25058	15269
753819	57 M	55 M	0.96	26834	16565
764821	38 M	36 M	0.96	25402	15863
765326	65 M	63 M	0.97	25536	16816
765551	31 M	30 M	0.97	25194	16815
766360	53 M	51 M	0.97	26713	18266
767829	28 M	27 M	0.97	23146	10500
768364	45 M	43 M	0.96	26674	18401
768662	43 M	41 M	0.96	26379	18022
769470	34 M	33 M	0.97	25605	16408
770295	47 M	45 M	0.97	26622	17650
772076	30 M	29 M	0.95	25551	17158
773431	36 M	35 M	0.97	25316	17280
774511	33 M	32 M	0.97	19016	1588
775184	38 M	36 M	0.96	25355	17599
778078	37 M	36 M	0.97	26481	16640
778533	46 M	45 M	0.96	26661	17272
778552	31 M	30 M	0.97	25449	18014
779900	91 M	88 M	0.96	28065	18541
780178	61 M	59 M	0.96	26746	17251
780535	56 M	54 M	0.97	26167	17751
780582	31 M	31 M	0.97	26849	17389
781469	46 M	39 M	0.84	25981	18041
781506	50 M	49 M	0.97	25754	16941
781728	59 M	57 M	0.97	26460	17172
784743	43 M	42 M	0.97	25454	15053
785729	31 M	30 M	0.97	25493	16758
786388	44 M	42 M	0.97	26773	17405
786543	49 M	47 M	0.96	27093	16738
787870	60 M	58 M	0.97	26785	18818
789920	45 M	44 M	0.97	27262	18775
790021	37 M	32 M	0.85	26006	15507
790059	53 M	51 M	0.97	26071	18355
790201	36 M	34 M	0.96	28691	15987
790790	50 M	48 M	0.96	26702	17913
794421	45 M	43 M	0.96	26892	16637
794537	41 M	40 M	0.97	28508	17468
794690	52 M	50 M	0.97	26386	18139
Average	47 M	45 M	0.96	26122	16555
