# Supplementary material for: Transcriptome Profiling of Pediatric Core Binding Factor AML
Source: PLoS One. 2015 Sep 23;10(9):e0138782. doi: 10.1371/journal.pone.0138782 (PMC4580636; doi:10.1371/journal.pone.0138782)
Supplement: S3 Table — (XLS) [file pone.0138782.s005.xls]

## Sheet: Sheet1
Table S3. List of Genes with RUNX1 binding sites in each Cytogenetic Group.
t(8;21)	Inv(16)	Normal
ABCA2	AADAT	AADAT
ABCA7	ACE	ABCA7
ABCC3	AGAP3	ABO
ABO	AGPAT9	ADAM32
ADAMTS7	AK5	ADCY6
ADAMTSL4	AMOTL1	ADCY7
ADARB1	ANPEP	ADRB2
ADCY7	ANXA1	ALDH1B1
ADRA2A	ANXA2	ALS2CL
ADRB1	ANXA5	ARC
ADRB2	APLN	ARHGAP22
AFAP1L1	ARHGAP21	ASCL2
AGPAT9	ARID5B	AXL
AHCTF1	ARL5C	B3GNT1
AIF1	ARRB2	BAALC
AK5	ASCL2	BCAT1
ALCAM	ATP7B	BCL6B
ALDH2	ATXN1	BEND6
AMICA1	BAG2	BLVRA
ANO7	BCAT1	BRMS1L
AOAH	BCL9	C10orf54
AP5B1	BGLAP	C12orf42
APOBR	BMPR2	C15orf39
ARHGAP10	C5AR1	C17orf97
ARHGAP21	CACNB4	C20orf197
ARHGAP22	CAPN11	C2orf81
ARHGEF10L	CAPN2	CACNG4
ARHGEF11	CATSPER1	CAPN11
ARID5B	CCDC102A	CCDC102A
ASCL2	CCDC112	CCDC170
ASGR2	CD1C	CCL28
ASIC1	CD59	CD226
ATP1B1	CD81	CD34
ATXN1	CD9	CD59
B3GNT1	CDC42BPB	CD82
B4GALNT4	CDK14	CDKN2A
BAALC	CHST12	CEBPA
BAIAP3	CLEC4A	CERS4
BCL6B	CLIP2	CLIP2
BCL9	CLIP3	CMAHP
BEND6	COBLL1	CMTM4
BMPR2	COL23A1	CMTM8
BTBD11	COLEC12	COBLL1
C10orf54	COTL1	CORO6
C11orf63	CPA6	CRIP2
C12orf42	CSRP2	CYP2S1
C15orf39	CUEDC1	CYP7B1
C17orf97	CYP2E1	DNAH8
C1orf162	CYP2S1	DOCK6
C20orf166	CYP7B1	DUSP27
C21orf128	CYYR1	DYTN
C2orf66	DAGLA	EMR1
C3orf67	DBN1	EPGN
C3orf70	DNMT3B	EPN2
C3orf80	DOK4	ESAM
C6orf132	DUSP27	ETV2
CA4	EFHC2	FAM114A1
CACNA1H	EMID1	FAM69B
CACNA2D2	EMILIN1	FLT4
CAMK1	ENHO	FOXO1
CAPG	EXT1	FUT1
CAPRIN2	FAM114A1	FUT7
CAT	FAM129B	GALNT14
CATSPER1	FAM179A	GCH1
CAV1	GABARAPL1	GFRA3
CBFA2T3	GATA2	GNAI1
CBX6	GDF11	GNG11
CCL28	GLIPR2	GNG2
CCND1	GLP1R	GPR114
CCNJL	GNG2	GPR12
CD1C	GPR12	GPR27
CD1D	GPR34	GPT2
CD226	GRID1	GRASP
CD248	HIP1R	GYLTL1B
CD300A	HOXA6	HOMER2
CD33	HOXB-AS3	HOXA10
CD40	HOXB5	HOXA2
CD72	ICAM5	HOXA4
CD82	IFI30	HOXA5
CD84	IGF1R	HOXA6
CD86	IGFBP6	HOXA7
CDH23	IL10RA	HOXB-AS3
CDK17	IQSEC2	HOXB3
CDKN2A	ITGA11	HOXB4
CDKN2D	ITGB5	HOXB5
CEBPA	KCNJ5	HSH2D
CECR1	KCNK17	HSPG2
CELSR1	KCTD12	ILDR2
CERS4	KRT18	IRX3
CHN2	KRT8	ISG20
CHST3	LCN6	ITGA11
CKB	LPAR1	ITGA9
CLEC2L	LRP1	ITGAE
CLEC4A	LRP4	KCNIP3
CLNK	MANSC1	KCNJ5
CMAHP	ME1	KCTD7
CMTM4	MEGF10	KIRREL
CNKSR2	METRN	KLHL30
COL9A3	MMP14	LAMB2
CORO2A	MN1	LAMC3
CORO6	MYCBPAP	LAT2
CPA6	MYO18B	LPAR1
CPNE3	NACC2	LPAR5
CPNE7	NCF2	LRP4
CREG2	NKX2-3	LRP6
CRIM1	NLRP3	LSP1
CRYBG3	NPTX2	MACROD2
CSRP2	NR6A1	MAGEF1
CST3	NRP1	MAN1A1
CSTA	NT5DC3	MEX3B
CTSD	NT5E	MMP14
CTXN1	NUDT14	MMP28
CUBN	P2RX5	MREG
CUEDC1	PACSIN1	MSI2
CYBB	PAQR5	MTSS1
CYP4V2	PARD6G	NACAD
CYP7B1	PCNXL2	NBL1
CYTH3	PELI2	NEIL3
CYTH4	PGF	NHSL2
CYYR1	PLEKHA8	NID1
DBN1	PLN	NINJ2
DCHS1	PLXNC1	NKX2-3
DEGS2	PMP22	NMNAT3
DEPDC7	PNLDC1	NRCAM
DERL3	PODXL2	NRP1
DFNA5	POU4F1	NRP2
DHRS11	PPM1J	NT5E
DIP2C	PRTFDC1	NTRK1
DIRAS1	PTGFRN	NUP210
DLK1	PTPN14	OCLN
DLL3	PTPRM	PALM
DMXL2	PTRF	PARD3B
DNAH14	QPCT	PCSK6
DNAH8	RALGPS2	PEAR1
DOCK6	RECK	PGF
DPEP2	RGCC	PGM1
DPYSL3	RGS3	PGPEP1L
DTNA	RHBDL3	PKN3
DTX1	RNF217	PLCD3
DUSP15	ROBO3	PLCG1
DUSP7	RPH3AL	PLXNC1
DYTN	RPS6KA2	POU4F1
EBF1	RPS6KL1	PRDM16
EBF4	RRAS2	PRICKLE1
EFHC2	RUNX3	PRKCZ
EIF4E3	RXFP1	PSD3
EMILIN1	SCRN1	PTGDR2
EMR1	SERPING1	PTGIR
ENDOD1	SFMBT1	PTPN14
EPB41L2	SIGLEC15	PTPRM
EPB41L5	SKAP1	PURA
ERMP1	SLC5A3	RASL10A
ESAM	SLCO4C1	RBPMS
ETS2	SOWAHD	RECK
ETV2	SPARC	REEP6
EXTL3	SPINT2	RHOC
FAM101B	ST18	RMND5B
FAM129B	STARD8	ROBO3
FAM69B	SULF2	ROBO4
FAM84B	SYNJ2	RPS6KA1
FCER1G	TANC2	RPS6KL1
FERMT2	TGFBI	RUNX1T1
FGD2	TICAM1	S100B
FGFR1	TIMP1	SBK2
FGFRL1	TNFRSF11A	SCARA3
FGR	TREM2	SCD5
FIBCD1	TRIM71	SCN1B
FOXA1	TSC22D1	SEL1L3
FOXO1	VSIG10L	SGPP1
FSD1L	VSTM1	SH2D3C
FUT1	XPNPEP2	SHANK1
FUT7	ZDHHC1	SLC2A3
GALNTL6	ZFHX3	SLC44A1
GALR2	ZFYVE9	SLC46A3
GBGT1	ZNF358	SLC5A3
GCSAML	ZNF385A	SLCO5A1
GLIPR2	ZNF697	SNX24
GLIS3		SORBS3
GPM6B		SOWAHD
GPR114		SOX15
GPR133		SPARC
GPR135		SPATS2L
GPR137C		SPNS3
GPR153		SPON2
GPR183		SSC5D
GPR27		ST18
GPT2		ST3GAL4
GRASP		ST6GALNAC2
GRK5		ST8SIA6
GRN		STK32B
GSDMD		TBXA2R
GUCY2D		TFCP2L1
GYLTL1B		TGFB1I1
HIP1		TM6SF1
HOMER2		TMEM229B
HOPX		TPPP3
HOXA10		TRH
HOXA11		TRIM47
HOXA2		TRIM71
HOXA4		TRPS1
HOXA5		TSPAN15
HOXA6		TSPAN32
HOXA7		TSPAN9
HOXB-AS3		VAMP5
HOXB2		VASN
HOXB3		WIPF3
HOXB4		XPNPEP2
HOXB5		ZNF608
HPGDS		ZNF704
HSBP1L1
HSD3B7
HSH2D
HSPG2
IFITM1
IGDCC4
IL11
IL17RA
IL1RL1
IL31RA
IL6ST
ILDR2
IQCD
IQSEC2
ISG20
ITGA9
ITGAL
ITGAM
ITGB2
ITGB4
ITGB7
ITPKA
JAG1
JUP
KALRN
KCNC3
KCNH8
KCNIP3
KCNK17
KCNQ1
KCTD12
KCTD7
KHK
KIAA0125
KIAA0513
KIRREL
KLHL26
KLHL30
KLRG2
KRT8
LAMA5
LAMC3
LAT2
LCP1
LFNG
LGALS1
LGALS2
LHFP
LINGO3
LITAF
LMBR1L
LMO4
LOX
LPAR1
LPAR5
LRP1
LRP11
LRRC16A
LSP1
LST1
LTB4R
LY86
MACROD2
MAFB
MAN1A1
MANSC1
MAP7
MCF2L2
ME1
MED12L
MEGF10
MEIS1
MFAP2
MGAT3
MINA
MIXL1
MMP28
MPL
MRAP2
MREG
NACAD
NACC2
NBEA
NBL1
NCALD
NCF1
NCF2
NEGR1
NEU1
NEURL1B
NFE2
NFIL3
NHSL2
NINJ2
NIPA1
NIPAL2
NKG7
NKX2-3
NRCAM
NRP2
NT5DC3
NTN1
NTNG2
NUMBL
NUP210
OPHN1
OSBPL3
PALM
PARD3B
PARVG
PAX5
PCNXL2
PCSK6
PDZD7
PEAR1
PELI2
PGAM5
PGM2L1
PGPEP1L
PHLDB3
PIK3IP1
PIK3R2
PLBD2
PLCG1
PLD4
PLEKHA8
PLXDC2
PLXNC1
PODXL2
POU4F1
PPM1M
PRDM16
PRKCZ
PRR9
PRTFDC1
PSD3
PSTPIP1
PTAFR
PTGDR2
PTGFRN
PTGIR
PURA
PVRL1
PXDN
QPCT
RAB39A
RANBP2
RAP1GAP2
RASSF8
RBM47
RCBTB1
RCBTB2
RDH10
RECK
REEP2
REPIN1
RET
RFX8
RGS10
RGS14
RHPN1
RMND5B
RNASE6
RPH3AL
RPS6KA1
RUNX1T1
RWDD2A
RXRA
S100A6
SASH3
SBK2
SCD5
SCML2
SCN1B
SCPEP1
SDSL
SECISBP2L
SECTM1
SEL1L3
SELL
SELPLG
SERPINE2
SERPINF1
SGPP1
SH2D3C
SH3BP2
SH3GLB2
SH3TC2
SHD
SHE
SIGLEC6
SIRPB1
SKI
SLA
SLC15A3
SLC16A1
SLC18A2
SLC1A4
SLC25A1
SLC2A7
SLC36A1
SLC44A1
SLC46A3
SLC48A1
SLC5A10
SLCO4A1
SLCO4C1
SLCO5A1
SMPD3
SNTB1
SNX10
SORT1
SOX15
SPATC1
SPINK2
SPNS3
SPON2
SPTBN1
SRSF12
SRXN1
SSC5D
SSX2IP
ST3GAL4
ST8SIA6
STAB1
STAP1
STK32B
SUCLG2
SULF2
SYNJ2
SYT5
TBX4
TBXA2R
TC2N
TDRD10
TET1
TGFB1I1
TGFBI
THSD7A
TM6SF1
TMEM136
TMEM184A
TMEM229B
TMEM74B
TMEM8B
TNFRSF11A
TNFRSF21
TNNI2
TNS3
TOP1MT
TPCN1
TPST2
TRH
TSPAN15
TSPAN2
TSPAN32
TSPAN7
TTC28
TTLL9
TUBB4A
TWSG1
VASN
VEGFA
VIM
VLDLR
VOPP1
VWA5B2
WDFY4
WDR48
WIPF3
ZDHHC14
ZFPM2
ZNF184
ZNF185
ZNF200
ZNF235
ZNF334
ZNF366
ZNF704
ZNF821
