# Supplementary material for: Transcriptome Profiling of Pediatric Core Binding Factor AML
Source: PLoS One. 2015 Sep 23;10(9):e0138782. doi: 10.1371/journal.pone.0138782 (PMC4580636; doi:10.1371/journal.pone.0138782)
Supplement: S4 Table — (XLSX) [file pone.0138782.s006.xlsx]

## Sheet: Sheet1
Table S4. Shared down-regulated and up-regulated genes in CBF AML vs. those with normal karyotype (NK).
Shared down-regulated genes					Shared up-regulated genes
	t(8;21)		Inv(16)			t(8;21)		Inv(16)
Gene	fold change	adjusted p-value	fold change	adjusted p-value	Gene	fold change	adjusted p-value	fold change	adjusted p-value
TSPAN32	0.0169	1.85e-23	0.2138	0.000922	PSD3	13.5861	2.9e-17	4.0862	0.000261
C11orf21	0.0367	1.35e-16	0.402	0.0782	ADARB2-AS1	275.488	2.95e-17	66.6391	4.56e-09
HOXA-AS4	0.0042	8.31e-16	0.1112	0.00148	KIRREL	18.2861	5.02e-15	7.414	1.12e-06
HOXA9	0.003	1.88e-14	0.0326	0.000157	PEAR1	12.5239	2.59e-14	4.6717	0.000334
LAT2	0.0647	4.73e-14	0.2851	0.0177	DLGAP3	9.2833	5.72e-12	5.5361	9.4e-06
HOXA10	0.0044	7.06e-14	0.0732	0.0043	RP11-1134I14.2	10.2215	6.29e-12	6.9855	7.11e-07
RP11-359N11.2	0.025	1.62e-12	0.0323	3.91e-07	RP11-567J24.4	18.6803	6.82e-12	5.1634	0.00932
FUT7	0.0448	2.22e-12	0.2161	0.0038	MMP28	9.2778	7.47e-12	9.9456	7.63e-10
PLXNC1	0.0949	2.84e-11	0.1015	7.11e-07	TINAGL1	24.122	8.32e-11	5.3538	0.0048
ADCY7	0.1065	7.47e-10	0.3421	0.0578	SGK110	27.255	7.28e-10	5.3403	0.0365
HOXA-AS3	0.0008	7.72e-10	0.0028	1.16e-05	INPP5J	39.8734	1.09e-09	7.8186	0.00821
CPNE8	0.0063	3.34e-09	0.0413	0.00296	TPO	28.0239	1.14e-09	9.9872	0.000412
HOXB5	0.0025	4.97e-09	0.018	0.000922	LAMB2	5.5777	2.65e-09	7.1421	3.15e-09
HOXA6	0.0035	1.09e-08	0.0033	3.05e-05	CERS4	5.2387	1.34e-08	4.1676	2.03e-05
BAHCC1	0.1442	1.12e-08	0.0651	4.68e-09	CD52	5.8818	1.36e-08	10.4832	1.9e-11
HOXB6	0.0045	2.56e-08	0.0137	0.000358	CCDC50	4.9822	1.54e-08	2.8698	0.00856
MED12L	0.0314	2.67e-08	0.1474	0.0714	AADAT	9.0793	4.7e-07	15.428	1.93e-09
NKX2-3	0.0015	2.97e-08	0.0006	9.39e-06	IRX1	24.7337	8.71e-07	14.2792	0.00114
HOXB-AS3	0	4.04e-08	0.0008	7.85e-05	PTGIR	7.2931	9.1e-07	6.1569	0.000416
C11orf89	0.1087	1.11e-07	0.2447	0.0441	ALS2CL	5.6221	9.1e-07	6.7622	1.14e-05
CTD-3179P9.1	0.0025	1.66e-07	0.093	0.0589	CCDC8	20.6151	1.1e-06	6.5535	0.00763
SLC22A20	0.0432	1.93e-07	0.17	0.0852	MTSS1	3.8466	1.65e-06	4.3894	6.46e-06
HOXA3	0.0117	2.64e-07	0.0138	0.000154	SSC5D	8.8104	1.76e-06	5.4455	0.00606
HOXA7	0.0037	4.49e-07	0.0194	0.013	PTPRH	7.7064	2.11e-06	5.4983	0.00294
HOXB8	0.0054	1.76e-06	0.0023	3.85e-05	SNURFL	251.883	6.68e-06	131.578	0.00138
SLC40A1	0.0379	1.9e-06	0.0333	0.00144	ST18	6.5782	7.1e-06	18.4483	1.9e-11
SEL1L3	0.1281	2.64e-06	0.2271	0.0345	ROBO4	5.6433	7.35e-06	7.4339	9.71e-06
RP11-1D12.2	0.0027	9.38e-06	0.0073	0.0105	PLCD3	4.9527	7.45e-06	4.4576	0.00057
HOXA4	0.0701	9.38e-06	0.0752	0.00342	KCNIP3	12.2993	1.07e-05	5.3416	0.0508
HSH2D	0.1703	1.19e-05	0.2204	0.00492	KIRREL-IT1	47.8654	2.21e-05	17.4042	0.0408
PRDM16	0	2.12e-05	0.0058	0.00982	SOX15	3.8826	3.85e-05	2.6822	0.094
RP11-396F22.1	0.0086	2.34e-05	0.0037	0.00207	EPN2	4.5815	3.96e-05	4.3496	0.00127
ZNF385D	0.0134	3.45e-05	0.0423	0.00514	CYP2S1	4.3915	6.06e-05	9.6898	9.51e-09
ANKRD18B	0.0122	3.61e-05	0.0147	0.00499	ZNF704	4.8082	7.5e-05	3.0585	0.0624
RP11-129J12.2	0.0051	3.96e-05	0	0.00101	NT5E	5.8207	8.71e-05	25.7278	5.38e-12
HOXA-AS2	0.0298	4.17e-05	0.0423	0.00839	CXCR7	5.6494	0.000112	5.4917	0.00417
CEL	0.116	5.21e-05	0.2335	0.0706	AC104809.3	7.493	0.000112	15.4371	7.11e-07
CAT	0.2365	5.26e-05	0.2376	0.0044	RHOC	3.8631	0.000113	4.6882	0.00032
AIG1	0.2013	5.29e-05	0.1088	3.58e-06	SHANK1	3.6298	0.00012	4.4837	5e-06
UGGT2	0.0096	7.29e-05	0.0259	0.0246	PTPRM	6.7139	0.000181	28.1043	2.27e-10
RP11-1055B8.6	0.0712	7.74e-05	0.0004	1.57e-11	INMT	41.2108	0.000188	30.3472	0.0131
TMEM229B	0.1942	8.33e-05	0.3344	0.0578	C8orf56	5.0085	0.000192	9.6134	3.36e-06
HBE1	0.0989	9.44e-05	0.0269	1.72e-05	GPR12	3.6874	0.00027	12.3781	5.9e-13
CMTM4	0.1119	0.000215	0.1204	0.0159	TBXA2R	4.341	0.00029	3.2493	0.0809
RP1-163G9.1	0.0026	0.00028	0.0008	0.00303	PCSK6	8.8335	0.000365	7.4609	0.048
HOXA5	0.0402	0.00029	0.0532	0.0164	VAMP5	3.1652	0.000365	3.0196	0.0113
MPP7	0.1499	0.00037	0.1985	0.0366	GGTA1P	5.0871	0.000375	4.5642	0.00837
ST3GAL4	0.2514	0.000404	0.284	0.0132	AC104809.4	8.4454	0.000457	22.2905	3.96e-06
RMND5B	0.2293	0.00041	0.2507	0.0164	GNAI1	3.4097	0.000719	4.1394	0.000412
HOXB7	0.0312	0.000516	0.0194	0.00923	MSLN	6.4069	0.00107	7.7246	0.00113
RECK	0.2866	0.000518	0.2011	0.000521	PRAGMIN	3.0984	0.00108	2.6138	0.0366
ASCL2	0.2003	0.000573	0.1229	0.000166	RP11-313L9.1	8.7667	0.00126	6.2862	0.0173
WHAMMP2	0.1478	0.000584	0.0932	0.000456	RBPMS	4.459	0.00152	3.5693	0.0804
MIR3186	0.0678	0.00111	0.0208	0.00191	TRPS1	3.4305	0.00163	4.2376	0.000876
SLC46A3	0.2041	0.00139	0.1969	0.00563	FLT4	12.0927	0.0022	9.7995	0.0365
GAS2L3	0.2393	0.0015	0.1634	0.00829	TSPAN9	21.5985	0.00271	19.7447	0.0179
NAV3	0.027	0.00164	0.0299	0.0481	ZNF608	2.7305	0.0031	3.9021	7.58e-05
CCL23	0.0308	0.00164	0.019	0.0124	RPS6KL1	2.76	0.00326	4.6111	2.04e-05
AC004840.9	0.1448	0.00195	0.0786	0.00389	RP11-218M11.1	6.8705	0.0033	8.5445	0.00357
CYP7B1	0.0688	0.00199	0.0023	9.08e-07	BLVRA	2.3948	0.00459	2.6015	0.0127
TRGJP1	0.186	0.00214	0.2513	0.0989	LRP4	4.7085	0.00488	11.587	1.16e-05
TRGC1	0.1417	0.00225	0.1799	0.05	AXL	7.8216	0.0055	10.5969	0.00914
PRKCZ	0.1218	0.00281	0.1055	0.0262	HAVCR2	2.6896	0.00715	2.9617	0.019
MIR4740	0.0932	0.00352	0	5.5e-05	GNG11	5.7509	0.0094	5.8334	0.0419
ASRGL1	0.2092	0.00517	0.151	0.00514	PGF	2.5985	0.0112	4.1875	8.11e-05
CYYR1	0.0214	0.00555	0.0006	0.00314	PKN3	2.6097	0.0131	3.0899	0.0537
HOXA2	0.0857	0.00617	0.0649	0.0338	RARRES2	2.6393	0.0154	5.3567	0.000545
SLC22A15	0.0815	0.00715	0.0828	0.0881	BCAT1	2.8957	0.0167	5.9452	9.4e-06
MSI2	0.2967	0.00915	0.2081	0.028	CMTM8	3.1954	0.0179	5.6921	0.000334
AC010880.1	0.0139	0.00918	0	0.0338	DUSP27	5.0099	0.0179	15.4788	8.07e-06
NRG4	0.1583	0.0102	0.1167	0.0469	AIM1L	3.6894	0.0182	5.1821	0.0101
RP11-1055B8.4	0.0693	0.0116	0.0086	5.13e-05	TFCP2L1	4.5163	0.0251	7.6218	0.00636
HOXA11	0.0043	0.012	0.018	0.089	TRIM71	2.889	0.0252	5.7166	1.46e-05
FAM92A1P1	0.124	0.012	0.102	0.0562	SLC2A3	2.407	0.027	3.1622	0.0148
FAM92A1	0.1305	0.0125	0.1077	0.0543	RP11-273G15.2	3.5783	0.0314	6.5127	0.00856
REEP6	0.3252	0.0144	0.3303	0.0578	PPL	11.4737	0.0315	32.5508	0.0054
OCLN	0.0985	0.0149	0.0952	0.0396	CRIP2	3.785	0.0328	7.3481	0.00218
FAM108A6P	0.0658	0.0172	0.0541	0.0679	LRP6	3.3432	0.0436	4.8645	0.00636
SRGAP3	0.1716	0.019	0.1056	0.0307	AP000344.3	2.625	0.0465	7.38	0.00189
CCDC102A	0.3357	0.0223	0.1716	0.000412	CYTIP	2.1971	0.0535	2.5213	0.0892
RP6-170F5.2	0.0796	0.0226	0.0205	0.0043	ST6GALNAC2	2.6914	0.0653	4.4657	0.0228
COL3A1	0.1961	0.0268	0.0698	7.11e-07	SORBS3	3.0315	0.0671	4.0743	0.0365
LAMP5	0.0077	0.0272	0.0011	0.0859	ROBO3	2.2669	0.0673	4.6903	0.000121
SDPR	0.1095	0.0302	0.0665	0.0487	KRT17P3	6.8631	0.0731	8.1148	0.077
CLIP2	0.388	0.0553	0.1335	7.85e-05	RP11-26M5.3	4.7716	0.0731	32.3118	2.66e-07
C20orf197	0.4191	0.0712	0.2422	0.0183	RP11-139K1.2	2.6053	0.0774	4.7658	0.0391
OLFML2B	0.1081	0.0785	0.0491	0.0946	TPPP3	4.5227	0.0802	7.7386	0.0101
RP11-446H18.3	0.2751	0.0997	0.1466	0.0632
