# Supplementary material for: Transcriptome Profiling of Pediatric Core Binding Factor AML
Source: PLoS One. 2015 Sep 23;10(9):e0138782. doi: 10.1371/journal.pone.0138782 (PMC4580636; doi:10.1371/journal.pone.0138782)
Supplement: S6 Table — (XLSX) [file pone.0138782.s008.xlsx]

## Sheet: t(8;21)
	id	baseMean	baseMeanA	baseMeanB	foldChange	log2FoldChange	pval	padj
t(8;21) vs. all others	RUNX1T1	35.9854	4.32188	130.976	30.3053	4.9215	5.26124e-36	2.21462e-31
t(8;21) vs. all others	CTC-497E21.4	85.2782	17.5346	288.509	16.4537	4.04034	3.58836e-26	7.55224e-22
t(8;21) vs. all others	RFX8	353.898	469.628	6.70881	0.0142854	-6.12932	5.11961e-24	7.18332e-20
t(8;21) vs. all others	TSPAN32	468.929	620.741	13.4935	0.0217377	-5.52366	4.88614e-23	5.14181e-19
t(8;21) vs. all others	SIPA1L2	580.679	160.666	1840.72	11.4568	3.51813	9.39087e-23	7.9058e-19
t(8;21) vs. all others	TRH	5117.32	1505.73	15952.1	10.5942	3.40521	5.05688e-22	3.54766e-18
t(8;21) vs. all others	MEIS1	914.033	1217.33	4.13339	0.00339545	-8.20218	1.16664e-20	7.01537e-17
t(8;21) vs. all others	RP11-556E13.1	37.6827	50.0892	0.46322	0.00924789	-6.75666	1.03371e-19	5.43901e-16
t(8;21) vs. all others	WIPF3	64.9789	11.1504	226.464	20.31	4.34412	9.28348e-18	4.34188e-14
t(8;21) vs. all others	HOXB2	367.746	487.439	8.66575	0.0177781	-5.81375	1.89945e-17	7.99535e-14
t(8;21) vs. all others	C11orf21	213.051	279.962	12.3165	0.0439935	-4.50656	5.94584e-17	2.27526e-13
t(8;21) vs. all others	POU4F1	1626.03	138.297	6089.23	44.0303	5.46042	2.77752e-16	9.74285e-13
t(8;21) vs. all others	PALM	54.1844	19.776	157.41	7.95961	2.9927	3.27817e-16	1.06145e-12
t(8;21) vs. all others	AC141928.1	14.2463	0.504185	55.4728	110.025	6.78169	7.87654e-16	2.36819e-12
t(8;21) vs. all others	ARHGEF11	34.7636	45.8244	1.58108	0.034503	-4.85713	4.24196e-15	1.19038e-11
t(8;21) vs. all others	PSD3	113.389	45.6782	316.521	6.92938	2.79273	7.06092e-15	1.8576e-11
t(8;21) vs. all others	HOXB-AS1	13.1621	17.4826	0.200674	0.0114785	-6.44492	1.12023e-14	2.77375e-11
t(8;21) vs. all others	AC004540.5	29.2619	38.6084	1.2226	0.0316668	-4.98088	1.27891e-14	2.99074e-11
t(8;21) vs. all others	LAT2	264.747	343.899	27.2906	0.0793562	-3.65551	1.78719e-14	3.95937e-11
t(8;21) vs. all others	IRX6	25.2298	0.142073	100.493	707.332	9.46624	5.06343e-14	1.06567e-10
t(8;21) vs. all others	GAPDHP14	6.61948	1.07103	23.2648	21.7219	4.44108	6.20991e-14	1.24473e-10
t(8;21) vs. all others	IGSF1	2.31193	0.0531726	9.08821	170.919	7.41717	7.1498e-14	1.36798e-10
t(8;21) vs. all others	SGPP1	324.404	157.49	825.146	5.23936	2.38939	8.48695e-14	1.55322e-10
t(8;21) vs. all others	HOXB4	144.212	191.974	0.926558	0.00482647	-7.69482	9.66968e-14	1.69594e-10
t(8;21) vs. all others	CPVL	34.895	46.3426	0.552386	0.0119196	-6.39052	1.51952e-13	2.55845e-10
t(8;21) vs. all others	HOXA-AS4	16.1926	21.5491	0.122913	0.00570387	-7.45384	2.27765e-13	3.68742e-10
t(8;21) vs. all others	HOXA10	69.7131	92.7649	0.557729	0.00601229	-7.37787	3.71077e-13	5.78508e-10
t(8;21) vs. all others	DOCK6	194.391	39.5588	658.887	16.6559	4.05796	4.05664e-13	6.09843e-10
t(8;21) vs. all others	C1orf127	19.6882	25.9411	0.929528	0.0358323	-4.8026	6.08767e-13	8.83615e-10
t(8;21) vs. all others	EVC2	3.58958	0.327444	13.376	40.8497	5.35225	8.84772e-13	1.24142e-09
t(8;21) vs. all others	SLCO5A1	32.4343	12.3388	92.7209	7.51459	2.90969	9.74745e-13	1.32355e-09
t(8;21) vs. all others	PLCG1	83.5125	38.9778	217.116	5.57026	2.47774	1.26726e-12	1.66696e-09
t(8;21) vs. all others	HOXA9	166.802	222.098	0.915583	0.00412243	-7.92229	1.4132e-12	1.8026e-09
t(8;21) vs. all others	GYLTL1B	36.5468	11.7051	111.072	9.4892	3.24629	1.90089e-12	2.35335e-09
t(8;21) vs. all others	RP11-567J24.4	14.1046	4.98542	41.4622	8.3167	3.05601	2.31699e-12	2.78654e-09
t(8;21) vs. all others	DOCK1	296.381	394.148	3.08209	0.00781964	-6.99868	2.388e-12	2.79216e-09
t(8;21) vs. all others	RP11-251M1.1	63.6757	29.8238	165.231	5.54025	2.46995	3.29363e-12	3.747e-09
t(8;21) vs. all others	C11orf9	60.0982	25.4728	163.974	6.43723	2.68644	4.26922e-12	4.72906e-09
t(8;21) vs. all others	HOXB3	561.201	746.802	4.40023	0.0058921	-7.407	8.71518e-12	9.40636e-09
t(8;21) vs. all others	SPNS3	1060.78	1398.17	48.6024	0.0347614	-4.84637	1.30512e-11	1.37341e-08
t(8;21) vs. all others	MLLT4	275.985	29.6332	1015.04	34.2535	5.09818	1.4786e-11	1.50785e-08
t(8;21) vs. all others	RP11-17A19.1	236.713	312.96	7.97263	0.0254749	-5.29478	1.50452e-11	1.50785e-08
t(8;21) vs. all others	LST1	396.655	507.443	64.2922	0.126698	-2.98053	1.62118e-11	1.58698e-08
t(8;21) vs. all others	CTSW	3049.84	3975.59	272.579	0.0685631	-3.86642	1.95421e-11	1.84917e-08
t(8;21) vs. all others	PEAR1	259.504	120.467	676.616	5.61663	2.4897	1.97688e-11	1.84917e-08
t(8;21) vs. all others	SELL	968.527	1236.21	165.481	0.133861	-2.90119	2.27035e-11	2.07752e-08
t(8;21) vs. all others	RP11-638F5.1	23.7054	5.12772	79.4386	15.492	3.95345	2.48807e-11	2.22831e-08
t(8;21) vs. all others	ADARB2-AS1	12.9117	2.95328	42.7871	14.488	3.85679	3.31723e-11	2.909e-08
t(8;21) vs. all others	TINAGL1	17.5369	5.06249	54.96	10.8563	3.44046	3.4003e-11	2.921e-08
t(8;21) vs. all others	LSP1	346.271	448.323	40.1124	0.089472	-3.48242	3.59409e-11	3.02572e-08
t(8;21) vs. all others	CRYBG3	141.669	182.937	17.8643	0.0976531	-3.35619	4.35999e-11	3.59853e-08
t(8;21) vs. all others	RP3-470B24.5	2.18895	0.114874	8.41119	73.2207	6.19418	6.5546e-11	5.30582e-08
t(8;21) vs. all others	LINC00189	22.8723	2.51543	83.9427	33.3711	5.06053	7.75844e-11	6.16181e-08
t(8;21) vs. all others	ABCA7	995.848	1287.65	120.445	0.0935388	-3.41829	9.14103e-11	7.12543e-08
t(8;21) vs. all others	SGK110	4.50782	1.19993	14.4315	12.027	3.5882	1.02287e-10	7.82833e-08
t(8;21) vs. all others	DNAH8	79.3652	9.2423	289.734	31.3487	4.97033	1.14852e-10	8.63301e-08
t(8;21) vs. all others	LPAR4	52.8377	68.1163	7.00169	0.10279	-3.28223	1.33882e-10	9.88685e-08
t(8;21) vs. all others	KIRREL	105.702	44.1783	290.274	6.57052	2.71601	1.45107e-10	1.0531e-07
t(8;21) vs. all others	C12orf42	8.27372	2.56225	25.4081	9.91633	3.30981	1.64411e-10	1.17298e-07
t(8;21) vs. all others	GLIPR2	1151.49	1458.08	231.726	0.158925	-2.65358	2.31238e-10	1.62225e-07
t(8;21) vs. all others	ADCY7	579.436	740.405	96.5291	0.130373	-2.93928	2.57316e-10	1.76005e-07
t(8;21) vs. all others	SHD	88.2903	117.052	2.00509	0.0171299	-5.86734	2.59243e-10	1.76005e-07
t(8;21) vs. all others	KCNK17	44.8183	59.3749	1.14858	0.0193446	-5.69193	2.99585e-10	2.00166e-07
t(8;21) vs. all others	SPINK2	938.248	1248.72	6.83096	0.00547037	-7.51415	3.11108e-10	2.04617e-07
t(8;21) vs. all others	RBFOX3	66.4017	32.5586	167.931	5.15781	2.36676	4.06982e-10	2.63555e-07
t(8;21) vs. all others	HOXA-AS3	25.3697	33.8129	0.0399161	0.0011805	-9.72639	5.52584e-10	3.52423e-07
t(8;21) vs. all others	CPNE8	290.784	386.574	3.41341	0.0088299	-6.82339	6.22764e-10	3.91254e-07
t(8;21) vs. all others	RP11-93B14.5	7.40855	2.75495	21.3693	7.7567	2.95544	6.60726e-10	4.08999e-07
t(8;21) vs. all others	EVC	61.2547	15.1969	199.428	13.123	3.71402	6.84094e-10	4.11365e-07
t(8;21) vs. all others	LAMB4	16.674	4.03243	54.5988	13.5399	3.75915	6.80618e-10	4.11365e-07
t(8;21) vs. all others	SBK2	2.88251	0.153695	11.069	72.0191	6.17031	9.31512e-10	5.52256e-07
t(8;21) vs. all others	PRTFDC1	33.7833	44.8547	0.569164	0.0126891	-6.30027	9.68265e-10	5.66072e-07
t(8;21) vs. all others	HOXB5	143.336	190.887	0.68313	0.00357872	-8.12634	1.16789e-09	6.73425e-07
t(8;21) vs. all others	CLEC4A	35.4765	45.7115	4.77129	0.104378	-3.26011	1.41822e-09	8.06718e-07
t(8;21) vs. all others	CSRP2	111.204	50.2162	294.167	5.858	2.55041	1.57196e-09	8.78427e-07
t(8;21) vs. all others	GPR114	427.17	555.71	41.5484	0.0747664	-3.74147	1.59757e-09	8.78427e-07
t(8;21) vs. all others	INPP5J	21.609	5.60295	69.6272	12.4269	3.63539	1.60689e-09	8.78427e-07
t(8;21) vs. all others	ATXN1	24.9277	32.4442	2.37829	0.0733039	-3.76997	1.72997e-09	9.26132e-07
t(8;21) vs. all others	GPM6B	142.639	61.1106	387.224	6.33645	2.66367	1.73816e-09	9.26132e-07
t(8;21) vs. all others	BMP3	241.611	18.0794	912.206	50.4554	5.65694	1.90311e-09	9.82216e-07
t(8;21) vs. all others	CYTH4	1958.45	2487.34	371.793	0.149474	-2.74203	1.91342e-09	9.82216e-07
t(8;21) vs. all others	HOXB-AS3	41.4753	55.3004	0	0	#NAME?	1.87603e-09	9.82216e-07
t(8;21) vs. all others	KCTD7	88.5285	49.7321	204.918	4.12043	2.0428	1.96456e-09	9.96314e-07
t(8;21) vs. all others	AOAH	64.0222	81.9091	10.3618	0.126504	-2.98274	2.26437e-09	1.13469e-06
t(8;21) vs. all others	NKX2-3	120.685	160.787	0.381349	0.00237177	-8.71982	3.91236e-09	1.93745e-06
t(8;21) vs. all others	FUT7	89.7499	117.49	6.52947	0.0555746	-4.16943	4.19137e-09	2.05148e-06
t(8;21) vs. all others	FBLN5	211.752	29.0959	759.72	26.1109	4.70658	4.40379e-09	2.13068e-06
t(8;21) vs. all others	KIF25-AS1	4.69486	0.501104	17.2761	34.4761	5.10752	5.05699e-09	2.41891e-06
t(8;21) vs. all others	KIAA0513	277.503	352.315	53.0654	0.150619	-2.73102	5.30078e-09	2.50703e-06
t(8;21) vs. all others	HOXB6	102.846	136.833	0.883227	0.00645477	-7.27542	5.6437e-09	2.63956e-06
t(8;21) vs. all others	PLXNC1	443.083	567.161	70.8476	0.124916	-3.00097	6.36278e-09	2.91118e-06
t(8;21) vs. all others	RP11-274K13.5	34.4529	9.89321	108.132	10.9299	3.45021	6.3322e-09	2.91118e-06
t(8;21) vs. all others	RP11-102F4.3	43.8982	11.2171	141.942	12.6541	3.66153	6.97439e-09	3.1567e-06
t(8;21) vs. all others	SERPINE2	35.2098	13.9643	98.9463	7.08567	2.8249	8.29179e-09	3.71304e-06
t(8;21) vs. all others	HOXA6	57.6984	76.8059	0.375829	0.00489324	-7.675	8.50655e-09	3.76912e-06
t(8;21) vs. all others	C11orf89	49.0371	62.6273	8.26669	0.131998	-2.92141	9.59476e-09	4.207e-06
t(8;21) vs. all others	AE000661.50	9.03399	11.9079	0.412165	0.0346126	-4.85256	1.01476e-08	4.40352e-06
t(8;21) vs. all others	AC092535.1	9.19482	12.0599	0.599572	0.0497161	-4.33014	1.20636e-08	5.1234e-06
t(8;21) vs. all others	LAMA5	284.002	168.485	630.554	3.74249	1.904	1.21716e-08	5.1234e-06
t(8;21) vs. all others	LPIN3	12.0818	1.80312	42.9178	23.8019	4.573	1.20228e-08	5.1234e-06
t(8;21) vs. all others	RP3-460G2.2	14.2277	18.7488	0.66449	0.0354417	-4.81841	1.29246e-08	5.3865e-06
t(8;21) vs. all others	KCNH8	92.893	36.9963	260.583	7.0435	2.81629	1.46124e-08	6.03018e-06
t(8;21) vs. all others	CTD-3179P9.1	8.70054	11.5868	0.0416605	0.00359551	-8.11959	1.53175e-08	6.25982e-06
t(8;21) vs. all others	RP11-403I13.8	46.1876	58.0903	10.4793	0.180397	-2.47076	1.58622e-08	6.42006e-06
t(8;21) vs. all others	CUEDC1	73.8697	96.589	5.71176	0.0591347	-4.07985	1.60361e-08	6.42866e-06
t(8;21) vs. all others	CAPG	56.3093	71.8726	9.61933	0.133839	-2.90143	1.81619e-08	7.14475e-06
t(8;21) vs. all others	SLC44A1	1962.84	2564.83	156.856	0.0611564	-4.03135	1.81153e-08	7.14475e-06
t(8;21) vs. all others	GPR153	133.596	40.9293	411.597	10.0563	3.33003	1.97215e-08	7.68645e-06
t(8;21) vs. all others	PLXDC2	583.071	723.6	161.486	0.223171	-2.16378	2.01304e-08	7.77385e-06
t(8;21) vs. all others	MACROD2	14.3113	6.4546	37.8815	5.86892	2.55309	2.42237e-08	9.26953e-06
t(8;21) vs. all others	RP11-354E11.2	141.706	184.828	12.3403	0.0667666	-3.90473	2.54946e-08	9.58165e-06
t(8;21) vs. all others	SCN1B	63.4087	34.9563	148.766	4.25577	2.08942	2.53533e-08	9.58165e-06
t(8;21) vs. all others	ABO	55.9058	74.1071	1.30197	0.0175688	-5.83084	2.91447e-08	1.08565e-05
t(8;21) vs. all others	RP11-705C15.2	23.0349	29.615	3.29472	0.111252	-3.1681	2.98137e-08	1.10083e-05
t(8;21) vs. all others	TSPAN2	327.379	427.774	26.1928	0.0612305	-4.02961	3.23249e-08	1.18318e-05
t(8;21) vs. all others	NOD2	385.392	496.729	51.3787	0.103434	-3.27322	4.13163e-08	1.49925e-05
t(8;21) vs. all others	LAMC3	56.0417	14.1215	181.802	12.8741	3.6864	4.42917e-08	1.59348e-05
t(8;21) vs. all others	ESAM	283.203	129.741	743.59	5.73136	2.51888	4.50481e-08	1.60012e-05
t(8;21) vs. all others	PLBD1	1440.15	1912.33	23.602	0.012342	-6.34028	4.52367e-08	1.60012e-05
t(8;21) vs. all others	ALCAM	50.6766	64.0132	10.6666	0.166631	-2.58527	5.67805e-08	1.99172e-05
t(8;21) vs. all others	PCDH15	2.8227	0.63058	9.39904	14.9054	3.89776	6.38793e-08	2.22221e-05
t(8;21) vs. all others	TPO	10.7402	3.84178	31.4354	8.18249	3.03254	6.49202e-08	2.23991e-05
t(8;21) vs. all others	SPON2	70.5487	90.3301	11.2045	0.124039	-3.01113	6.55741e-08	2.24407e-05
t(8;21) vs. all others	DLGAP3	63.3145	36.1917	144.683	3.99769	1.99917	7.54443e-08	2.54664e-05
t(8;21) vs. all others	NBL1	18.6812	9.34831	46.68	4.99341	2.32003	7.59519e-08	2.54664e-05
t(8;21) vs. all others	SHANK3	877.364	530.257	1918.69	3.61841	1.85535	7.62305e-08	2.54664e-05
t(8;21) vs. all others	LGALS2	250.52	331.497	7.58703	0.0228872	-5.44932	8.26644e-08	2.73984e-05
t(8;21) vs. all others	WBP5	14.6514	19.1527	1.14745	0.0599105	-4.06105	9.24453e-08	3.04008e-05
t(8;21) vs. all others	C3orf80	152.543	203.264	0.379043	0.00186478	-9.06678	9.391e-08	3.06431e-05
t(8;21) vs. all others	EPHA1-AS1	76.9839	97.971	14.0226	0.14313	-2.8046	9.49189e-08	3.0734e-05
t(8;21) vs. all others	MIXL1	5.74636	2.2229	16.3168	7.34032	2.87584	9.7116e-08	3.12054e-05
t(8;21) vs. all others	ITGAL	221.192	276.667	54.768	0.197956	-2.33675	9.79629e-08	3.1239e-05
t(8;21) vs. all others	HOXA7	34.6087	46.0672	0.23319	0.00506195	-7.62609	9.96797e-08	3.15475e-05
t(8;21) vs. all others	DCHS1	437.925	183.29	1201.83	6.557	2.71304	1.11641e-07	3.45537e-05
t(8;21) vs. all others	HOXA3	17.2058	22.8124	0.385764	0.0169103	-5.88596	1.10991e-07	3.45537e-05
t(8;21) vs. all others	NINJ2	112.308	143.581	18.488	0.128763	-2.95721	1.11022e-07	3.45537e-05
t(8;21) vs. all others	STK32B	434.357	255.061	972.245	3.81181	1.93048	1.24249e-07	3.81752e-05
t(8;21) vs. all others	AF064858.11	9.21932	11.9965	0.887815	0.0740062	-3.75621	1.40631e-07	4.25869e-05
t(8;21) vs. all others	C11orf63	26.8742	34.6367	3.58678	0.103554	-3.27154	1.40408e-07	4.25869e-05
t(8;21) vs. all others	FAM101B	4877.28	6057.01	1338.08	0.220914	-2.17845	1.47838e-07	4.44495e-05
t(8;21) vs. all others	LRRC3B	0.931733	0	3.72693	Inf	Inf	1.51246e-07	4.51517e-05
t(8;21) vs. all others	PLEKHA8	39.0347	21.6659	91.1414	4.20668	2.07268	1.54472e-07	4.57901e-05
t(8;21) vs. all others	PVRL1	413.197	542.14	26.3666	0.0486342	-4.36189	1.55961e-07	4.5908e-05
t(8;21) vs. all others	PGPEP1L	1.24335	0.0937952	4.69202	50.0241	5.64455	1.92224e-07	5.61893e-05
t(8;21) vs. all others	MAN1A1	5269.9	3221.92	11413.8	3.54255	1.82479	2.18732e-07	6.34973e-05
t(8;21) vs. all others	FERMT2	5.92392	2.14902	17.2486	8.02626	3.00473	2.28269e-07	6.5812e-05
t(8;21) vs. all others	SH2D3C	97.3949	122.273	22.7599	0.186139	-2.42554	2.32307e-07	6.65205e-05
t(8;21) vs. all others	ANKRD35	14.4481	19.0438	0.660765	0.0346971	-4.84904	2.35559e-07	6.69958e-05
t(8;21) vs. all others	PRAME	248.62	77.5119	761.944	9.83003	3.2972	2.45172e-07	6.92618e-05
t(8;21) vs. all others	CD226	72.3768	34.8623	184.92	5.30429	2.40716	2.48992e-07	6.9872e-05
t(8;21) vs. all others	C3orf67	10.7022	4.10438	30.4957	7.43003	2.89337	2.72017e-07	7.58278e-05
t(8;21) vs. all others	RP11-1D12.2	55.8955	74.4346	0.278087	0.003736	-8.06429	2.97262e-07	8.23201e-05
t(8;21) vs. all others	ADRA2C	51.0567	9.99863	174.231	17.4255	4.12313	3.09441e-07	8.45799e-05
t(8;21) vs. all others	TMEM8B	29.7957	37.7669	5.88207	0.155747	-2.68273	3.09406e-07	8.45799e-05
t(8;21) vs. all others	EMILIN1	260.73	342.157	16.4515	0.0480818	-4.37837	3.23313e-07	8.78013e-05
t(8;21) vs. all others	DPYSL3	29.5707	39.167	0.781773	0.01996	-5.64674	3.34091e-07	8.95726e-05
t(8;21) vs. all others	RP11-1134I14.2	27.5496	16.0872	61.9367	3.85006	1.94488	3.33275e-07	8.95726e-05
t(8;21) vs. all others	SEMA3D	6.1248	2.49633	17.0102	6.8141	2.76852	3.43357e-07	9.08989e-05
t(8;21) vs. all others	SLC22A20	43.283	56.731	2.93928	0.0518108	-4.2706	3.43008e-07	9.08989e-05
t(8;21) vs. all others	ITGB7	1474.27	1898.47	201.675	0.10623	-3.23473	3.83513e-07	0.000100895
t(8;21) vs. all others	ROBO1	9.02257	2.34358	29.0595	12.3996	3.63223	3.96336e-07	0.000103621
t(8;21) vs. all others	FAM41C	3.74437	0.910592	12.2457	13.4481	3.74933	4.0468e-07	0.000104504
t(8;21) vs. all others	VEGFA	218.216	129.421	484.601	3.74438	1.90473	4.02805e-07	0.000104504
t(8;21) vs. all others	AC110491.1	98.3225	126.553	13.6314	0.107713	-3.21474	4.30641e-07	0.000108952
t(8;21) vs. all others	CD33	70.5854	88.2289	17.655	0.200104	-2.32118	4.30912e-07	0.000108952
t(8;21) vs. all others	DLL3	2.53214	0.477823	8.6951	18.1973	4.18565	4.26349e-07	0.000108952
t(8;21) vs. all others	ST8SIA6	171.959	222.685	19.7821	0.0888345	-3.49274	4.32258e-07	0.000108952
t(8;21) vs. all others	MAPK15	13.9119	6.04696	37.5066	6.20255	2.63286	4.61265e-07	0.000115572
t(8;21) vs. all others	TOP1MT	127.473	159.212	32.2574	0.202607	-2.30324	4.74178e-07	0.000118104
t(8;21) vs. all others	AE000661.37	148.277	193.495	12.6243	0.0652435	-3.93802	4.89181e-07	0.000121124
t(8;21) vs. all others	ITGB2	581.328	717.064	174.119	0.242822	-2.04203	4.92143e-07	0.000121145
t(8;21) vs. all others	SLC40A1	1011.32	1325.56	68.6108	0.0517599	-4.27202	5.16391e-07	0.000126375
t(8;21) vs. all others	C9orf139	130.989	169.903	14.2439	0.0838355	-3.57629	5.32414e-07	0.000128062
t(8;21) vs. all others	KIAA0125	459.734	597.722	45.7702	0.0765744	-3.70699	5.30672e-07	0.000128062
t(8;21) vs. all others	TM6SF1	37.5433	22.6901	82.1029	3.61845	1.85537	5.29126e-07	0.000128062
t(8;21) vs. all others	AP5B1	486.686	604.465	133.351	0.220611	-2.18042	5.36217e-07	0.000128244
t(8;21) vs. all others	LCP1	28744.4	35393.9	8795.63	0.248507	-2.00864	5.44383e-07	0.000129462
t(8;21) vs. all others	CSTA	1574.06	1980.02	356.18	0.179888	-2.47483	5.84336e-07	0.000138182
t(8;21) vs. all others	CLEC2L	33.1195	2.62987	124.588	47.3742	5.56603	6.01406e-07	0.000141425
t(8;21) vs. all others	ZNF185	89.3426	110.334	26.3675	0.238978	-2.06505	6.16765e-07	0.000144231
t(8;21) vs. all others	SRXN1	173.042	215.212	46.5336	0.216222	-2.20941	6.26685e-07	0.000145741
t(8;21) vs. all others	ISG20	321.859	219.294	629.553	2.87081	1.52146	6.68961e-07	0.000154717
t(8;21) vs. all others	CCDC50	84.9028	57.2052	167.995	2.93671	1.5542	7.53421e-07	0.000173299
t(8;21) vs. all others	CKB	525.322	304.817	1186.84	3.8936	1.9611	7.93113e-07	0.000181438
t(8;21) vs. all others	BEND6	35.6161	47.2498	0.714968	0.0151317	-6.04628	8.36449e-07	0.000190317
t(8;21) vs. all others	C1orf162	809.729	1004.6	225.112	0.224081	-2.15791	9.13455e-07	0.000205615
t(8;21) vs. all others	CACNA2D2	9.24127	4.35652	23.8955	5.485	2.45549	9.11211e-07	0.000205615
t(8;21) vs. all others	ARHGAP22	15.6868	20.476	1.31931	0.0644321	-3.95608	9.52058e-07	0.000213165
t(8;21) vs. all others	PAX5	264.147	141.381	632.448	4.47336	2.16136	9.7647e-07	0.000217474
t(8;21) vs. all others	PRDM16	10.0728	13.4304	0	0	#NAME?	1.00506e-06	0.000221498
t(8;21) vs. all others	SLCO4A1	213.047	118.089	497.919	4.21645	2.07603	1.00236e-06	0.000221498
t(8;21) vs. all others	MPEG1	3070.59	3924.88	507.734	0.129363	-2.9505	1.05079e-06	0.00023037
t(8;21) vs. all others	GLIS3	13.311	6.04002	35.124	5.81522	2.53983	1.05998e-06	0.000231179
t(8;21) vs. all others	CPNE7	25.6697	10.4185	71.4234	6.85544	2.77725	1.10468e-06	0.000239687
t(8;21) vs. all others	ELAVL4	3.61179	0.572669	12.7292	22.2278	4.47429	1.19648e-06	0.000258274
t(8;21) vs. all others	BCL6B	231.699	87.6913	663.722	7.56884	2.92007	1.20856e-06	0.000259551
t(8;21) vs. all others	FUT1	51.3146	24.631	131.365	5.33334	2.41504	1.23912e-06	0.000264762
t(8;21) vs. all others	AC108004.3	8.30909	10.8624	0.649245	0.0597701	-4.06443	1.27963e-06	0.000272038
t(8;21) vs. all others	NGFRAP1	37.3511	49.2192	1.747	0.0354942	-4.81627	1.29667e-06	0.000274275
t(8;21) vs. all others	ADRB1	117.202	150.307	17.8883	0.119012	-3.07082	1.32238e-06	0.000278314
t(8;21) vs. all others	hsa-mir-10a	3.88022	5.17363	0	0	#NAME?	1.36646e-06	0.000286162
t(8;21) vs. all others	NCF1C	378.954	485.934	58.0126	0.119384	-3.06632	1.54278e-06	0.00032033
t(8;21) vs. all others	SECTM1	116.799	150.711	15.0638	0.0999511	-3.32263	1.54484e-06	0.00032033
t(8;21) vs. all others	DPEP2	462.391	574.349	126.519	0.220283	-2.18257	1.63999e-06	0.000338392
t(8;21) vs. all others	MED12L	452.727	596.624	21.0357	0.0352579	-4.82591	1.65549e-06	0.000339924
t(8;21) vs. all others	C3orf70	12.4756	2.55104	42.2492	16.5615	4.04977	1.74916e-06	0.000357415
t(8;21) vs. all others	FGR	183.637	231.299	40.6524	0.175757	-2.50834	1.77958e-06	0.000361875
t(8;21) vs. all others	BAHCC1	2757.19	3445.46	692.395	0.200959	-2.31503	1.79147e-06	0.00036254
t(8;21) vs. all others	RP11-396F22.1	3.74331	4.9701	0.0629292	0.0126616	-6.3034	1.87057e-06	0.000376737
t(8;21) vs. all others	CD40	33.5551	23.1373	64.8083	2.80103	1.48596	1.90225e-06	0.000380661
t(8;21) vs. all others	FCER1G	1608.19	2015.35	386.7	0.191877	-2.38174	1.90814e-06	0.000380661
t(8;21) vs. all others	ARID5B	139.708	90.0345	288.727	3.20685	1.68116	1.9741e-06	0.00039012
t(8;21) vs. all others	SELPLG	60.939	77.0646	12.5621	0.163008	-2.61699	1.96732e-06	0.00039012
t(8;21) vs. all others	SASH3	2577.65	3166.13	812.191	0.256525	-1.96283	2.064e-06	0.00040446
t(8;21) vs. all others	SLC8A1	4.04341	5.35093	0.120845	0.0225839	-5.46856	2.06588e-06	0.00040446
t(8;21) vs. all others	TSPAN15	40.6352	12.1701	126.031	10.3558	3.37236	2.07565e-06	0.000404492
t(8;21) vs. all others	MAP2K6	131.622	162.914	37.7442	0.231681	-2.10979	2.09967e-06	0.000407288
t(8;21) vs. all others	DTX1	68.1904	25.3539	196.7	7.75817	2.95572	2.11317e-06	0.000408027
t(8;21) vs. all others	LINC00173	91.4982	115.426	19.7151	0.170803	-2.5496	2.21564e-06	0.000423923
t(8;21) vs. all others	TNS3	850.013	1046.74	259.835	0.248233	-2.01023	2.21018e-06	0.000423923
t(8;21) vs. all others	LPAR5	7.03109	3.51915	17.5669	4.9918	2.31956	2.32517e-06	0.000442866
t(8;21) vs. all others	MFAP2	3.75228	1.27691	11.1784	8.75424	3.12998	2.51857e-06	0.000477541
t(8;21) vs. all others	GRK5	268.198	158.72	596.634	3.75905	1.91037	2.60125e-06	0.000491006
t(8;21) vs. all others	HOXB-AS2	18.8737	25.1138	0.153331	0.00610544	-7.35569	2.64281e-06	0.000494417
t(8;21) vs. all others	ZNF662	11.6516	6.59489	26.8216	4.06702	2.02397	2.64266e-06	0.000494417
t(8;21) vs. all others	RP11-877E17.2	15.0567	7.75555	36.9602	4.76564	2.25267	2.68121e-06	0.00049938
t(8;21) vs. all others	ANKRD18B	23.6231	31.3249	0.517825	0.0165308	-5.9187	2.81965e-06	0.000522852
t(8;21) vs. all others	CAV1	10.5127	3.00864	33.025	10.9767	3.45638	2.8411e-06	0.000524519
t(8;21) vs. all others	CTSG	2584.38	3397.09	146.239	0.0430484	-4.5379	2.87513e-06	0.000526373
t(8;21) vs. all others	RP11-271F18.1	1.88634	0.0552586	7.37959	133.546	7.0612	2.87615e-06	0.000526373
t(8;21) vs. all others	GPR137C	18.1217	11.2038	38.8754	3.46983	1.79486	2.89705e-06	0.000527903
t(8;21) vs. all others	AC116366.5	13.5572	17.3078	2.3054	0.1332	-2.90833	3.0267e-06	0.00054915
t(8;21) vs. all others	HTR1F	108.665	138.911	17.9281	0.129062	-2.95387	3.06895e-06	0.000554426
t(8;21) vs. all others	SEL1L3	697.639	879.975	150.634	0.17118	-2.54642	3.19716e-06	0.000575121
t(8;21) vs. all others	ROR2	13.72	6.46786	35.4763	5.48502	2.4555	3.33164e-06	0.000594233
t(8;21) vs. all others	RP11-129J12.2	6.8252	9.07629	0.0719207	0.00792402	-6.97955	3.31971e-06	0.000594233
t(8;21) vs. all others	SRSF12	97.8709	55.4563	225.115	4.05932	2.02124	3.37476e-06	0.000599382
t(8;21) vs. all others	CYBB	2274.54	2853.5	537.651	0.188418	-2.40799	3.4661e-06	0.000613019
t(8;21) vs. all others	AC007392.3	2.77226	3.69634	0	0	#NAME?	3.50855e-06	0.000617931
t(8;21) vs. all others	PGAM5	16.5119	9.06341	38.8572	4.28726	2.10006	3.54304e-06	0.000621404
t(8;21) vs. all others	AHNAK2	74.3112	91.787	21.8839	0.23842	-2.06842	3.57467e-06	0.00062177
t(8;21) vs. all others	UGGT2	69.8984	92.7912	1.21983	0.0131459	-6.24924	3.56869e-06	0.00062177
t(8;21) vs. all others	RP11-616M22.3	2.06631	0.469651	6.8563	14.5987	3.86777	3.68056e-06	0.000637555
t(8;21) vs. all others	RP11-705C15.3	48.7285	60.5299	13.3242	0.220126	-2.1836	3.94368e-06	0.000680332
t(8;21) vs. all others	ILDR2	57.774	71.0031	18.0868	0.254733	-1.97294	4.10072e-06	0.000703039
t(8;21) vs. all others	PARD3B	2.8057	1.02479	8.14845	7.95138	2.9912	4.1087e-06	0.000703039
t(8;21) vs. all others	VOPP1	453.25	585.691	55.9266	0.0954883	-3.38853	4.21928e-06	0.000719037
t(8;21) vs. all others	FAM69B	529.265	345.03	1081.97	3.13587	1.64886	4.31091e-06	0.000726633
t(8;21) vs. all others	NAPSB	573.516	750.662	42.0795	0.0560565	-4.15697	4.29837e-06	0.000726633
t(8;21) vs. all others	RP11-79M19.2	5.74241	1.67469	17.9456	10.7158	3.42167	4.32374e-06	0.000726633
t(8;21) vs. all others	WFDC1	76.715	46.7135	166.719	3.56898	1.83551	4.3329e-06	0.000726633
t(8;21) vs. all others	EMBP1	17.5781	22.3135	3.37165	0.151104	-2.72639	4.36166e-06	0.000728553
t(8;21) vs. all others	CDH23	32.5037	41.2631	6.22549	0.150873	-2.72859	4.45163e-06	0.000740642
t(8;21) vs. all others	RP11-566K19.6	58.4627	75.4856	7.39393	0.0979515	-3.35179	4.49151e-06	0.000744336
t(8;21) vs. all others	NCF1	674.75	861.968	113.096	0.131207	-2.93008	4.74152e-06	0.000782685
t(8;21) vs. all others	LA16c-329F2.1	8.43292	1.89789	28.038	14.7733	3.88492	4.79964e-06	0.000789184
t(8;21) vs. all others	ALDH2	4.80254	6.33004	0.220047	0.0347623	-4.84633	4.8933e-06	0.000801454
t(8;21) vs. all others	MANSC1	37.3934	46.4848	10.1191	0.217686	-2.19968	5.05978e-06	0.000825509
t(8;21) vs. all others	GCSAML	369.181	466.949	75.878	0.162497	-2.62151	5.09673e-06	0.000828326
t(8;21) vs. all others	IL11	14.8799	4.76971	45.2103	9.47863	3.24468	5.24707e-06	0.00084948
t(8;21) vs. all others	AL122127.25	28.5539	37.6394	1.29729	0.0344664	-4.85867	5.2764e-06	0.000850956
t(8;21) vs. all others	HSPG2	1473.33	988.24	2928.59	2.96345	1.56728	5.41414e-06	0.000869837
t(8;21) vs. all others	ASGR2	13.0168	17.11	0.737164	0.0430837	-4.53671	5.45709e-06	0.000873404
t(8;21) vs. all others	PTGFRN	70.3212	91.5248	6.71029	0.0733166	-3.76972	5.64906e-06	0.000900704
t(8;21) vs. all others	HOXA-AS2	25.0392	32.9187	1.40049	0.042544	-4.5549	6.3568e-06	0.00100593
t(8;21) vs. all others	OPHN1	72.3217	89.1648	21.7922	0.244404	-2.03266	6.35589e-06	0.00100593
t(8;21) vs. all others	AC005077.12	12.8484	2.36978	44.2844	18.6871	4.22397	6.43668e-06	0.00101097
t(8;21) vs. all others	CD1B	5.50944	7.34592	0	0	#NAME?	6.43625e-06	0.00101097
t(8;21) vs. all others	SSX2IP	44.1616	55.0858	11.3887	0.206745	-2.27407	6.6229e-06	0.00103635
t(8;21) vs. all others	AC007362.1	5.53508	2.57113	14.4269	5.61112	2.48829	6.78272e-06	0.00105365
t(8;21) vs. all others	HOMER2	148.999	94.3677	312.893	3.31568	1.7293	6.80856e-06	0.00105365
t(8;21) vs. all others	HOXA4	18.4506	23.8638	2.21101	0.0926515	-3.43204	6.80122e-06	0.00105365
t(8;21) vs. all others	GALNTL6	33.4994	10.4296	102.709	9.84778	3.2998	7.04763e-06	0.00108318
t(8;21) vs. all others	LRP1	1700.25	2149.83	351.511	0.163507	-2.61258	7.05086e-06	0.00108318
t(8;21) vs. all others	RASAL1	20.4319	6.37313	62.6083	9.82379	3.29628	7.12599e-06	0.00109074
t(8;21) vs. all others	CAMK1	75.7465	99.5545	4.32258	0.0434193	-4.52552	7.24999e-06	0.0011057
t(8;21) vs. all others	TTLL9	8.59964	4.44868	21.0525	4.7323	2.24254	7.29387e-06	0.00110838
t(8;21) vs. all others	CYTH3	743.519	497.388	1481.91	2.97939	1.57502	7.8409e-06	0.00118722
t(8;21) vs. all others	KCNC3	37.105	48.5668	2.71935	0.0559919	-4.15864	8.03177e-06	0.00121176
t(8;21) vs. all others	RP11-346D6.6	4.78761	6.37126	0.0366496	0.00575233	-7.44164	8.09128e-06	0.00121638
t(8;21) vs. all others	C17orf97	18.7671	23.5721	4.35202	0.184626	-2.43732	8.29745e-06	0.0012399
t(8;21) vs. all others	CCND1	159.587	66.0212	440.285	6.66883	2.73743	8.30664e-06	0.0012399
t(8;21) vs. all others	ZNF385D	27.0236	35.8337	0.593269	0.0165562	-5.91649	8.37006e-06	0.00124495
t(8;21) vs. all others	KCNIP3	8.70946	4.02247	22.7704	5.6608	2.50101	8.40853e-06	0.00124627
t(8;21) vs. all others	C15orf39	2359.42	2881.11	794.373	0.275718	-1.85873	8.61854e-06	0.00127291
t(8;21) vs. all others	SNX10	34.6255	43.5315	7.90756	0.181651	-2.46076	8.68393e-06	0.00127809
t(8;21) vs. all others	RP1-193H18.2	10.2015	13.0039	1.79431	0.137983	-2.85744	8.77473e-06	0.00128695
t(8;21) vs. all others	LILRB2	37.8837	47.6563	8.56574	0.17974	-2.47602	8.92593e-06	0.00130458
t(8;21) vs. all others	CMAHP	890.106	1099.57	261.709	0.238009	-2.07091	9.05403e-06	0.00131872
t(8;21) vs. all others	HSH2D	251.54	312.287	69.2977	0.221904	-2.17199	9.10236e-06	0.00132119
t(8;21) vs. all others	CD300A	149.938	183.962	47.8677	0.260204	-1.94228	9.16625e-06	0.00132589
t(8;21) vs. all others	DIP2C	14.181	9.86528	27.1282	2.74986	1.45936	9.2766e-06	0.00133726
t(8;21) vs. all others	CORO6	93.1738	59.7834	193.345	3.23409	1.69336	9.44268e-06	0.00135656
t(8;21) vs. all others	NLRP12	61.0458	79.5237	5.61226	0.0705735	-3.82473	9.49217e-06	0.00135903
t(8;21) vs. all others	TBX4	2.96886	0.620091	10.0152	16.1511	4.01356	9.96542e-06	0.00142195
t(8;21) vs. all others	TSPAN7	240.727	149.336	514.902	3.44795	1.78574	1.00169e-05	0.00142447
t(8;21) vs. all others	AC005077.14	30.3768	1.7808	116.165	65.2317	6.0275	1.01068e-05	0.00143241
t(8;21) vs. all others	KLHL30	4.73966	2.15738	12.4865	5.7878	2.53302	1.03712e-05	0.00146495
t(8;21) vs. all others	RP11-229P13.20	34.0779	43.8955	4.62496	0.105363	-3.24656	1.06558e-05	0.00149512
t(8;21) vs. all others	SHE	38.122	9.98039	122.547	12.2788	3.61809	1.06495e-05	0.00149512
t(8;21) vs. all others	AC093110.3	38.6709	24.2577	81.9105	3.37669	1.75561	1.07867e-05	0.00150345
t(8;21) vs. all others	RP1-163G9.1	38.6067	51.4068	0.206342	0.0040139	-7.96078	1.07819e-05	0.00150345
t(8;21) vs. all others	RP5-1043L13.1	32.268	40.4712	7.65834	0.189229	-2.40179	1.09604e-05	0.00152262
t(8;21) vs. all others	CEL	30.7244	39.1958	5.31038	0.135483	-2.88381	1.10844e-05	0.00153479
t(8;21) vs. all others	NACAD	20.198	12.7728	42.4736	3.32531	1.73349	1.13005e-05	0.00155448
t(8;21) vs. all others	RP11-23P13.6	11.9888	6.57655	28.2255	4.29184	2.1016	1.1285e-05	0.00155448
t(8;21) vs. all others	GRN	6030.29	7428.53	1835.59	0.2471	-2.01683	1.13543e-05	0.0015568
t(8;21) vs. all others	AP001046.5	10.5464	6.48798	22.7217	3.50212	1.80823	1.13954e-05	0.00155736
t(8;21) vs. all others	AIF1	1588.59	1927.76	571.081	0.29624	-1.75516	1.15532e-05	0.00157382
t(8;21) vs. all others	IL17RA	2346.35	2874.4	762.193	0.265165	-1.91504	1.19118e-05	0.00161743
t(8;21) vs. all others	MREG	240.07	151.06	507.098	3.35692	1.74714	1.2064e-05	0.00163284
t(8;21) vs. all others	ITPKA	47.4206	28.9128	102.944	3.56051	1.83209	1.22961e-05	0.0016589
t(8;21) vs. all others	C18orf1	230.902	288.02	59.5496	0.206755	-2.274	1.25213e-05	0.00168389
t(8;21) vs. all others	LMBR1L	1598.46	1120.4	3032.63	2.70674	1.43656	1.25858e-05	0.00168718
t(8;21) vs. all others	CUBN	81.8587	101.683	22.3873	0.220169	-2.18332	1.28093e-05	0.00171168
t(8;21) vs. all others	CLNK	16.6289	21.9449	0.680998	0.0310322	-5.01009	1.34996e-05	0.00179822
t(8;21) vs. all others	AK5	85.0076	112.188	3.46576	0.0308923	-5.01661	1.35921e-05	0.00180358
t(8;21) vs. all others	C21orf67	13.9476	17.6953	2.70444	0.152834	-2.70996	1.37112e-05	0.00180358
t(8;21) vs. all others	CTC-523E23.4	18.86	11.2932	41.5604	3.68011	1.87975	1.36778e-05	0.00180358
t(8;21) vs. all others	RBM47	58.019	73.4187	11.8199	0.160993	-2.63493	1.36622e-05	0.00180358
t(8;21) vs. all others	ZDHHC14	47.1334	58.9204	11.7725	0.199803	-2.32335	1.3912e-05	0.00182429
t(8;21) vs. all others	PELI2	1481.19	1028.22	2840.09	2.76215	1.46579	1.40906e-05	0.00184197
t(8;21) vs. all others	TDRD10	3.364	1.06852	10.2504	9.59305	3.26199	1.41531e-05	0.00184441
t(8;21) vs. all others	CTC-510F12.2	2.83117	0.931924	8.52891	9.15193	3.19408	1.44346e-05	0.00187529
t(8;21) vs. all others	CCL28	187.87	125.643	374.55	2.98107	1.57583	1.45836e-05	0.00188882
t(8;21) vs. all others	CBFA2T3	89.0752	108.674	30.2801	0.278633	-1.84356	1.48948e-05	0.00192321
t(8;21) vs. all others	INTU	20.8058	27.4419	0.897678	0.0327119	-4.93404	1.50805e-05	0.00194124
t(8;21) vs. all others	BCL9	426.917	286.148	849.223	2.96777	1.56938	1.53329e-05	0.0019677
t(8;21) vs. all others	KIF6	6.75886	8.88252	0.387879	0.0436676	-4.51729	1.59387e-05	0.00203923
t(8;21) vs. all others	RP11-404K5.1	12.6874	16.4027	1.54139	0.0939719	-3.41163	1.64326e-05	0.00209606
t(8;21) vs. all others	C1orf173	2.53353	0.928676	7.34808	7.91243	2.98412	1.65663e-05	0.00210673
t(8;21) vs. all others	NRCAM	2.69885	0.972693	7.87734	8.09849	3.01765	1.67099e-05	0.00211591
t(8;21) vs. all others	TUBB4A	21.7094	7.70648	63.7181	8.26812	3.04756	1.67391e-05	0.00211591
t(8;21) vs. all others	JAG1	948.915	1241.74	70.4413	0.056728	-4.1398	1.70055e-05	0.00213303
t(8;21) vs. all others	NTN1	223.271	120.545	531.449	4.40873	2.14036	1.697e-05	0.00213303
t(8;21) vs. all others	RPH3AL	4.47414	5.85958	0.317803	0.0542364	-4.2046	1.70265e-05	0.00213303
t(8;21) vs. all others	RP11-414K1.3	5.13544	6.70687	0.421151	0.062794	-3.99323	1.87591e-05	0.00234311
t(8;21) vs. all others	TNFAIP2	3705.94	4688.22	759.092	0.161915	-2.62669	1.90863e-05	0.00237692
t(8;21) vs. all others	TGFB1I1	17.5621	11.353	36.1896	3.18768	1.67251	1.9559e-05	0.00242861
t(8;21) vs. all others	PARVG	515.638	627.706	179.434	0.285856	-1.80664	2.01531e-05	0.0024877
t(8;21) vs. all others	TYROBP	128.368	157.765	40.1758	0.254655	-1.97338	2.01274e-05	0.0024877
t(8;21) vs. all others	RP11-923I11.6	4.43098	5.81915	0.266458	0.0457899	-4.44883	2.03364e-05	0.00250298
t(8;21) vs. all others	ARHGAP21	985.108	1249.76	191.142	0.152943	-2.70894	2.0615e-05	0.00252987
t(8;21) vs. all others	SNTB1	1348.25	1623.9	521.301	0.321019	-1.63927	2.08069e-05	0.002546
t(8;21) vs. all others	CTD-2006K23.1	21.556	27.3846	4.07005	0.148625	-2.75025	2.10759e-05	0.00257144
t(8;21) vs. all others	MOXD1	3.56197	1.48213	9.80152	6.61315	2.72534	2.11522e-05	0.0025733
t(8;21) vs. all others	HOPX	25.6901	33.7994	1.36241	0.0403086	-4.63277	2.14545e-05	0.00260255
t(8;21) vs. all others	BMPR2	282.215	355.528	62.2758	0.175164	-2.51322	2.19676e-05	0.00265251
t(8;21) vs. all others	SSC5D	60.062	34.0602	138.067	4.05361	2.01921	2.19924e-05	0.00265251
t(8;21) vs. all others	CYP4V2	190.384	232.951	62.6823	0.269079	-1.8939	2.20836e-05	0.0026559
t(8;21) vs. all others	DTNA	3.66218	4.83292	0.149979	0.0310329	-5.01006	2.22109e-05	0.0026636
t(8;21) vs. all others	VASN	69.6148	45.0585	143.283	3.17994	1.669	2.23202e-05	0.00266911
t(8;21) vs. all others	SPATC1	2.42866	3.23822	0	0	#NAME?	2.25869e-05	0.00269335
t(8;21) vs. all others	CCDC8	12.3915	4.93731	34.7539	7.03904	2.81538	2.27217e-05	0.00270176
t(8;21) vs. all others	SLC36A1	657.457	809.187	202.267	0.249963	-2.00022	2.36941e-05	0.00280945
t(8;21) vs. all others	RP4-728D4.2	39.8106	49.0024	12.2351	0.249683	-2.00183	2.38383e-05	0.00281419
t(8;21) vs. all others	TMEM229B	49.4224	60.9258	14.9122	0.24476	-2.03056	2.38678e-05	0.00281419
t(8;21) vs. all others	SKI	1683.96	1159.03	3258.75	2.81162	1.4914	2.44694e-05	0.00287707
t(8;21) vs. all others	CHN2	68.7855	87.4261	12.8637	0.147138	-2.76476	2.51873e-05	0.00294821
t(8;21) vs. all others	WWC2	69.327	90.3035	6.39766	0.0708462	-3.81917	2.52146e-05	0.00294821
t(8;21) vs. all others	CCIN	17.9074	23.0828	2.38089	0.103145	-3.27725	2.551e-05	0.0029745
t(8;21) vs. all others	NRP2	12.0389	6.66386	28.1642	4.22641	2.07943	2.57564e-05	0.00299493
t(8;21) vs. all others	KCNQ1	19.3385	24.5322	3.75723	0.153155	-2.70694	2.60747e-05	0.00302359
t(8;21) vs. all others	NBEA	40.3044	51.5599	6.53804	0.126805	-2.97932	2.62543e-05	0.00303605
t(8;21) vs. all others	TNFRSF21	883.192	561.465	1848.38	3.29206	1.71899	2.63855e-05	0.00304286
t(8;21) vs. all others	FGD2	477.08	601.299	104.425	0.173665	-2.52562	2.65181e-05	0.00304979
t(8;21) vs. all others	DYTN	25.2634	32.1237	4.68257	0.145767	-2.77827	2.69979e-05	0.00309296
t(8;21) vs. all others	FAM221A	56.0174	37.9311	110.276	2.90728	1.53967	2.70403e-05	0.00309296
t(8;21) vs. all others	PILRA	152.733	187.982	46.9867	0.249953	-2.00027	2.77388e-05	0.00316425
t(8;21) vs. all others	LFNG	16.9711	21.376	3.75637	0.175728	-2.50858	2.78487e-05	0.00316821
t(8;21) vs. all others	RP11-13K12.1	27.6633	8.8925	83.9757	9.44343	3.23931	2.83685e-05	0.00320998
t(8;21) vs. all others	SH3BP4	113.217	149.709	3.74197	0.024995	-5.32222	2.83054e-05	0.00320998
t(8;21) vs. all others	TNFRSF11A	22.2385	28.11	4.62374	0.164487	-2.60395	2.90905e-05	0.00328286
t(8;21) vs. all others	CD19	23.708	11.5891	60.0647	5.18284	2.37374	2.95043e-05	0.0033123
t(8;21) vs. all others	ETS2	502.362	612.969	170.541	0.278221	-1.8457	2.95088e-05	0.0033123
t(8;21) vs. all others	TTC28	286.452	196.425	556.53	2.83329	1.50248	3.01252e-05	0.0033725
t(8;21) vs. all others	CD1C	139.638	185.273	2.73209	0.0147463	-6.0835	3.07208e-05	0.00342365
t(8;21) vs. all others	LPAR1	7.16386	9.34595	0.617606	0.0660827	-3.91958	3.08261e-05	0.00342365
t(8;21) vs. all others	RNASE2	4129.74	5286.24	660.245	0.124899	-3.00117	3.08183e-05	0.00342365
t(8;21) vs. all others	C10orf54	3913.1	4802.77	1244.09	0.259036	-1.94878	3.19588e-05	0.00354011
t(8;21) vs. all others	MEG3	44.7087	14.5032	135.325	9.33074	3.22199	3.20561e-05	0.00354157
t(8;21) vs. all others	APOA2	12.5064	16.0149	1.98117	0.123708	-3.01499	3.25489e-05	0.00358659
t(8;21) vs. all others	AC068057.2	11.9204	15.2819	1.83575	0.120126	-3.05738	3.32454e-05	0.00365095
t(8;21) vs. all others	KIRREL-IT1	2.5819	0.903725	7.61644	8.42782	3.07516	3.33064e-05	0.00365095
t(8;21) vs. all others	PTGDR2	53.2795	35.9816	105.173	2.92297	1.54744	3.34595e-05	0.00365821
t(8;21) vs. all others	SECISBP2L	172.521	116.185	341.528	2.93952	1.55558	3.372e-05	0.00367714
t(8;21) vs. all others	NT5DC3	1101.13	706.717	2284.36	3.23235	1.69258	3.52349e-05	0.00383241
t(8;21) vs. all others	SIGLEC6	5.72824	3.05522	13.7473	4.49961	2.1698	3.53872e-05	0.00383905
t(8;21) vs. all others	HOXA5	482.422	631.361	35.6021	0.0563894	-4.14843	3.74266e-05	0.00404986
t(8;21) vs. all others	LINC00327	3.94649	5.19399	0.203982	0.0392728	-4.67033	3.78577e-05	0.00408601
t(8;21) vs. all others	PTPRH	11.2838	6.99686	24.1448	3.4508	1.78693	3.82798e-05	0.004121
t(8;21) vs. all others	TET1	97.663	60.593	208.873	3.44715	1.7854	3.8807e-05	0.0041671
t(8;21) vs. all others	TNNI2	6.39725	8.24687	0.848382	0.102873	-3.28106	3.90492e-05	0.00418244
t(8;21) vs. all others	NLRC3	447.519	545.497	153.582	0.281546	-1.82856	3.93541e-05	0.0042044
t(8;21) vs. all others	HLA-DOA	1456.83	981.688	2882.26	2.93602	1.55386	3.97666e-05	0.00422701
t(8;21) vs. all others	SLC18A2	592.088	408.729	1142.16	2.79443	1.48255	3.96787e-05	0.00422701
t(8;21) vs. all others	AC009299.3	25.6135	32.9054	3.73755	0.113585	-3.13816	4.07034e-05	0.00431282
t(8;21) vs. all others	C11orf35	17.7252	22.1896	4.33219	0.195235	-2.35671	4.08813e-05	0.00431282
t(8;21) vs. all others	CTSD	3695.65	4482.61	1334.77	0.297767	-1.74774	4.08585e-05	0.00431282
t(8;21) vs. all others	CEBPA	101.579	124.264	33.5227	0.26977	-1.8902	4.24185e-05	0.00446381
t(8;21) vs. all others	CA4	23.5624	7.19091	72.6768	10.1068	3.33725	4.26393e-05	0.00447585
t(8;21) vs. all others	AFAP1L1	7.96703	4.26993	19.0583	4.46338	2.15814	4.34669e-05	0.00455137
t(8;21) vs. all others	PON2	91.5504	63.2061	176.583	2.79377	1.48221	4.56414e-05	0.0047554
t(8;21) vs. all others	RP11-398A8.3	58.5529	76.2045	5.59787	0.0734585	-3.76693	4.55634e-05	0.0047554
t(8;21) vs. all others	RCBTB2	393.503	273.9	752.314	2.74668	1.45769	4.59626e-05	0.00477704
t(8;21) vs. all others	ADAMTS7	57.8142	31.5118	136.721	4.33873	2.11727	4.62614e-05	0.00479626
t(8;21) vs. all others	ZNF366	3.86212	5.12544	0.0721852	0.0140837	-6.14983	4.76637e-05	0.0049295
t(8;21) vs. all others	GUCY2D	6.75157	8.7005	0.904777	0.103991	-3.26546	4.8638e-05	0.00501793
t(8;21) vs. all others	ITGB4	5.42495	3.32347	11.7294	3.52925	1.81936	4.88452e-05	0.005027
t(8;21) vs. all others	SOX15	78.4792	56.0631	145.728	2.59935	1.37815	4.91871e-05	0.00504984
t(8;21) vs. all others	PLBD2	31.4891	38.8652	9.3605	0.240845	-2.05382	5.00426e-05	0.00512517
t(8;21) vs. all others	CBX6	950.78	1164.07	310.918	0.267096	-1.90457	5.20165e-05	0.0052633
t(8;21) vs. all others	CD300E	1094.5	1416.08	129.777	0.0916456	-3.44779	5.16662e-05	0.0052633
t(8;21) vs. all others	RP4-753P9.3	13.739	17.2365	3.24629	0.188338	-2.40861	5.20057e-05	0.0052633
t(8;21) vs. all others	SDSL	83.8279	103.409	25.0861	0.242592	-2.0434	5.19098e-05	0.0052633
t(8;21) vs. all others	SYNJ2	57.4438	71.0043	16.7625	0.236078	-2.08267	5.18015e-05	0.0052633
t(8;21) vs. all others	C6orf132	20.3785	12.3267	44.5339	3.6128	1.85312	5.23983e-05	0.00528921
t(8;21) vs. all others	LRP11	72.546	90.7795	17.8456	0.196581	-2.3468	5.26155e-05	0.00529843
t(8;21) vs. all others	AP001171.1	109.798	61.7217	254.026	4.11566	2.04113	5.35351e-05	0.00536947
t(8;21) vs. all others	NHSL2	52.2063	68.3402	3.80474	0.0556735	-4.16686	5.3576e-05	0.00536947
t(8;21) vs. all others	NCF2	98.0683	120.671	30.2588	0.250754	-1.99566	5.40738e-05	0.00540648
t(8;21) vs. all others	SPTBN1	2994.13	2024.58	5902.77	2.91555	1.54377	5.45034e-05	0.00543652
t(8;21) vs. all others	VWA5B2	5.07491	1.09872	17.0035	15.4757	3.95193	5.46814e-05	0.00544138
t(8;21) vs. all others	MIR3186	5.91665	7.65176	0.711308	0.09296	-3.42725	5.4831e-05	0.0054434
t(8;21) vs. all others	AC011484.1	4.21251	1.29307	12.9708	10.031	3.32639	5.51003e-05	0.00545726
t(8;21) vs. all others	PAIP2B	36.1564	44.429	11.3387	0.25521	-1.97024	5.70805e-05	0.00564011
t(8;21) vs. all others	RP13-580F15.2	37.5842	49.1282	2.95241	0.0600961	-4.05659	5.72762e-05	0.0056462
t(8;21) vs. all others	HSPB6	4.53789	2.80646	9.73217	3.46777	1.79401	5.75062e-05	0.00565316
t(8;21) vs. all others	PSTPIP1	387.792	479.918	111.413	0.232151	-2.10686	5.76154e-05	0.00565316
t(8;21) vs. all others	CMTM4	250.728	318.086	48.6555	0.152963	-2.70874	5.89587e-05	0.00571977
t(8;21) vs. all others	CRIM1	483.779	594.398	151.92	0.255587	-1.96811	5.8743e-05	0.00571977
t(8;21) vs. all others	MAP7	5.99965	7.74421	0.765949	0.098906	-3.3378	5.88153e-05	0.00571977
t(8;21) vs. all others	RP11-1055B8.6	113.613	146.265	15.6564	0.107041	-3.22377	5.89737e-05	0.00571977
t(8;21) vs. all others	ZNF334	4.06764	5.31765	0.317605	0.0597266	-4.06548	5.88068e-05	0.00571977
t(8;21) vs. all others	LRRC16A	6.30531	8.11973	0.862052	0.106168	-3.23558	5.92961e-05	0.00573782
t(8;21) vs. all others	SULF2	66.1416	82.8135	16.1259	0.194725	-2.36049	5.96777e-05	0.0057615
t(8;21) vs. all others	SMPD3	69.8132	85.2128	23.6144	0.277123	-1.8514	6.03563e-05	0.00581368
t(8;21) vs. all others	SIGLEC1	57.3134	73.2979	9.35992	0.127697	-2.9692	6.11659e-05	0.00587821
t(8;21) vs. all others	SUCLG2	316.516	377.964	132.171	0.349692	-1.51584	6.47665e-05	0.00621006
t(8;21) vs. all others	RRM2P3	29.2899	37.0157	6.11272	0.165139	-2.59825	6.58194e-05	0.00629667
t(8;21) vs. all others	RAB39A	7.88996	10.2301	0.869423	0.0849864	-3.55662	6.61453e-05	0.0063135
t(8;21) vs. all others	FOXL1	45.8569	11.4555	149.061	13.0122	3.70179	6.6346e-05	0.00631833
t(8;21) vs. all others	CPNE3	1099.23	1318.11	442.613	0.335795	-1.57435	6.84666e-05	0.00649091
t(8;21) vs. all others	FAM91A2	7.31573	9.32377	1.29163	0.138531	-2.85172	6.84179e-05	0.00649091
t(8;21) vs. all others	CD1D	267.81	338.282	56.3939	0.166707	-2.58461	7.11576e-05	0.00671879
t(8;21) vs. all others	IRF8	2290.08	2866.16	561.837	0.196024	-2.3509	7.11895e-05	0.00671879
t(8;21) vs. all others	ZNF486	67.9548	42.9607	142.937	3.32716	1.73429	7.18462e-05	0.0067656
t(8;21) vs. all others	RP11-559N14.5	2.10878	0.686742	6.37491	9.28282	3.21456	7.23925e-05	0.00678668
t(8;21) vs. all others	S100A6	3959.18	4813.63	1395.83	0.289975	-1.786	7.23373e-05	0.00678668
t(8;21) vs. all others	BAALC	913.279	630.158	1762.64	2.79714	1.48395	7.27551e-05	0.00680551
t(8;21) vs. all others	RMND5B	136.169	166.075	46.4534	0.279714	-1.83798	7.32826e-05	0.00683966
t(8;21) vs. all others	ZCCHC5	4.02045	5.26015	0.30134	0.0572873	-4.12564	7.36537e-05	0.00685908
t(8;21) vs. all others	PRR9	1.51807	0.247593	5.32949	21.5252	4.42796	7.44319e-05	0.00691625
t(8;21) vs. all others	RP11-13K12.5	13.3408	4.3634	40.2729	9.22972	3.20629	7.47474e-05	0.00693027
t(8;21) vs. all others	CCNJL	32.3128	16.1971	80.66	4.97991	2.31612	7.6422e-05	0.00705598
t(8;21) vs. all others	RANBP2	8330.37	5976.79	15391.1	2.57515	1.36465	7.64385e-05	0.00705598
t(8;21) vs. all others	RP11-439E19.7	5.12048	2.72969	12.2929	4.50338	2.17101	7.6815e-05	0.00707522
t(8;21) vs. all others	RP11-1280I22.1	370.595	471.624	67.5077	0.143139	-2.80451	7.77623e-05	0.00714683
t(8;21) vs. all others	GBGT1	95.6679	120.025	22.5955	0.188256	-2.40923	8.14103e-05	0.0074658
t(8;21) vs. all others	MPP7	232.106	290.886	55.7652	0.191708	-2.38302	8.25137e-05	0.00755054
t(8;21) vs. all others	SIX3	31.7605	8.41043	101.811	12.1053	3.59757	8.45409e-05	0.00770256
t(8;21) vs. all others	ZNF704	470.835	306.275	964.516	3.14918	1.65498	8.44826e-05	0.00770256
t(8;21) vs. all others	CD1A	5.94591	7.87734	0.151607	0.019246	-5.6993	8.47248e-05	0.00770264
t(8;21) vs. all others	SLC16A1	21.6372	14.6034	42.7387	2.92662	1.54924	8.53884e-05	0.00774624
t(8;21) vs. all others	ANO7	47.9469	62.2775	4.95513	0.0795653	-3.65172	8.60032e-05	0.00778523
t(8;21) vs. all others	FKBP14	19.7307	12.9063	40.2038	3.11504	1.63925	8.62639e-05	0.00779207
t(8;21) vs. all others	CST3	4774.72	5838.77	1582.57	0.271045	-1.8834	8.7846e-05	0.00791799
t(8;21) vs. all others	RP11-255A11.21	1.92457	2.56609	0	0	#NAME?	9.54023e-05	0.0085807
t(8;21) vs. all others	CD84	80.6042	97.0964	31.1277	0.320586	-1.64122	9.59387e-05	0.00861055
t(8;21) vs. all others	ST3GAL4	71.8948	86.7411	27.3561	0.315376	-1.66485	9.61781e-05	0.00861367
t(8;21) vs. all others	EMR1	27.8364	35.344	5.31365	0.150341	-2.73369	9.70317e-05	0.00867167
t(8;21) vs. all others	SCD5	53.2956	65.816	15.7343	0.239065	-2.06452	9.74866e-05	0.00869386
t(8;21) vs. all others	CCL23	35.6818	46.8868	2.06694	0.0440837	-4.50361	9.95553e-05	0.00885958
t(8;21) vs. all others	TGFBI	605.449	776.742	91.5702	0.11789	-3.08448	0.00010137	0.00900208
t(8;21) vs. all others	FAM129B	27.2638	34.6223	5.18853	0.149861	-2.7383	0.000101761	0.00901772
t(8;21) vs. all others	HSD17B3	4.74543	2.61991	11.122	4.24519	2.08583	0.000102464	0.00904824
t(8;21) vs. all others	XKR5	5.13095	6.59007	0.753581	0.114351	-3.12846	0.000102535	0.00904824
t(8;21) vs. all others	LOXL1	15.8664	10.6338	31.5643	2.96831	1.56964	0.000105025	0.00922926
t(8;21) vs. all others	SORT1	34.1623	43.2234	6.97881	0.161459	-2.63076	0.000104928	0.00922926
t(8;21) vs. all others	HCP5	261.681	193.875	465.1	2.39897	1.26241	0.000108811	0.00954206
t(8;21) vs. all others	ADAMTSL4	481.562	328.321	941.285	2.86697	1.51953	0.000111449	0.00975308
t(8;21) vs. all others	ARHGAP10	259.592	313.138	98.9538	0.316007	-1.66197	0.000112366	0.0097926
t(8;21) vs. all others	HMGN5	105.344	128.979	34.439	0.267012	-1.90502	0.000112325	0.0097926
t(8;21) vs. all others	ADARB1	12.7337	16.0014	2.93081	0.18316	-2.44883	0.000115089	0.0100091
t(8;21) vs. all others	DERL3	32.9611	39.727	12.6632	0.318755	-1.64948	0.000119848	0.0103802
t(8;21) vs. all others	HOXA11-AS	26.5543	35.3418	0.191739	0.00542527	-7.52609	0.000119777	0.0103802
t(8;21) vs. all others	ABCA2	37.8291	46.159	12.8393	0.278153	-1.84605	0.000120466	0.0104094
t(8;21) vs. all others	EBF1	68.3847	51.7954	118.153	2.28114	1.18975	0.000120681	0.0104094
t(8;21) vs. all others	DUSP15	3.45289	1.09268	10.5335	9.6401	3.26905	0.00012166	0.0104724
t(8;21) vs. all others	RWDD2A	27.3777	33.5926	8.73318	0.259973	-1.94356	0.000123222	0.0105852
t(8;21) vs. all others	AC004837.5	40.8097	27.2973	81.347	2.98004	1.57533	0.0001241	0.010639
t(8;21) vs. all others	RP11-616M22.6	1.71352	0.373871	5.73245	15.3327	3.93854	0.00012442	0.0106447
t(8;21) vs. all others	RP11-334C17.5	21.0173	26.8015	3.66468	0.136734	-2.87055	0.000125044	0.0106764
t(8;21) vs. all others	CTC-523E23.1	12.3624	7.83469	25.9456	3.31164	1.72754	0.00012547	0.0106911
t(8;21) vs. all others	MRAP2	1.91422	0.601377	5.85273	9.73222	3.28277	0.000126294	0.0107396
t(8;21) vs. all others	NAV3	29.0352	38.2032	1.5313	0.0400829	-4.64087	0.000128516	0.0109065
t(8;21) vs. all others	EBF4	26.0617	10.0193	74.1889	7.40461	2.88842	0.000128807	0.0109092
t(8;21) vs. all others	STAP1	456.219	319.289	867.01	2.71544	1.44118	0.000129212	0.0109215
t(8;21) vs. all others	C19orf21	6.22663	4.13684	12.496	3.02066	1.59487	0.000129584	0.010931
t(8;21) vs. all others	KALRN	6.69418	3.56408	16.0845	4.51295	2.17407	0.000132462	0.011107
t(8;21) vs. all others	RNASE6	656.349	819.142	167.97	0.205056	-2.28591	0.000132279	0.011107
t(8;21) vs. all others	ZNF626	22.5072	13.0242	50.9562	3.91242	1.96806	0.000132187	0.011107
t(8;21) vs. all others	CTXN1	10.7919	6.75216	22.9112	3.39318	1.76264	0.000133119	0.0111399
t(8;21) vs. all others	AKR7A2P1	7.24301	3.92643	17.1928	4.37872	2.13051	0.000136138	0.0113699
t(8;21) vs. all others	MGAT3	4.56284	5.9603	0.370452	0.0621532	-4.00803	0.000137219	0.0114375
t(8;21) vs. all others	AC046143.7	17.1407	21.7359	3.35486	0.154346	-2.69576	0.000140559	0.0116928
t(8;21) vs. all others	C2orf66	25.3702	1.80959	96.0521	53.0795	5.73008	0.000141595	0.0117557
t(8;21) vs. all others	CD86	60.3623	75.777	14.1181	0.186311	-2.42422	0.000144554	0.0119778
t(8;21) vs. all others	FIBCD1	1.56895	0.130588	5.88402	45.0579	5.49371	0.000148432	0.0122749
t(8;21) vs. all others	C14orf38	2.3773	3.16973	0	0	#NAME?	0.000150893	0.012454
t(8;21) vs. all others	RP11-511P7.2	43.5044	54.0705	11.8064	0.218352	-2.19527	0.000151603	0.0124881
t(8;21) vs. all others	NIPA1	35.6248	43.9502	10.6488	0.242292	-2.04518	0.000153814	0.0126455
t(8;21) vs. all others	CDK17	520.179	382.578	932.984	2.43868	1.2861	0.000154863	0.0127069
t(8;21) vs. all others	PPM1M	98.299	119.384	35.0445	0.293545	-1.76835	0.000156844	0.0128444
t(8;21) vs. all others	C21orf128	6.83224	8.71415	1.18648	0.136156	-2.87667	0.000157737	0.0128925
t(8;21) vs. all others	LY86	1063.21	1308.06	328.65	0.25125	-1.99281	0.000160459	0.0130758
t(8;21) vs. all others	NFIL3	5006.58	6240.64	1304.41	0.209019	-2.2583	0.000160601	0.0130758
t(8;21) vs. all others	RHPN1	491.976	606.265	149.11	0.245948	-2.02357	0.000161926	0.0131582
t(8;21) vs. all others	FLG	2.58799	3.41458	0.108219	0.0316933	-4.97968	0.000163365	0.0132496
t(8;21) vs. all others	AMICA1	125.239	156.304	32.0444	0.205013	-2.28621	0.000164624	0.013326
t(8;21) vs. all others	MEGF10	8.79877	11.624	0.323132	0.0277987	-5.16884	0.000166652	0.0134643
t(8;21) vs. all others	SCPEP1	2654.51	3278.29	783.178	0.238898	-2.06553	0.000167683	0.0135216
t(8;21) vs. all others	ME1	58.6856	75.7389	7.52589	0.0993663	-3.3311	0.000171559	0.0138077
t(8;21) vs. all others	TMEM136	1.61252	0.428	5.16609	12.0703	3.59339	0.000172168	0.0138302
t(8;21) vs. all others	CD72	125.463	70.7052	289.735	4.09779	2.03485	0.000175266	0.0140523
t(8;21) vs. all others	RASSF7	29.0159	35.5018	9.5584	0.269237	-1.89305	0.000178078	0.0142507
t(8;21) vs. all others	B4GALNT4	7.6059	2.46694	23.0228	9.33251	3.22227	0.000180821	0.0144353
t(8;21) vs. all others	RP3-406A7.7	6.32383	8.21578	0.647978	0.07887	-3.66438	0.000181072	0.0144353
t(8;21) vs. all others	OTOA	2.28237	3.02605	0.0513416	0.0169666	-5.88116	0.000181648	0.0144539
t(8;21) vs. all others	AC138649.1	7.4187	9.89161	0	0	#NAME?	0.000182402	0.0144865
t(8;21) vs. all others	USP53	453.6	318.444	859.07	2.69771	1.43174	0.00018326	0.0145273
t(8;21) vs. all others	TPCN1	44.3478	54.2609	14.6083	0.269223	-1.89313	0.000183993	0.0145579
t(8;21) vs. all others	GDF3	0.809933	0.159277	2.7619	17.3402	4.11605	0.000186328	0.014715
t(8;21) vs. all others	PELO	194.308	232.22	80.572	0.346963	-1.52714	0.00019154	0.0150983
t(8;21) vs. all others	CDK15	4.38144	2.32169	10.5607	4.5487	2.18546	0.000195015	0.0153226
t(8;21) vs. all others	DSC2	9.76982	4.99758	24.0865	4.81964	2.26893	0.000195114	0.0153226
t(8;21) vs. all others	HIF3A	2.95717	1.09537	8.54255	7.79878	2.96325	0.000196305	0.0153875
t(8;21) vs. all others	DMXL2	138.43	173.035	34.6145	0.200043	-2.32162	0.000196721	0.015391
t(8;21) vs. all others	QPCT	155.627	198.061	28.3279	0.143026	-2.80565	0.000197082	0.015391
t(8;21) vs. all others	ADRA2A	16.7889	5.40155	50.9511	9.43268	3.23767	0.000197571	0.0153945
t(8;21) vs. all others	SIRPB1	239.287	307.415	34.9009	0.11353	-3.13885	0.000197857	0.0153945
t(8;21) vs. all others	IFITM1	483.869	333.998	933.483	2.79488	1.48278	0.000198281	0.0153989
t(8;21) vs. all others	AC013400.2	53.553	41.1596	90.7331	2.20442	1.1404	0.000201039	0.0155281
t(8;21) vs. all others	AL713998.1	2.67332	0.938617	7.87744	8.3926	3.06912	0.000201628	0.0155281
t(8;21) vs. all others	LILRB5	6.52521	8.3582	1.02622	0.12278	-3.02585	0.000202078	0.0155281
t(8;21) vs. all others	NEUROG3	2.8	0.626495	9.3205	14.8772	3.89503	0.000202157	0.0155281
t(8;21) vs. all others	PODXL2	117.003	74.6278	244.13	3.2713	1.70986	0.000200959	0.0155281
t(8;21) vs. all others	ZFPM2	3.68369	1.99967	8.73573	4.36858	2.12716	0.000201628	0.0155281
t(8;21) vs. all others	EFHC2	163.465	203.513	43.3197	0.212859	-2.23203	0.000205493	0.0157556
t(8;21) vs. all others	FSD1L	86.6941	103.275	36.9522	0.357805	-1.48276	0.000206629	0.0157958
t(8;21) vs. all others	TRBV28	49.9832	34.3058	97.0153	2.82796	1.49976	0.000206767	0.0157958
t(8;21) vs. all others	AIG1	193.571	236.719	64.1273	0.2709	-1.88417	0.000207426	0.0158174
t(8;21) vs. all others	RPS6KA1	98.8286	118.785	38.9595	0.327984	-1.6083	0.000214382	0.0163182
t(8;21) vs. all others	DNAH14	55.1559	67.6467	17.6836	0.261411	-1.93561	0.000215	0.0163358
t(8;21) vs. all others	PVRL4	51.745	24.8276	132.497	5.33669	2.41594	0.000215633	0.0163543
t(8;21) vs. all others	PDZD7	29.3805	36.7472	7.28021	0.198116	-2.33558	0.000217306	0.0164516
t(8;21) vs. all others	AC099489.1	25.1264	30.9938	7.52427	0.242767	-2.04236	0.000217943	0.0164702
t(8;21) vs. all others	DLGAP1-AS3	4.63944	6.16881	0.0513416	0.00832277	-6.90872	0.000218783	0.016504
t(8;21) vs. all others	SLC46A3	47.0058	57.682	14.977	0.259648	-1.94537	0.000220253	0.0165851
t(8;21) vs. all others	RP11-254F7.2	47.8521	36.1898	82.8389	2.28902	1.19473	0.000221798	0.0166717
t(8;21) vs. all others	STAB1	4300.45	5580.22	461.128	0.0826361	-3.59708	0.000223223	0.0167489
t(8;21) vs. all others	CNKSR2	8.00911	5.24727	16.2946	3.10535	1.63476	0.000224624	0.0167644
t(8;21) vs. all others	DLK1	33.5848	4.83458	119.835	24.7871	4.63152	0.000224446	0.0167644
t(8;21) vs. all others	RP11-616M22.5	96.1967	14.4198	341.528	23.6846	4.56588	0.000224186	0.0167644
t(8;21) vs. all others	EXTL3	358.177	425.373	156.589	0.368123	-1.44174	0.00022766	0.0169309
t(8;21) vs. all others	RP11-798K23.1	0.580486	0.0198728	2.26233	113.84	6.83087	0.000227379	0.0169309
t(8;21) vs. all others	CD82	443.089	528.988	185.392	0.350465	-1.51266	0.000229041	0.0170036
t(8;21) vs. all others	KCTD12	1588.78	1973.59	434.336	0.220074	-2.18394	0.000230636	0.0170918
t(8;21) vs. all others	CXorf69	71.6146	90.3747	15.3341	0.169673	-2.55917	0.000232502	0.0171998
t(8;21) vs. all others	NEGR1	931.976	1222.17	61.3892	0.0502296	-4.31532	0.000233859	0.0172699
t(8;21) vs. all others	ARHGEF10L	10.6846	13.9064	1.01926	0.0732943	-3.77016	0.000235761	0.0173192
t(8;21) vs. all others	CLEC4D	71.766	36.025	178.989	4.96847	2.3128	0.000235259	0.0173192
t(8;21) vs. all others	EIF4E3	39.5456	48.3845	13.0289	0.269279	-1.89283	0.000235405	0.0173192
t(8;21) vs. all others	HSBP1L1	175.635	130.671	310.525	2.37639	1.24877	0.00023696	0.0173769
t(8;21) vs. all others	CPA6	14.8961	18.4322	4.28775	0.232623	-2.10394	0.000237811	0.017409
t(8;21) vs. all others	MPL	162.435	102.819	341.284	3.31929	1.73087	0.000238298	0.0174144
t(8;21) vs. all others	CLDN6	8.59348	1.51589	29.8262	19.6757	4.29834	0.000242547	0.0176942
t(8;21) vs. all others	TSLP	1.75281	2.33708	0	0	#NAME?	0.000243759	0.0177518
t(8;21) vs. all others	PTAFR	5.06223	6.49342	0.768639	0.118372	-3.0786	0.000244887	0.0178031
t(8;21) vs. all others	GPT2	46.6465	58.3728	11.4679	0.196459	-2.3477	0.00024669	0.0179033
t(8;21) vs. all others	AC004540.4	8.88616	11.7684	0.239445	0.0203465	-5.61908	0.000249365	0.0180082
t(8;21) vs. all others	CREG2	8.76196	3.20966	25.4189	7.9195	2.98541	0.000249162	0.0180082
t(8;21) vs. all others	RP11-343J3.2	1.46334	0.227253	5.17162	22.7571	4.50824	0.000249419	0.0180082
t(8;21) vs. all others	KHK	7.32552	9.28679	1.44172	0.155245	-2.68738	0.000251903	0.0181565
t(8;21) vs. all others	GSDMD	211.101	150.41	393.175	2.61402	1.38627	0.00025273	0.0181849
t(8;21) vs. all others	TRPC2	88.6688	107.652	31.7183	0.294636	-1.76299	0.000262058	0.0188239
t(8;21) vs. all others	BTBD11	88.9449	110.922	23.0136	0.207475	-2.26899	0.000265142	0.019013
t(8;21) vs. all others	LILRA6	112.018	138.871	31.4568	0.226518	-2.1423	0.000267268	0.0191328
t(8;21) vs. all others	IL6ST	72.8043	52.9923	132.24	2.49546	1.31931	0.000269967	0.0192746
t(8;21) vs. all others	MEFV	30.9628	39.2904	5.97988	0.152197	-2.71599	0.000270164	0.0192746
t(8;21) vs. all others	DUSP7	231.373	275.378	99.3581	0.360806	-1.47071	0.000273362	0.0194697
t(8;21) vs. all others	KRT19	2.29023	0.331689	8.16587	24.619	4.6217	0.000274188	0.0194956
t(8;21) vs. all others	CYYR1	27.1748	35.9028	0.990642	0.0275923	-5.17959	0.000276356	0.0195836
t(8;21) vs. all others	SEPP1	66.7072	87.1139	5.48682	0.0629844	-3.98886	0.000276257	0.0195836
t(8;21) vs. all others	VIM	66534.2	79309.4	28208.7	0.355679	-1.49135	0.000278867	0.0197283
t(8;21) vs. all others	SCML2	185.773	130.263	352.305	2.70457	1.4354	0.000280262	0.0197937
t(8;21) vs. all others	OSBPL3	31.5219	38.3909	10.9148	0.284306	-1.81448	0.000286264	0.0201613
t(8;21) vs. all others	TMEM74B	4.07886	2.07291	10.0967	4.87078	2.28415	0.000286425	0.0201613
t(8;21) vs. all others	LTB4R	398.013	472.636	174.145	0.368456	-1.44044	0.000290761	0.0203983
t(8;21) vs. all others	RXRA	578.046	726.414	132.942	0.183011	-2.45	0.000290332	0.0203983
t(8;21) vs. all others	CLEC10A	59.4833	77.7526	4.67531	0.0601306	-4.05576	0.000293155	0.020498
t(8;21) vs. all others	GRASP	1798.72	1244.89	3460.21	2.77952	1.47483	0.000292888	0.020498
t(8;21) vs. all others	NUP210	4186.88	4934.76	1943.26	0.39379	-1.3445	0.000294145	0.0204991
t(8;21) vs. all others	SH3GLB2	632.854	762.22	244.757	0.321111	-1.63885	0.000293783	0.0204991
t(8;21) vs. all others	FAM82A1	6.95185	8.92249	1.03993	0.116552	-3.10095	0.000296472	0.0206271
t(8;21) vs. all others	CD248	37.9828	22.9927	82.9529	3.60779	1.85111	0.000297338	0.0206532
t(8;21) vs. all others	FOXA1	10.6526	6.50668	23.0906	3.54875	1.82731	0.000299685	0.020782
t(8;21) vs. all others	IGIP	11.5544	14.4189	2.96069	0.205333	-2.28396	0.00030115	0.020815
t(8;21) vs. all others	MIR4740	4.73289	6.02855	0.845933	0.140321	-2.8332	0.000301063	0.020815
t(8;21) vs. all others	SIGLEC16	6.54786	8.27374	1.3702	0.165609	-2.59415	0.000302561	0.0208782
t(8;21) vs. all others	NEU1	1244.25	961.885	2091.33	2.1742	1.12049	0.000307011	0.0211506
t(8;21) vs. all others	ZNF415	4.14952	2.06456	10.4044	5.03955	2.3333	0.000307729	0.0211654
t(8;21) vs. all others	DBN1	48.6198	33.2995	94.5805	2.8403	1.50604	0.000309327	0.0212406
t(8;21) vs. all others	NCALD	8.37799	5.49411	17.0296	3.09962	1.63209	0.00031142	0.0213495
t(8;21) vs. all others	CD300C	236.962	294.192	65.2719	0.221868	-2.17223	0.000312492	0.0213882
t(8;21) vs. all others	RP11-313J2.1	2.54124	0.85242	7.60771	8.92483	3.15783	0.00031408	0.021462
t(8;21) vs. all others	IPPKP1	5.1281	6.55019	0.861846	0.131576	-2.92604	0.000315702	0.0215378
t(8;21) vs. all others	AF064858.8	38.2164	50.0454	2.72915	0.0545334	-4.19672	0.000317369	0.0216165
t(8;21) vs. all others	EMP2	37.1672	23.0353	79.563	3.45396	1.78825	0.000326248	0.0221567
t(8;21) vs. all others	RP11-443B7.1	30.9533	37.7119	10.6775	0.283134	-1.82044	0.000326352	0.0221567
t(8;21) vs. all others	C5orf38	1.25166	0.130495	4.61517	35.3666	5.14432	0.00032851	0.0222315
t(8;21) vs. all others	ENDOD1	825.51	598.83	1505.55	2.51415	1.33007	0.000328397	0.0222315
t(8;21) vs. all others	ADRB2	416.815	525.333	91.26	0.173719	-2.52518	0.000334396	0.0225935
t(8;21) vs. all others	PRKCZ	7.90984	10.0095	1.61094	0.160942	-2.63539	0.000335377	0.0226235
t(8;21) vs. all others	DFNA5	5.9232	7.56549	0.996326	0.131694	-2.92474	0.000337315	0.0227177
t(8;21) vs. all others	C20orf166	1.60093	2.13457	0	0	#NAME?	0.00034089	0.0229219
t(8;21) vs. all others	LSAMP	10.4316	13.9088	0	0	#NAME?	0.000347185	0.0233079
t(8;21) vs. all others	ATP1B1	770.085	930.002	290.331	0.312183	-1.67953	0.00034924	0.0234085
t(8;21) vs. all others	CTA-85E5.10	5.59737	3.07788	13.1558	4.27431	2.09569	0.000352566	0.0235565
t(8;21) vs. all others	RP11-175K6.1	2.86496	1.5354	6.85364	4.46374	2.15825	0.00035207	0.0235565
t(8;21) vs. all others	CORO2A	7.78193	4.93108	16.3345	3.31256	1.72795	0.00035997	0.024013
t(8;21) vs. all others	NKG7	903.867	1107.52	292.914	0.264478	-1.91878	0.000361534	0.0240792
t(8;21) vs. all others	CERS4	226.112	163.828	412.962	2.5207	1.33382	0.00036365	0.0241819
t(8;21) vs. all others	FGFRL1	11.912	14.8688	3.04169	0.204569	-2.28934	0.00036729	0.0243806
t(8;21) vs. all others	SLC25A1	33.5939	23.2896	64.5069	2.76977	1.46977	0.000368376	0.0243806
t(8;21) vs. all others	TBXA2R	40.7941	28.8327	76.6781	2.65941	1.41111	0.000368108	0.0243806
t(8;21) vs. all others	REPIN1	295.362	351.999	125.452	0.356398	-1.48844	0.000370895	0.0245088
t(8;21) vs. all others	PHLDB3	119.497	86.3165	219.037	2.5376	1.34346	0.000375276	0.0247594
t(8;21) vs. all others	CCDC162P	6.77743	8.4734	1.68953	0.199392	-2.32632	0.000381661	0.0251287
t(8;21) vs. all others	HOXA11	54.8823	73.0289	0.442396	0.00605782	-7.36699	0.000382068	0.0251287
t(8;21) vs. all others	PTGIR	187.852	126.124	373.039	2.95772	1.56449	0.000383385	0.0251562
t(8;21) vs. all others	WHAMMP2	221.843	278.139	52.9536	0.190386	-2.393	0.00038368	0.0251562
t(8;21) vs. all others	VLDLR	82.8791	20.5899	269.747	13.1009	3.71159	0.000386641	0.0253109
t(8;21) vs. all others	RP11-566K19.5	25.6971	33.4721	2.37207	0.0708672	-3.81874	0.000391166	0.0255673
t(8;21) vs. all others	CDKN2A	45.8417	55.9443	15.5342	0.277673	-1.84854	0.00039295	0.0256441
t(8;21) vs. all others	CCDC144C	32.9938	39.9337	12.174	0.304855	-1.7138	0.000395797	0.0257899
t(8;21) vs. all others	PCNXL2	209.676	149.137	391.291	2.6237	1.3916	0.000397956	0.0258905
t(8;21) vs. all others	SLCO4C1	92.9392	112.309	34.8293	0.31012	-1.6891	0.000400073	0.025988
t(8;21) vs. all others	HIP1	88.2659	106.17	34.5534	0.325453	-1.61948	0.000401362	0.0260316
t(8;21) vs. all others	GPR27	318.328	378.527	137.732	0.363864	-1.45853	0.000403271	0.0260751
t(8;21) vs. all others	RECK	109.552	130.086	47.947	0.368578	-1.43996	0.00040307	0.0260751
t(8;21) vs. all others	AC010880.1	3.95128	5.23415	0.102683	0.019618	-5.67168	0.000414134	0.0267364
t(8;21) vs. all others	CDA	242.748	311.739	35.7747	0.114759	-3.12333	0.000416483	0.0268469
t(8;21) vs. all others	C22orf26	11.6995	14.4427	3.4701	0.240268	-2.05729	0.000418147	0.026913
t(8;21) vs. all others	IRX1	85.4675	46.2719	203.054	4.38829	2.13366	0.000420603	0.0270297
t(8;21) vs. all others	ZNF821	35.8214	26.8629	62.6968	2.33395	1.22278	0.000429454	0.0275564
t(8;21) vs. all others	CYP7B1	61.8123	79.8471	7.70762	0.0965297	-3.37288	0.000432123	0.0276855
t(8;21) vs. all others	GS1-5L10.1	0.532369	0.00747885	2.10704	281.733	8.13819	0.000436264	0.027866
t(8;21) vs. all others	RET	29.1587	35.8381	9.12032	0.254487	-1.97434	0.000435785	0.027866
t(8;21) vs. all others	NIPAL2	323.531	382.661	146.143	0.381912	-1.38869	0.000450224	0.0286706
t(8;21) vs. all others	REEP2	8.48752	5.20621	18.3314	3.52107	1.81601	0.000449587	0.0286706
t(8;21) vs. all others	ACSM3	131.333	98.1066	231.011	2.35469	1.23554	0.000454125	0.0288753
t(8;21) vs. all others	IQSEC2	38.5447	46.4229	14.9101	0.321179	-1.63855	0.000457181	0.0290258
t(8;21) vs. all others	RP11-750H9.5	236.291	279.876	105.536	0.377082	-1.40705	0.00045884	0.0290872
t(8;21) vs. all others	AGAP7	21.4261	26.4045	6.49103	0.245831	-2.02426	0.000460517	0.0291497
t(8;21) vs. all others	ITGA9	1500.08	1139.29	2582.43	2.2667	1.18059	0.000464834	0.0293347
t(8;21) vs. all others	PGBD4P1	47.9203	30.6426	99.7533	3.25538	1.70283	0.00046448	0.0293347
t(8;21) vs. all others	HPCAL4	20.9149	13.6465	42.7199	3.13046	1.64637	0.000466593	0.0294017
t(8;21) vs. all others	CTA-445C9.15	142.295	170.23	58.4885	0.343585	-1.54126	0.000481249	0.0302361
t(8;21) vs. all others	TPST2	63.1578	76.1202	24.2705	0.318844	-1.64908	0.000481273	0.0302361
t(8;21) vs. all others	NFAM1	618.127	750.431	221.215	0.294784	-1.76227	0.000488072	0.0306176
t(8;21) vs. all others	SNURFL	2.07613	0.851101	5.75123	6.7574	2.75647	0.000489574	0.0306661
t(8;21) vs. all others	TMEM184A	10.7589	13.5271	2.45411	0.181421	-2.46259	0.000493504	0.0308664
t(8;21) vs. all others	ABCC3	17.854	23.2838	1.56473	0.0672028	-3.89534	0.000499169	0.0311744
t(8;21) vs. all others	JUP	448.184	326.957	811.865	2.48309	1.31214	0.000509994	0.0318032
t(8;21) vs. all others	CDKN2D	53.5392	65.2097	18.5274	0.284121	-1.81543	0.000511865	0.0318247
t(8;21) vs. all others	COL9A3	40.1492	19.1341	103.194	5.39322	2.43115	0.000512422	0.0318247
t(8;21) vs. all others	SYT5	3.17527	1.6923	7.62417	4.50521	2.17159	0.000512606	0.0318247
t(8;21) vs. all others	RP11-480A16.1	17.4392	21.5171	5.20542	0.24192	-2.0474	0.000514804	0.0319141
t(8;21) vs. all others	PXDN	536.343	274.974	1320.45	4.80208	2.26366	0.000518021	0.0320663
t(8;21) vs. all others	LHFP	108.966	78.7313	199.67	2.53609	1.34261	0.000519035	0.0320818
t(8;21) vs. all others	ZNF200	8.5316	5.70076	17.0241	2.98628	1.57835	0.000522946	0.0322762
t(8;21) vs. all others	SLC48A1	300.172	358.512	125.153	0.34909	-1.51833	0.000524977	0.0323541
t(8;21) vs. all others	SERPINF1	322.113	401.374	84.3286	0.2101	-2.25086	0.000526903	0.0324253
t(8;21) vs. all others	RP1-151F17.1	14.2847	18.7143	0.995858	0.0532137	-4.23206	0.000527674	0.0324254
t(8;21) vs. all others	IL5RA	3.13566	1.7715	7.22814	4.08024	2.02865	0.000529491	0.0324896
t(8;21) vs. all others	APOBR	1286.55	1540.89	523.507	0.339742	-1.55749	0.000531223	0.032504
t(8;21) vs. all others	CCR4	32.1624	23.4911	58.1761	2.47652	1.30831	0.00053127	0.032504
t(8;21) vs. all others	AHCTF1	2617.43	2034.39	4366.55	2.14637	1.1019	0.000532382	0.0325247
t(8;21) vs. all others	PLD4	1024.56	1258.55	322.581	0.256311	-1.96403	0.000534006	0.0325767
t(8;21) vs. all others	RGS14	464.87	553.224	199.81	0.361173	-1.46924	0.000535031	0.032592
t(8;21) vs. all others	CACNA1H	10.8158	3.83101	31.7702	8.29291	3.05188	0.000538974	0.0326608
t(8;21) vs. all others	IL31RA	4.94366	6.33893	0.757854	0.119556	-3.06425	0.000538639	0.0326608
t(8;21) vs. all others	LA16c-321D4.2	33.4799	23.8483	62.375	2.61549	1.38708	0.000538358	0.0326608
t(8;21) vs. all others	LGALS1	5319.74	6334.1	2276.66	0.35943	-1.47622	0.000539651	0.0326608
t(8;21) vs. all others	LMO4	495.165	599.266	182.861	0.305142	-1.71245	0.000540041	0.0326608
t(8;21) vs. all others	IL1RL1	431.695	182.306	1179.86	6.47187	2.69418	0.000541353	0.0326932
t(8;21) vs. all others	PGM2L1	684.656	517.929	1184.84	2.28765	1.19386	0.000545212	0.0328791
t(8;21) vs. all others	MCF2L2	24.9487	18.1848	45.2402	2.4878	1.31487	0.000556148	0.0334428
t(8;21) vs. all others	SLC1A4	147.366	174.929	64.6772	0.369734	-1.43544	0.000555981	0.0334428
t(8;21) vs. all others	EPB41L5	4.08603	2.40467	9.1301	3.79682	1.92479	0.000563563	0.033744
t(8;21) vs. all others	HLA-DQA1	3303.89	2315.12	6270.2	2.70836	1.43742	0.000562821	0.033744
t(8;21) vs. all others	SLA	81.126	97.2956	32.6171	0.335237	-1.57675	0.00056297	0.033744
t(8;21) vs. all others	GREM1	1.75525	0	7.02099	Inf	Inf	0.000566994	0.0338531
t(8;21) vs. all others	ZNF235	105.941	76.9546	192.901	2.50668	1.32578	0.000566472	0.0338531
t(8;21) vs. all others	LINGO3	101.063	120.444	42.9173	0.356325	-1.48873	0.000573319	0.034134
t(8;21) vs. all others	SLC9A3	56.6698	67.7969	23.2883	0.343502	-1.54161	0.000572577	0.034134
t(8;21) vs. all others	NACC2	223.442	273.559	73.0886	0.267176	-1.90414	0.000575172	0.0341959
t(8;21) vs. all others	ETV2	8.7912	6.57736	15.4327	2.34634	1.23041	0.000578486	0.0343247
t(8;21) vs. all others	EVPL	335.412	250.13	591.261	2.36382	1.24112	0.000579301	0.0343247
t(8;21) vs. all others	GPR135	29.6886	35.6711	11.7412	0.329152	-1.60318	0.00058223	0.0343247
t(8;21) vs. all others	IGHD6-6	2.65557	3.52688	0.0416605	0.0118123	-6.40357	0.000580056	0.0343247
t(8;21) vs. all others	LILRB4	88.4592	110.693	21.7565	0.196547	-2.34705	0.000580822	0.0343247
t(8;21) vs. all others	TWSG1	1362.57	983.688	2499.2	2.54064	1.34519	0.000581511	0.0343247
t(8;21) vs. all others	RP11-677M14.3	4.42237	2.72109	9.52623	3.50089	1.80772	0.000584232	0.0343945
t(8;21) vs. all others	IGHD2-15	1.51543	2.02058	0	0	#NAME?	0.000586165	0.0344601
t(8;21) vs. all others	AFAP1	9.5495	4.90645	23.4787	4.78527	2.2586	0.000589284	0.0345952
t(8;21) vs. all others	WDFY4	1506.67	1776.49	697.209	0.392464	-1.34937	0.000590198	0.0346006
t(8;21) vs. all others	BAIAP3	17.8616	7.58131	48.7026	6.42403	2.68348	0.000593329	0.0347358
t(8;21) vs. all others	IQCD	7.73906	9.70856	1.83056	0.188551	-2.40697	0.000594576	0.0347604
t(8;21) vs. all others	CLEC4E	84.2208	44.7135	202.743	4.53426	2.18087	0.000599681	0.0350102
t(8;21) vs. all others	SH3TC2	91.8345	114.661	23.3555	0.203692	-2.29554	0.000601107	0.0350449
t(8;21) vs. all others	PIK3R2	544.568	650.756	226.004	0.347295	-1.52577	0.000602016	0.0350493
t(8;21) vs. all others	AGPAT9	11.9813	15.276	2.09729	0.137293	-2.86467	0.000603305	0.0350729
t(8;21) vs. all others	MINA	11.5477	14.2313	3.49706	0.24573	-2.02485	0.000604088	0.0350729
t(8;21) vs. all others	MAGED1	68.725	82.1199	28.5404	0.347546	-1.52472	0.000605098	0.0350832
t(8;21) vs. all others	ANXA2R	183.501	220.914	71.2648	0.322591	-1.63222	0.00061098	0.0353755
t(8;21) vs. all others	PURA	142.774	167.964	67.2031	0.400104	-1.32155	0.000615344	0.0355792
t(8;21) vs. all others	ZNF90	21.9896	14.3765	44.829	3.11822	1.64072	0.000616732	0.0356106
t(8;21) vs. all others	DEPDC7	86.059	57.8176	170.783	2.95383	1.56259	0.000629181	0.0361747
t(8;21) vs. all others	GPR133	10.4599	13.1164	2.49041	0.18987	-2.39692	0.000628091	0.0361747
t(8;21) vs. all others	HPGDS	624.882	365.151	1404.08	3.8452	1.94306	0.000629939	0.0361747
t(8;21) vs. all others	LILRA1	258.67	316.632	84.7855	0.267773	-1.90092	0.000628836	0.0361747
t(8;21) vs. all others	KLF4	4380.99	5526.05	945.817	0.171156	-2.54662	0.000638722	0.036629
t(8;21) vs. all others	APCDD1	7.82358	10.3066	0.374429	0.0363289	-4.78274	0.000641297	0.0367267
t(8;21) vs. all others	FAM108C1	495.409	327.061	1000.45	3.05892	1.61302	0.000644981	0.0368875
t(8;21) vs. all others	AC004840.9	54.8841	69.1492	12.0886	0.174819	-2.51607	0.000647024	0.0369541
t(8;21) vs. all others	PIK3IP1	240.299	183.6	410.393	2.23525	1.16044	0.000652168	0.0371974
t(8;21) vs. all others	AP003774.6	6.44951	8.28326	0.948271	0.11448	-3.12683	0.000654739	0.0372432
t(8;21) vs. all others	FAM84B	193.31	121.419	408.984	3.36836	1.75205	0.000654332	0.0372432
t(8;21) vs. all others	MATN1	25.3443	19.318	43.4231	2.2478	1.16852	0.000657693	0.0373607
t(8;21) vs. all others	NUMBL	177.354	211.645	74.4807	0.351914	-1.50671	0.00066119	0.0375087
t(8;21) vs. all others	RASSF8	2.43624	1.37835	5.60992	4.07002	2.02504	0.000664248	0.0376315
t(8;21) vs. all others	LINC00649	298.033	222.035	526.03	2.36913	1.24436	0.000665834	0.0376706
t(8;21) vs. all others	SH3BP2	117.673	139.531	52.0997	0.373391	-1.42124	0.000672389	0.0379904
t(8;21) vs. all others	NTNG2	633.735	489.985	1064.99	2.17351	1.12002	0.000674256	0.0380448
t(8;21) vs. all others	CRYM-AS1	5.61949	7.00972	1.44881	0.206686	-2.27448	0.000678586	0.0382197
t(8;21) vs. all others	TRGC1	152.558	190.812	37.7992	0.198097	-2.33572	0.000679171	0.0382197
t(8;21) vs. all others	LILRP1	7.10894	8.89926	1.73798	0.195295	-2.35628	0.000685262	0.0384597
t(8;21) vs. all others	THSD7A	127.213	64.3394	315.832	4.90884	2.29538	0.000684549	0.0384597
t(8;21) vs. all others	HSD3B7	14.0076	9.73202	26.8342	2.75731	1.46326	0.000687305	0.0385229
t(8;21) vs. all others	HOXB7	9.82771	12.937	0.49986	0.038638	-4.69383	0.00069079	0.0386668
t(8;21) vs. all others	RP5-1187M17.10	139.981	102.232	253.227	2.47698	1.30858	0.000695524	0.03888
t(8;21) vs. all others	CELSR1	44.5457	54.022	16.1169	0.298341	-1.74497	0.000702219	0.0392023
t(8;21) vs. all others	RARRES1	5.6569	3.68983	11.5581	3.13241	1.64728	0.000704397	0.0392718
t(8;21) vs. all others	CAT	10323.6	12593.7	3513.17	0.278962	-1.84186	0.000707865	0.0394129
t(8;21) vs. all others	DHRS11	228.092	270.834	99.8665	0.368737	-1.43934	0.000709558	0.039455
t(8;21) vs. all others	IGHD4-11	1.77937	2.35446	0.0541097	0.0229818	-5.44337	0.000717901	0.0398137
t(8;21) vs. all others	MMP28	109.024	76.3437	207.066	2.71228	1.43951	0.000717429	0.0398137
t(8;21) vs. all others	AC007880.1	5.90507	7.46671	1.22016	0.163413	-2.61341	0.000727674	0.0403026
t(8;21) vs. all others	GALR2	9.46552	6.50905	18.3349	2.81684	1.49408	0.000730985	0.0403268
t(8;21) vs. all others	ITGAM	54.8138	68.0746	15.0316	0.22081	-2.17912	0.000730064	0.0403268
t(8;21) vs. all others	SLC2A7	2.72513	1.41003	6.67046	4.73073	2.24206	0.000729245	0.0403268
t(8;21) vs. all others	EPB41L3	44.7744	58.257	4.32641	0.0742641	-3.75119	0.000742817	0.0408191
t(8;21) vs. all others	IGDCC4	10.9138	14.0196	1.59626	0.113859	-3.13468	0.000742782	0.0408191
t(8;21) vs. all others	RP11-513O17.2	8.37526	0.0773531	33.269	430.093	8.7485	0.00074255	0.0408191
t(8;21) vs. all others	RP11-443P15.2	16.1137	19.9198	4.69559	0.235725	-2.08482	0.0007447	0.0408692
t(8;21) vs. all others	CHST3	10.6632	7.66429	19.6601	2.56516	1.35905	0.000745807	0.0408766
t(8;21) vs. all others	VAT1L	5.0264	6.70187	0	0	#NAME?	0.00075149	0.0411345
t(8;21) vs. all others	RP11-707P17.2	25.7688	32.5588	5.39897	0.165822	-2.59229	0.000760873	0.0415782
t(8;21) vs. all others	TC2N	17.9451	11.7314	36.5861	3.11865	1.64092	0.00076157	0.0415782
t(8;21) vs. all others	FOXO1	1304.79	857.603	2646.35	3.08575	1.62562	0.000767529	0.0417951
t(8;21) vs. all others	RDH10	154.526	110.341	287.082	2.60177	1.37949	0.000766636	0.0417951
t(8;21) vs. all others	KLRG2	12.4014	4.07348	37.385	9.17766	3.19813	0.000768596	0.0417991
t(8;21) vs. all others	GPR183	2809.47	3450.79	885.515	0.256613	-1.96234	0.000770319	0.0418387
t(8;21) vs. all others	TRBJ2-2P	3.26345	4.22575	0.376524	0.0891022	-3.48839	0.000775242	0.0420519
t(8;21) vs. all others	MTMR11	129.343	164.605	23.5585	0.143121	-2.80469	0.000782459	0.0423887
t(8;21) vs. all others	B3GNT1	40.8249	49.3409	15.277	0.309621	-1.69143	0.000783888	0.0424116
t(8;21) vs. all others	ERVFRD-1	47.3314	32.2696	92.5169	2.867	1.51954	0.000788932	0.042575
t(8;21) vs. all others	LCT	19.1648	24.5759	2.93157	0.119287	-3.0675	0.000788709	0.042575
t(8;21) vs. all others	EPB41L2	276.677	188.371	541.595	2.87515	1.52364	0.000790551	0.0426078
t(8;21) vs. all others	SLC5A10	13.6737	9.05088	27.542	3.04302	1.6055	0.000793489	0.0427114
t(8;21) vs. all others	ASCL2	28.3229	34.7154	9.14529	0.263436	-1.92447	0.000817582	0.0439425
t(8;21) vs. all others	RP11-330A16.1	2.52379	3.31301	0.156144	0.0471306	-4.40719	0.000818448	0.0439425
t(8;21) vs. all others	PCSK6	4.68697	3.0915	9.47337	3.06433	1.61557	0.000821281	0.0440385
t(8;21) vs. all others	NSUN7	17.4894	12.9583	31.0829	2.39869	1.26224	0.000822961	0.0440724
t(8;21) vs. all others	DEGS2	27.2092	32.8624	10.2496	0.311893	-1.68088	0.000827373	0.0442227
t(8;21) vs. all others	KRT8	26.385	33.2474	5.79784	0.174385	-2.51965	0.000828467	0.0442227
t(8;21) vs. all others	NCF1B	267.933	345.65	34.7815	0.100626	-3.31292	0.00082892	0.0442227
t(8;21) vs. all others	CATSPER1	72.5723	88.4645	24.8955	0.281418	-1.82922	0.000831471	0.0443027
t(8;21) vs. all others	TRGJP1	36.6579	45.0392	11.5142	0.255649	-1.96776	0.000833176	0.0443374
t(8;21) vs. all others	IGHD6-19	2.11759	2.80714	0.0489241	0.0174284	-5.84241	0.000840499	0.0446706
t(8;21) vs. all others	ZNF184	387.259	290.679	677	2.32903	1.21973	0.000846511	0.0449334
t(8;21) vs. all others	IGHD3-10	1.66452	2.21936	0	0	#NAME?	0.000854592	0.0453052
t(8;21) vs. all others	AIM2	16.8067	21.0414	4.10277	0.194986	-2.35856	0.000865676	0.0455147
t(8;21) vs. all others	ATP9A	169.099	87.8862	412.736	4.69625	2.23151	0.000866208	0.0455147
t(8;21) vs. all others	DIRAS1	80.5153	61.8312	136.567	2.20871	1.14321	0.000863724	0.0455147
t(8;21) vs. all others	FGFR1	62.0215	46.537	108.475	2.33094	1.22091	0.000865273	0.0455147
t(8;21) vs. all others	NFE2	272.387	342.055	63.3831	0.185301	-2.43206	0.00086379	0.0455147
t(8;21) vs. all others	PRUNE2	62.9993	78.4227	16.7291	0.21332	-2.22891	0.000865573	0.0455147
t(8;21) vs. all others	SLC15A3	134.227	164.765	42.6117	0.258621	-1.95109	0.000863783	0.0455147
t(8;21) vs. all others	SYTL4	3.65175	4.82615	0.128542	0.0266344	-5.23056	0.000867193	0.0455147
t(8;21) vs. all others	NEURL1B	151.033	107.713	280.993	2.60872	1.38334	0.000868286	0.0455153
t(8;21) vs. all others	HOXA2	24.5946	31.4913	3.90432	0.123981	-3.01181	0.000869966	0.0455466
t(8;21) vs. all others	FAM127B	22.3176	27.8959	5.58249	0.200118	-2.32107	0.000876093	0.0457
t(8;21) vs. all others	KLHL26	193.195	142.773	344.461	2.41264	1.27061	0.000876153	0.0457
t(8;21) vs. all others	NAP1L4P1	52.5523	38.6067	94.389	2.44489	1.28977	0.0008749	0.0457
t(8;21) vs. all others	CECR1	330.912	394.775	139.324	0.352919	-1.50259	0.000880368	0.045863
t(8;21) vs. all others	RGS10	159.379	120.021	277.452	2.3117	1.20895	0.000887927	0.0461996
t(8;21) vs. all others	ERMP1	998.462	1159.81	514.423	0.443541	-1.17286	0.000891551	0.0462738
t(8;21) vs. all others	RAP1GAP2	34.4462	41.3947	13.6007	0.328562	-1.60576	0.000890587	0.0462738
t(8;21) vs. all others	IGHD2-2	3.0908	4.06612	0.164867	0.0405465	-4.62428	0.000896158	0.0463985
t(8;21) vs. all others	RCBTB1	1734.46	1282.44	3090.52	2.40987	1.26895	0.000895462	0.0463985
t(8;21) vs. all others	ASIC1	3.22631	1.62187	8.03964	4.95702	2.30947	0.000903191	0.0467052
t(8;21) vs. all others	SCIMP	70.385	85.8171	24.0887	0.280698	-1.83291	0.000910522	0.0470265
t(8;21) vs. all others	CTC-478M6.1	4.96785	2.83983	11.3519	3.99739	1.99906	0.000919283	0.0474208
t(8;21) vs. all others	BEX4	82.9207	99.4226	33.4152	0.336093	-1.57307	0.000929369	0.0478239
t(8;21) vs. all others	LITAF	26.2324	31.7858	9.57249	0.301157	-1.73141	0.000929135	0.0478239
t(8;21) vs. all others	HDX	2.16462	0.811268	6.22469	7.67279	2.93975	0.000938288	0.0482239
t(8;21) vs. all others	LOX	5.0679	3.14035	10.8505	3.4552	1.78877	0.000940175	0.0482619
t(8;21) vs. all others	CAPRIN2	36.6177	45.7386	9.25524	0.202351	-2.30507	0.000944259	0.0484126
t(8;21) vs. all others	AC005083.1	5.91765	7.51209	1.13432	0.151	-2.72738	0.000954312	0.0488684
t(8;21) vs. all others	RP11-129J12.1	1.41099	1.88132	0	0	#NAME?	0.000956169	0.048904
t(8;21) vs. all others	HAVCR1	2.13642	0.889808	5.87625	6.60396	2.72333	0.000959344	0.0490069
t(8;21) vs. all others	WDR48	3298.44	2484.94	5738.95	2.30949	1.20758	0.000960992	0.0490316
t(8;21) vs. all others	MAFB	1399	1797.3	204.088	0.113553	-3.13857	0.000965592	0.0492066
t(8;21) vs. all others	AC073052.1	29.1228	21.8382	50.9766	2.33429	1.22298	0.000968464	0.0492933
t(8;21) vs. all others	AGRN	445.644	331.078	789.342	2.38416	1.25348	0.000986678	0.0501597
t(8;21) vs. all others	AC003986.6	1.76482	0.0887852	6.79292	76.5096	6.25757	0.000994915	0.0505174
t(8;21) vs. all others	BMX	3.09108	4.07349	0.143841	0.0353116	-4.82372	0.000998814	0.0505934
t(8;21) vs. all others	FCN1	1841.01	2399.41	165.782	0.0690927	-3.85532	0.000997616	0.0505934
t(8;21) vs. all others	RP11-16M8.2	9.63492	12.2033	1.92992	0.158148	-2.66066	0.00100653	0.0509228
t(8;21) vs. all others	RP11-356M20.1	5.90372	7.56073	0.932688	0.12336	-3.01906	0.00101028	0.0510511
t(8;21) vs. all others	PDK1	1052.12	812.843	1769.97	2.1775	1.12267	0.00101407	0.0511816
t(8;21) vs. all others	TLR7	117.534	144.942	35.3088	0.243607	-2.03737	0.00102168	0.0515039
t(8;21) vs. all others	CD101	3.33481	4.30914	0.411798	0.0955639	-3.38739	0.00102531	0.0515633
t(8;21) vs. all others	VAV3	937.471	704.215	1637.24	2.32491	1.21718	0.00102474	0.0515633
t(8;21) vs. all others	CA13	21.1758	25.257	8.93213	0.353649	-1.49961	0.00103591	0.0520339
t(8;21) vs. all others	RP4-647C14.2	3.54373	4.56498	0.479986	0.105145	-3.24954	0.00105739	0.0530496
t(8;21) vs. all others	RP11-10H3.1	7.83434	10.4458	0	0	#NAME?	0.00107308	0.0537726
t(8;21) vs. all others	DCAF12L1	0.687197	0	2.74879	Inf	Inf	0.0010818	0.054081
t(8;21) vs. all others	RP1-229K20.5	17.411	21.7411	4.42071	0.203335	-2.29807	0.00108069	0.054081
t(8;21) vs. all others	MS4A2	16.1085	9.13809	37.0198	4.05116	2.01833	0.00109545	0.0546986
t(8;21) vs. all others	LAMP5	26.6982	35.476	0.364593	0.0102772	-6.60441	0.00110496	0.0551081
t(8;21) vs. all others	CCDC149	17.1293	20.7436	6.28665	0.303065	-1.7223	0.001122	0.0557595
t(8;21) vs. all others	MAP3K10	118.216	140.52	51.302	0.365086	-1.45369	0.00112095	0.0557595
t(8;21) vs. all others	PALD1	158.625	185.874	76.8792	0.41361	-1.27366	0.00111973	0.0557595
t(8;21) vs. all others	ANKMY1	123.982	146.235	57.2239	0.391315	-1.3536	0.00112681	0.0559327
t(8;21) vs. all others	PIWIL4	729.396	852.161	361.1	0.423747	-1.23873	0.00112904	0.0559771
t(8;21) vs. all others	ALPK3	114.782	43.8833	327.479	7.46249	2.89966	0.00113776	0.0563431
t(8;21) vs. all others	TRGJP2	48.5469	62.7182	6.03293	0.096191	-3.37795	0.0011444	0.0566054
t(8;21) vs. all others	ZNF451	3916.98	3012	6631.93	2.20184	1.13871	0.00114945	0.0567884
t(8;21) vs. all others	IGHD4-17	1.38851	1.85134	0	0	#NAME?	0.00115361	0.0569271
t(8;21) vs. all others	FXYD6	4.04885	5.32524	0.219666	0.0412501	-4.59946	0.00115828	0.0570908
t(8;21) vs. all others	KLHDC7B	133.135	79.4125	294.304	3.70602	1.88987	0.00116478	0.0573441
t(8;21) vs. all others	RP11-4O1.2	80.6627	95.291	36.7775	0.38595	-1.37352	0.00116856	0.057463
t(8;21) vs. all others	PRKCD	101.33	120.849	42.7735	0.353943	-1.49841	0.00117957	0.0579366
t(8;21) vs. all others	ITGA7	27.1304	35.4585	2.14624	0.0605282	-4.04625	0.00118301	0.0580376
t(8;21) vs. all others	IGLL1	454.603	567.927	114.629	0.201837	-2.30874	0.00118997	0.0583112
t(8;21) vs. all others	FAM127A	70.8253	90.8505	10.7497	0.118323	-3.0792	0.00119538	0.0584402
t(8;21) vs. all others	ZNF664	35.7957	42.9263	14.404	0.335551	-1.5754	0.00119425	0.0584402
t(8;21) vs. all others	SGMS2	16.2562	19.8496	5.47599	0.275874	-1.85792	0.00119855	0.0585276
t(8;21) vs. all others	CST7	1230.67	1479.78	483.333	0.326624	-1.6143	0.0012332	0.06008
t(8;21) vs. all others	RP11-8L8.2	18.8668	22.6615	7.48284	0.330201	-1.59858	0.00123184	0.06008
t(8;21) vs. all others	TMEM14A	81.0161	95.4361	37.7561	0.395616	-1.33783	0.00124027	0.0603547
t(8;21) vs. all others	XXbac-B135H6.15	22.4844	27.1462	8.49899	0.313082	-1.67539	0.00124748	0.0606351
t(8;21) vs. all others	AC007285.6	6.37684	4.25758	12.7346	2.99105	1.58065	0.00125501	0.060931
t(8;21) vs. all others	CTSS	1771.99	2074.94	863.14	0.415984	-1.2654	0.00126832	0.061506
t(8;21) vs. all others	ZNF737	151.854	112.851	268.865	2.38248	1.25246	0.00127372	0.0616972
t(8;21) vs. all others	KAZALD1	3.76323	4.84267	0.524907	0.108392	-3.20567	0.00128484	0.0621641
t(8;21) vs. all others	RP11-960L18.1	9.3246	11.7731	1.97903	0.168097	-2.57263	0.00129768	0.0627133
t(8;21) vs. all others	CTD-2228K2.7	56.7893	67.6421	24.2311	0.358225	-1.48106	0.00131513	0.063266
t(8;21) vs. all others	PGM1	34.9294	41.3933	15.5378	0.37537	-1.41362	0.00131288	0.063266
t(8;21) vs. all others	SNAI3	49.9025	59.5055	21.0935	0.35448	-1.49622	0.00131106	0.063266
t(8;21) vs. all others	XXyac-YM21GA2.7	7.44685	9.92914	0	0	#NAME?	0.00131492	0.063266
t(8;21) vs. all others	CD9	1498.6	1863.69	403.337	0.216419	-2.2081	0.00133026	0.0639206
t(8;21) vs. all others	MFSD2A	43.7268	55.0794	9.66926	0.175551	-2.51003	0.00133216	0.0639391
t(8;21) vs. all others	NCAM1	10.4153	5.7636	24.3705	4.22835	2.0801	0.00133465	0.0639856
t(8;21) vs. all others	GFI1B	54.3403	70.9797	4.42216	0.0623017	-4.00458	0.00135314	0.0647981
t(8;21) vs. all others	DLGAP2	34.6228	10.4518	107.136	10.2504	3.35761	0.00136231	0.0651604
t(8;21) vs. all others	KDM4B	1269.42	986.918	2116.93	2.14499	1.10097	0.00136534	0.0651604
t(8;21) vs. all others	RP11-217B7.3	3.50547	4.50292	0.513123	0.113954	-3.13348	0.00136493	0.0651604
t(8;21) vs. all others	SESN2	956.959	773.371	1507.73	1.94955	0.963143	0.00137166	0.0653531
t(8;21) vs. all others	XPNPEP2	31.5483	40.5223	4.62614	0.114163	-3.13084	0.00137249	0.0653531
t(8;21) vs. all others	CCDC92	213.238	249.687	103.892	0.416088	-1.26504	0.00138222	0.0657419
t(8;21) vs. all others	RP11-501J20.5	2.55281	1.32726	6.22946	4.69349	2.23066	0.00138525	0.0658117
t(8;21) vs. all others	CTD-2003C8.1	64.8994	77.1107	28.2654	0.366556	-1.44789	0.00140276	0.066566
t(8;21) vs. all others	DCBLD1	22.8822	28.676	5.50092	0.19183	-2.3821	0.00140578	0.066566
t(8;21) vs. all others	FAM108A6P	8.44996	10.9797	0.860784	0.0783979	-3.67304	0.00140587	0.066566
t(8;21) vs. all others	RP11-443B7.3	25.5522	30.8265	9.72933	0.315616	-1.66376	0.00141542	0.0668624
t(8;21) vs. all others	RP4-673D20.4	2.30491	2.99727	0.227821	0.0760094	-3.71768	0.00141689	0.0668624
t(8;21) vs. all others	ZNF440	419.418	318.694	721.59	2.26421	1.17901	0.00141509	0.0668624
t(8;21) vs. all others	COL4A5	8.46518	11.062	0.674726	0.060995	-4.03517	0.00142388	0.0671168
t(8;21) vs. all others	LIF	12.2426	6.642	29.0442	4.37282	2.12856	0.00143138	0.0673752
t(8;21) vs. all others	MEIS1-AS2	1.54542	2.06056	0	0	#NAME?	0.00143256	0.0673752
t(8;21) vs. all others	ANGPT4	1.65882	2.20401	0.0232612	0.010554	-6.56607	0.0014369	0.0674288
t(8;21) vs. all others	BX322557.10	44.5424	52.9406	19.3478	0.365462	-1.45221	0.0014362	0.0674288
t(8;21) vs. all others	C20orf166-AS1	31.1949	41.014	1.7374	0.0423612	-4.56111	0.00143971	0.0674707
t(8;21) vs. all others	IGHD5-12	1.68449	2.24599	0	0	#NAME?	0.001441	0.0674707
t(8;21) vs. all others	AIFM3	16.5222	20.0247	6.01481	0.30037	-1.73519	0.00144965	0.0677932
t(8;21) vs. all others	MIR223	35.7497	42.466	15.6007	0.367368	-1.4447	0.00145111	0.0677932
t(8;21) vs. all others	ASRGL1	16.2948	19.7766	5.84961	0.295785	-1.75738	0.00145575	0.0678686
t(8;21) vs. all others	C7orf23	325.036	249.53	551.555	2.21038	1.14429	0.00145762	0.0678686
t(8;21) vs. all others	COLEC12	24.7478	32.1544	2.5278	0.0786145	-3.66906	0.00146001	0.0678686
t(8;21) vs. all others	FNDC4	3.98045	2.92198	7.15587	2.44898	1.29218	0.00146079	0.0678686
t(8;21) vs. all others	LILRB3	8.92119	11.075	2.4597	0.222094	-2.17076	0.00146062	0.0678686
t(8;21) vs. all others	ZNF215	13.2145	17.1745	1.33431	0.0776909	-3.68611	0.00146248	0.0678721
t(8;21) vs. all others	RP11-472B18.2	10.805	13.2337	3.51917	0.265926	-1.9109	0.00146612	0.0679664
t(8;21) vs. all others	PLCD3	313.449	232.678	555.761	2.38854	1.25613	0.0014716	0.0681452
t(8;21) vs. all others	JMY	831.602	629.937	1436.6	2.28055	1.18938	0.00148436	0.0685346
t(8;21) vs. all others	SPINK4	10.465	5.45975	25.4809	4.66705	2.22251	0.00148489	0.0685346
t(8;21) vs. all others	TRBV12-2	10.0046	12.7769	1.6877	0.132089	-2.92041	0.00148352	0.0685346
t(8;21) vs. all others	SLC7A10	3.67242	2.40938	7.46153	3.09686	1.63081	0.00148959	0.0686762
t(8;21) vs. all others	AEBP1	487.977	313.448	1011.56	3.22721	1.69029	0.0015057	0.0688908
t(8;21) vs. all others	C2orf65	107.629	83.7702	179.204	2.13923	1.09709	0.00150001	0.0688908
t(8;21) vs. all others	INMT	2.02496	1.06712	4.89847	4.59036	2.19861	0.00150542	0.0688908
t(8;21) vs. all others	MFSD3	83.3927	96.9287	42.7847	0.441403	-1.17983	0.00150515	0.0688908
t(8;21) vs. all others	MYBPH	16.96	21.7988	2.44361	0.112099	-3.15716	0.00150335	0.0688908
t(8;21) vs. all others	RALA	1382.2	1054.06	2366.64	2.24527	1.16689	0.00150353	0.0688908
t(8;21) vs. all others	SIRPA	27.8597	33.5812	10.695	0.318483	-1.65071	0.00149715	0.0688908
t(8;21) vs. all others	ZNF77	74.8031	57.1832	127.662	2.23252	1.15867	0.0015077	0.0689073
t(8;21) vs. all others	ZNF555	9.99644	7.04598	18.8478	2.67497	1.41952	0.00152483	0.0696146
t(8;21) vs. all others	CHI3L1	127.304	159.038	32.1026	0.201855	-2.30861	0.00152655	0.0696176
t(8;21) vs. all others	LGI2	8.49929	11.0072	0.975533	0.0886267	-3.49611	0.00153031	0.0697137
t(8;21) vs. all others	KB-1980E6.3	4.27608	2.45816	9.72986	3.9582	1.98484	0.00154975	0.070523
t(8;21) vs. all others	EPHA4	37.0562	27.8043	64.8119	2.331	1.22095	0.00156621	0.0711948
t(8;21) vs. all others	CRIP3	9.49296	12.0001	1.97167	0.164305	-2.60555	0.00157339	0.0714439
t(8;21) vs. all others	SLC45A4	123.291	146.903	52.4577	0.357091	-1.48563	0.0015847	0.0718802
t(8;21) vs. all others	LDLRAP1	177.781	207.985	87.1705	0.419119	-1.25457	0.00159793	0.0724021
t(8;21) vs. all others	ZNF280B	60.6916	48.1998	98.1669	2.03667	1.02621	0.00160219	0.0725171
t(8;21) vs. all others	ENHO	13.1606	17.3534	0.582118	0.0335449	-4.89776	0.00160761	0.0725287
t(8;21) vs. all others	MAEL	12.029	15.213	2.47722	0.162836	-2.61851	0.0016047	0.0725287
t(8;21) vs. all others	ZNF695	46.8096	33.7872	85.8768	2.5417	1.34579	0.00160714	0.0725287
t(8;21) vs. all others	ABCA1	2057.63	2434.26	927.74	0.381118	-1.39169	0.00161885	0.0728792
t(8;21) vs. all others	ZCCHC24	119.869	143.631	48.5834	0.338253	-1.56383	0.00161835	0.0728792
t(8;21) vs. all others	OGG1	15.399	18.815	5.15109	0.273775	-1.86894	0.00162552	0.0731015
t(8;21) vs. all others	GPT	24.7248	29.9268	9.11883	0.304705	-1.71452	0.00163121	0.0732792
t(8;21) vs. all others	ATP6V0A1	139.146	170.724	44.4122	0.26014	-1.94264	0.0016362	0.0733468
t(8;21) vs. all others	RP11-598F7.4	10.1404	4.90463	25.8479	5.2701	2.39783	0.00163614	0.0733468
t(8;21) vs. all others	KIAA1551	1991.77	1573.23	3247.4	2.06415	1.04555	0.00164034	0.073454
t(8;21) vs. all others	FGF11	44.2589	36.1933	68.4557	1.89139	0.919449	0.00164599	0.0735883
t(8;21) vs. all others	LOXL3	273.624	213.227	454.815	2.13301	1.09289	0.00164683	0.0735883
t(8;21) vs. all others	HLA-L	144.17	114.742	232.455	2.0259	1.01856	0.0016517	0.0737275
t(8;21) vs. all others	USP32P1	28.4806	35.2006	8.32082	0.236383	-2.0808	0.001662	0.0741085
t(8;21) vs. all others	CTA-384D8.31	8.99185	3.56748	25.265	7.08201	2.82416	0.00166818	0.0742619
t(8;21) vs. all others	ITGAX	2602.63	3133.83	1009	0.321971	-1.635	0.00166909	0.0742619
t(8;21) vs. all others	PRAGMIN	238.436	181.8	408.344	2.24612	1.16743	0.00167073	0.0742619
t(8;21) vs. all others	LINC00340	15.5611	9.94558	32.4076	3.2585	1.70421	0.00167266	0.0742692
t(8;21) vs. all others	ZNF10	344.73	263.931	587.127	2.22455	1.15351	0.00167582	0.0743311
t(8;21) vs. all others	FAM18A	73.0373	56.2832	123.299	2.1907	1.13139	0.00168304	0.074573
t(8;21) vs. all others	CHIC1	39.5876	49.0418	11.2249	0.228884	-2.12731	0.00168508	0.0745849
t(8;21) vs. all others	GIMAP5	9.1756	6.88396	16.0505	2.33158	1.22131	0.0017019	0.0752499
t(8;21) vs. all others	FAM78A	1250.72	1449.95	653.051	0.450396	-1.15074	0.00171073	0.0755612
t(8;21) vs. all others	FRMD8	898.82	698.388	1500.11	2.14797	1.10297	0.00173643	0.0765867
t(8;21) vs. all others	RP11-578F21.12	155.118	204.819	6.01485	0.0293667	-5.08968	0.00174115	0.0765867
t(8;21) vs. all others	SLC5A5	9.70746	6.41793	19.576	3.05021	1.60891	0.00173926	0.0765867
t(8;21) vs. all others	TMCO7	136.681	159.225	69.0474	0.433646	-1.20541	0.00174123	0.0765867
t(8;21) vs. all others	DEFB1	36.6346	48.2522	1.78177	0.0369262	-4.75921	0.00174828	0.0766565
t(8;21) vs. all others	MAOB	6.53478	2.85499	17.5742	6.1556	2.6219	0.00174478	0.0766565
t(8;21) vs. all others	RP11-111H3.1	6.76039	4.54614	13.4031	2.94825	1.55986	0.00174706	0.0766565
t(8;21) vs. all others	EPN2	16.8606	12.8285	28.9569	2.25724	1.17456	0.00176044	0.0771094
t(8;21) vs. all others	PHF19	1016.19	832.817	1566.29	1.88072	0.911283	0.00176627	0.0772842
t(8;21) vs. all others	CTB-114C7.3	4.56158	5.88004	0.606185	0.103092	-3.278	0.00177877	0.0777488
t(8;21) vs. all others	CTSL1P2	1.45743	1.94323	0	0	#NAME?	0.00178243	0.0777488
t(8;21) vs. all others	TMEM150B	27.4498	34.4854	6.34283	0.183928	-2.44279	0.001781	0.0777488
t(8;21) vs. all others	CRMP1	1.95258	0.995402	4.82412	4.8464	2.27691	0.00178465	0.0777651
t(8;21) vs. all others	ANGPT1	48.227	56.5605	23.2264	0.410648	-1.28403	0.00178855	0.0777809
t(8;21) vs. all others	CCDC170	29.3209	37.9365	3.47414	0.0915777	-3.44886	0.0017887	0.0777809
t(8;21) vs. all others	RNASE3	1255.7	1634.51	119.269	0.0729694	-3.77656	0.00179064	0.0777846
t(8;21) vs. all others	BRMS1L	179.127	139.179	298.97	2.14809	1.10305	0.00179781	0.0777978
t(8;21) vs. all others	FAM151B	27.261	32.8161	10.5957	0.322882	-1.63092	0.00179833	0.0777978
t(8;21) vs. all others	RBPMS	172.17	120.765	326.384	2.70263	1.43436	0.00179402	0.0777978
t(8;21) vs. all others	TESC	48.49	61.7873	8.59785	0.139152	-2.84526	0.00179805	0.0777978
t(8;21) vs. all others	CRY1	486.655	377.902	812.914	2.15112	1.10509	0.00180349	0.0779409
t(8;21) vs. all others	AC011515.2	5.02729	6.35052	1.05759	0.166537	-2.58609	0.00181415	0.0783212
t(8;21) vs. all others	FCRLB	13.8542	17.5889	2.64997	0.150661	-2.73062	0.00182588	0.0787469
t(8;21) vs. all others	CACNA2D4	881.151	1069.48	316.16	0.29562	-1.75818	0.00183518	0.0789921
t(8;21) vs. all others	CARD10	17.9815	13.0985	32.6307	2.49118	1.31683	0.00183532	0.0789921
t(8;21) vs. all others	BAI1	130.994	93.9539	242.116	2.57697	1.36567	0.0018429	0.0792372
t(8;21) vs. all others	KPTN	168.63	196.979	83.5822	0.424319	-1.23678	0.0018927	0.0812953
t(8;21) vs. all others	IGHD3-16	2.34519	3.09776	0.087496	0.0282449	-5.14586	0.00192241	0.0823193
t(8;21) vs. all others	MDK	60.6213	46.6641	102.493	2.1964	1.13514	0.00192188	0.0823193
t(8;21) vs. all others	ZFYVE21	56.0054	43.7311	92.8284	2.12271	1.08591	0.00192103	0.0823193
t(8;21) vs. all others	LINC00299	4.30405	5.51757	0.663512	0.120254	-3.05584	0.00192616	0.0823963
t(8;21) vs. all others	KIAA1279	144.412	115.195	232.061	2.0145	1.01042	0.00192868	0.0824202
t(8;21) vs. all others	AC012354.6	0.829115	0.0378988	3.20277	84.5083	6.40102	0.00193191	0.0824744
t(8;21) vs. all others	RP11-1055B8.4	39.1201	50.4405	5.15898	0.102279	-3.28942	0.0019382	0.0825663
t(8;21) vs. all others	TUBB6	1532.89	1217.31	2479.61	2.03696	1.02641	0.00193781	0.0825663
t(8;21) vs. all others	VGF	16.4369	1.36802	61.6437	45.0604	5.49379	0.00193994	0.0825663
t(8;21) vs. all others	GCNT1	18.732	22.4604	7.54679	0.336004	-1.57345	0.00195931	0.0831615
t(8;21) vs. all others	H19	117.558	47.432	327.937	6.91385	2.78949	0.00195637	0.0831615
t(8;21) vs. all others	REEP6	34.2385	40.463	15.5651	0.384675	-1.37829	0.00195986	0.0831615
t(8;21) vs. all others	RP11-461F16.4	4.44939	3.11961	8.43871	2.70505	1.43566	0.00197348	0.0835303
t(8;21) vs. all others	SLC22A15	207.335	267.184	27.7855	0.103994	-3.26543	0.0019745	0.0835303
t(8;21) vs. all others	TMEM38B	303.665	349.837	165.152	0.472083	-1.08289	0.00197422	0.0835303
t(8;21) vs. all others	CILP2	125.453	88.1782	237.279	2.6909	1.42809	0.00198997	0.0841001
t(8;21) vs. all others	BIK	85.8911	104.36	30.4844	0.292108	-1.77543	0.00200884	0.084749
t(8;21) vs. all others	PABPC4L	32.38	6.36546	110.424	17.3473	4.11664	0.00200935	0.084749
t(8;21) vs. all others	MMP14	686.319	871.026	132.199	0.151774	-2.72	0.00201185	0.0847695
t(8;21) vs. all others	AVP	4.16765	1.74763	11.4277	6.53901	2.70907	0.00201787	0.0848521
t(8;21) vs. all others	FAM20C	216.193	269.634	55.8674	0.207197	-2.27092	0.00202187	0.0848521
t(8;21) vs. all others	GRID1	3.01552	3.91786	0.308468	0.0787338	-3.66687	0.00202173	0.0848521
t(8;21) vs. all others	TRBJ2-3	3.79189	4.81055	0.7359	0.152976	-2.70862	0.00201623	0.0848521
t(8;21) vs. all others	MMP2	53.17	65.0368	17.5698	0.270151	-1.88816	0.00202604	0.0849422
t(8;21) vs. all others	FAM92A1P1	5.54308	6.97624	1.24362	0.178265	-2.48791	0.00202948	0.0850017
t(8;21) vs. all others	RP11-389C8.2	1.68833	2.23791	0.0395827	0.0176874	-5.82114	0.00203369	0.0850937
t(8;21) vs. all others	RP11-382A20.3	246.069	138.25	569.525	4.11953	2.04248	0.0020431	0.0854023
t(8;21) vs. all others	MAS1	1.54681	2.04921	0.0395827	0.019316	-5.69406	0.00205747	0.0858324
t(8;21) vs. all others	PTPN22	28.6466	34.4944	11.1033	0.321888	-1.63537	0.00205721	0.0858324
t(8;21) vs. all others	DUSP8	434.911	276.954	908.782	3.28134	1.71429	0.00207863	0.0866294
t(8;21) vs. all others	AC010980.2	3.66648	4.83804	0.151803	0.031377	-4.99415	0.00209676	0.0872988
t(8;21) vs. all others	MIER3	1573.03	1193.23	2712.45	2.2732	1.18473	0.00210513	0.0875604
t(8;21) vs. all others	ABHD14A	90.7581	105.966	45.133	0.425918	-1.23135	0.0021115	0.0877387
t(8;21) vs. all others	FAM92A1	94.5409	118.748	21.9205	0.184597	-2.43755	0.00211898	0.0879629
t(8;21) vs. all others	LRRC25	525.098	630.613	208.553	0.330714	-1.59634	0.00212174	0.0879907
t(8;21) vs. all others	C9orf142	309.406	363.119	148.265	0.408309	-1.29227	0.00212787	0.0880928
t(8;21) vs. all others	SGTB	746.463	568.477	1280.42	2.25237	1.17144	0.00212839	0.0880928
t(8;21) vs. all others	IL6R	53.354	62.1964	26.8269	0.431326	-1.21315	0.00213141	0.088131
t(8;21) vs. all others	MTSS1	1502.58	1219.53	2351.74	1.9284	0.947402	0.00213456	0.0881748
t(8;21) vs. all others	RBM20	13.1382	10.5364	20.9437	1.98774	0.99113	0.00213849	0.0882504
t(8;21) vs. all others	PRRT4	22.2532	16.5932	39.2331	2.36442	1.24149	0.00214529	0.0884444
t(8;21) vs. all others	RP11-89K21.1	30.351	6.12635	103.025	16.8167	4.07182	0.00219393	0.0903611
t(8;21) vs. all others	EMB	6499.26	7493.2	3517.47	0.469422	-1.09104	0.00220674	0.0908
t(8;21) vs. all others	ARL10	100.757	79.7822	163.682	2.05161	1.03676	0.00221242	0.0909449
t(8;21) vs. all others	SLC2A9	34.3056	40.124	16.8505	0.41996	-1.25168	0.00221661	0.0910281
t(8;21) vs. all others	EIF2AK3	989.122	791.5	1581.99	1.99873	0.99908	0.00222022	0.0910779
t(8;21) vs. all others	RAC3	55.9811	41.1504	100.473	2.44161	1.28783	0.00222313	0.0910779
t(8;21) vs. all others	RP3-400B16.1	9.58358	6.30299	19.4254	3.08193	1.62383	0.00222431	0.0910779
t(8;21) vs. all others	SIPA1L1	1686.68	1331.82	2751.27	2.0658	1.0467	0.00222733	0.0911129
t(8;21) vs. all others	RASSF4	670.998	816.838	233.478	0.285832	-1.80676	0.00223041	0.0911503
t(8;21) vs. all others	PADI2	169.657	207.354	56.5672	0.272805	-1.87406	0.00224742	0.0917564
t(8;21) vs. all others	NXPH3	4.49932	3.16298	8.50833	2.68997	1.42759	0.00225226	0.0917756
t(8;21) vs. all others	PNP	2347.51	2857.95	816.2	0.28559	-1.80798	0.00225214	0.0917756
t(8;21) vs. all others	KIF21A	2.25044	0.908063	6.27758	6.91315	2.78934	0.00225503	0.0917996
t(8;21) vs. all others	LINC00638	14.5076	17.372	5.91442	0.340456	-1.55446	0.00226472	0.0920161
t(8;21) vs. all others	NLRP3	176.952	212.36	70.7294	0.333064	-1.58613	0.00226311	0.0920161
t(8;21) vs. all others	DEAF1	554.209	642.499	289.339	0.450334	-1.15093	0.00226877	0.0920921
t(8;21) vs. all others	GLP1R	2.87603	3.73308	0.30488	0.0816699	-3.61405	0.0022732	0.0921636
t(8;21) vs. all others	SEMA3F	219.509	112.617	540.183	4.79664	2.26202	0.00227491	0.0921636
t(8;21) vs. all others	UBASH3B	1839.75	1415.79	3111.66	2.19783	1.13608	0.00229937	0.0930646
t(8;21) vs. all others	HMGB1P41	5.32545	3.74187	10.0762	2.69283	1.42912	0.00231882	0.093762
t(8;21) vs. all others	VAMP5	292.317	233.262	469.481	2.01268	1.00912	0.00232887	0.0939907
t(8;21) vs. all others	VCAN	162.369	204.726	35.2984	0.172418	-2.53602	0.00232895	0.0939907
t(8;21) vs. all others	IQSEC1	231.523	273.488	105.629	0.386228	-1.37248	0.00233432	0.0941172
t(8;21) vs. all others	CD28	10.7558	7.95867	19.1472	2.40583	1.26653	0.00234594	0.0944954
t(8;21) vs. all others	STIM2	66.6334	78.63	30.6435	0.389717	-1.3595	0.00235898	0.0949298
t(8;21) vs. all others	MEX3A	11.8677	7.69775	24.3776	3.16685	1.66305	0.00236823	0.095095
t(8;21) vs. all others	USP36	3345.25	2532.73	5782.81	2.28324	1.19108	0.00236986	0.095095
t(8;21) vs. all others	XRCC2	149.792	173.916	77.4184	0.445148	-1.16764	0.00236813	0.095095
t(8;21) vs. all others	H6PD	781.923	916.071	379.48	0.414247	-1.27144	0.00238389	0.0955667
t(8;21) vs. all others	RP11-390P2.4	21.0342	25.0917	8.86157	0.353167	-1.50158	0.00240688	0.0963966
t(8;21) vs. all others	DENND2D	230.623	269.017	115.439	0.429115	-1.22056	0.00241397	0.0965885
t(8;21) vs. all others	PROC	9.52813	11.7114	2.97824	0.254302	-1.97538	0.00241934	0.0967115
t(8;21) vs. all others	C12orf23	868.229	674.2	1450.32	2.15116	1.10512	0.00242251	0.0967463
t(8;21) vs. all others	MYO7B	183.814	240.73	13.0679	0.0542845	-4.20332	0.00243268	0.0970607
t(8;21) vs. all others	RP11-624J12.1	0.519759	0.0550379	1.91392	34.7746	5.11996	0.00245878	0.0979161
t(8;21) vs. all others	S100A4	2204.76	2571.18	1105.5	0.429959	-1.21773	0.00245706	0.0979161
t(8;21) vs. all others	C22orf24	20.5123	16.1237	33.678	2.08872	1.06262	0.00246262	0.0979763
t(8;21) vs. all others	CD36	969.691	1200.47	277.36	0.231043	-2.11376	0.00247067	0.0981112
t(8;21) vs. all others	CXCR7	136.767	97.7241	253.897	2.5981	1.37746	0.00247012	0.0981112
t(8;21) vs. all others	TFAP2E	60.9135	72.0315	27.5595	0.382604	-1.38608	0.00247613	0.0982354
t(8;21) vs. all others	LINC00482	20.4601	26.9211	1.07736	0.0400193	-4.64316	0.002497	0.0989701
t(8;21) vs. all others	MTX3	9.37261	6.46785	18.0869	2.79643	1.48359	0.00251249	0.0993969
t(8;21) vs. all others	SUSD5	12.6423	8.81133	24.1351	2.73909	1.4537	0.00251242	0.0993969
t(8;21) vs. all others	ADAM32	11.2196	8.06828	20.6737	2.56234	1.35746	0.00254207	0.0999099
t(8;21) vs. all others	GPR144	1.40682	0.469485	4.21881	8.98603	3.16768	0.00254027	0.0999099
t(8;21) vs. all others	NUCB2	6093.56	7029.96	3284.38	0.467197	-1.0979	0.00253222	0.0999099
t(8;21) vs. all others	OCLN	5.89657	7.49697	1.0954	0.146112	-2.77485	0.00253575	0.0999099
t(8;21) vs. all others	OR5BH1P	0.323482	0	1.29393	Inf	Inf	0.00254048	0.0999099
t(8;21) vs. all others	SLC16A7	13.2456	15.7905	5.61096	0.355337	-1.49274	0.00253375	0.0999099
t(8;21) vs. all others	ZBTB46	250.949	190.582	432.048	2.26699	1.18078	0.00253601	0.0999099
t(8;21) vs. all others	CR1	10.3984	12.9547	2.72934	0.210683	-2.24686	0.00255691	0.100314
t(8;21) vs. all others	NRG4	204.584	253.515	57.7927	0.227966	-2.13311	0.00255711	0.100314
t(8;21) vs. all others	S100Z	292.832	340.492	149.853	0.440107	-1.18407	0.00256416	0.100496
t(8;21) vs. all others	COMP	1.13495	0.364231	3.44712	9.46411	3.24247	0.00257632	0.100852
t(8;21) vs. all others	OLIG1	115.197	150.159	10.3117	0.0686722	-3.86413	0.00257803	0.100852
t(8;21) vs. all others	TRBJ2-1	4.14919	5.22879	0.910407	0.174114	-2.52189	0.0025931	0.101348
t(8;21) vs. all others	FMNL2	78.2583	61.7763	127.704	2.06721	1.04768	0.00260001	0.101436
t(8;21) vs. all others	RP11-6D1.6	2.81577	1.70566	6.14611	3.60337	1.84935	0.00260289	0.101436
t(8;21) vs. all others	SLC22A18	14.8124	18.1428	4.82123	0.265737	-1.91193	0.00260409	0.101436
t(8;21) vs. all others	TRGV9	24.8195	31.3781	5.14388	0.163932	-2.60883	0.00260501	0.101436
t(8;21) vs. all others	PKD2	784.302	914.132	394.809	0.431895	-1.21125	0.00263162	0.102378
t(8;21) vs. all others	MAP3K15	18.2587	11.1452	39.5994	3.55305	1.82906	0.0026381	0.102535
t(8;21) vs. all others	CNGB3	3.29393	4.206	0.55772	0.132601	-2.91484	0.00264261	0.102567
t(8;21) vs. all others	RP11-217B7.2	4.60975	5.83736	0.926898	0.158787	-2.65483	0.0026438	0.102567
t(8;21) vs. all others	PARD3	1.94161	1.1999	4.16672	3.47255	1.79599	0.00266194	0.103176
t(8;21) vs. all others	FGD5	127.046	36.231	399.491	11.0262	3.46287	0.00266997	0.103237
t(8;21) vs. all others	H2AFJ	87.8024	107.205	29.5951	0.276061	-1.85694	0.00267088	0.103237
t(8;21) vs. all others	PDGFD	3.6496	4.67219	0.58183	0.12453	-3.00543	0.0026697	0.103237
t(8;21) vs. all others	PPP2R5C	817.277	646.853	1328.55	2.05386	1.03834	0.0026774	0.103394
t(8;21) vs. all others	AOAH-IT1	1.72871	2.27776	0.0815766	0.0358145	-4.80331	0.00268269	0.103409
t(8;21) vs. all others	RAB11FIP4	281.278	328.429	139.826	0.425743	-1.23195	0.00268231	0.103409
t(8;21) vs. all others	SPRED1	54.4583	69.82	8.3732	0.119925	-3.05979	0.00268625	0.103452
t(8;21) vs. all others	IFITM3	296.745	213.725	545.808	2.55379	1.35264	0.00270198	0.103962
t(8;21) vs. all others	P2RY6	2.96545	3.81601	0.413753	0.108425	-3.20522	0.0027214	0.104613
t(8;21) vs. all others	C10orf25	55.7555	65.6187	26.1657	0.398754	-1.32643	0.00272659	0.104717
t(8;21) vs. all others	OR2T8	6.3991	8.08845	1.33105	0.164561	-2.6033	0.00273949	0.105117
t(8;21) vs. all others	HNRPLL	82.5477	104.901	15.4869	0.147633	-2.75991	0.00274275	0.105146
t(8;21) vs. all others	FTH1P16	29.9304	22.312	52.7856	2.3658	1.24233	0.00274575	0.105166
t(8;21) vs. all others	PCDHB14	8.43802	4.97819	18.8175	3.77999	1.91838	0.00276873	0.105949
t(8;21) vs. all others	RP11-93B14.6	1.68251	0.831984	4.2341	5.08916	2.34743	0.00277355	0.106037
t(8;21) vs. all others	MKNK2	3796.73	3058.13	6012.52	1.96608	0.975321	0.00277995	0.106141
t(8;21) vs. all others	MMP10	0.706401	0.159352	2.34755	14.7319	3.88087	0.00278131	0.106141
t(8;21) vs. all others	ALS2	801.102	627.207	1322.79	2.10901	1.07657	0.0027902	0.106307
t(8;21) vs. all others	ENOSF1	175.582	205.642	85.4013	0.415291	-1.26781	0.0027907	0.106307
t(8;21) vs. all others	XYLT1	1453.02	1710.02	682.015	0.398835	-1.32614	0.00279731	0.106462
t(8;21) vs. all others	AC093734.13	6.1927	7.83042	1.27954	0.163406	-2.61347	0.00281484	0.107033
t(8;21) vs. all others	RP11-758N13.1	0.40824	0	1.63296	Inf	Inf	0.00281747	0.107036
t(8;21) vs. all others	PLXNA2	52.4575	62.0266	23.7501	0.382902	-1.38495	0.00282315	0.107155
t(8;21) vs. all others	CCDC82	997.491	799.259	1592.19	1.99208	0.994273	0.00284089	0.107634
t(8;21) vs. all others	EXOC6B	75.8093	89.4075	35.0146	0.39163	-1.35244	0.00283943	0.107634
t(8;21) vs. all others	AP3M2	56.0596	42.7744	95.9152	2.24235	1.16501	0.00285495	0.10807
t(8;21) vs. all others	PADI6	5.21324	6.85245	0.29562	0.0431408	-4.5348	0.0028581	0.108092
t(8;21) vs. all others	AFF4	7317.58	5759.54	11991.7	2.08206	1.05801	0.00286815	0.1081
t(8;21) vs. all others	DHRS4L2	48.8025	56.8706	24.5981	0.432528	-1.20913	0.00286279	0.1081
t(8;21) vs. all others	FAT2	12.3168	15.0651	4.07176	0.270277	-1.88749	0.0028686	0.1081
t(8;21) vs. all others	TTC24	145.605	173.378	62.2873	0.359257	-1.47691	0.0028667	0.1081
t(8;21) vs. all others	TRGC2	235.818	301.693	38.1902	0.126586	-2.98181	0.00289033	0.108822
t(8;21) vs. all others	ZNF100	562.26	440.266	928.244	2.10837	1.07613	0.00290161	0.109149
t(8;21) vs. all others	SLC8A1-AS1	1.80186	2.37315	0.0879912	0.0370778	-4.7533	0.0029053	0.10919
t(8;21) vs. all others	CPEB2	21.9056	26.9806	6.68062	0.247608	-2.01387	0.00291858	0.10958
t(8;21) vs. all others	IL4R	122.425	100.279	188.864	1.88339	0.913333	0.00292663	0.10958
t(8;21) vs. all others	KLF11	28.5578	21.8201	48.7709	2.23514	1.16037	0.00292184	0.10958
t(8;21) vs. all others	TRBV12-1	11.7639	14.9617	2.17045	0.145067	-2.78521	0.00292869	0.10958
t(8;21) vs. all others	TTLL12	667.315	767.966	365.36	0.47575	-1.07172	0.0029244	0.10958
t(8;21) vs. all others	STBD1	21.0203	24.9159	9.33338	0.374595	-1.4166	0.00293801	0.109831
t(8;21) vs. all others	AC024937.6	5.14535	6.47223	1.1647	0.179954	-2.4743	0.00294719	0.110076
t(8;21) vs. all others	FAM106A	6.51325	8.07416	1.8305	0.226711	-2.14107	0.00295019	0.110091
t(8;21) vs. all others	SETD7	826.568	616.464	1456.88	2.36328	1.24079	0.00298842	0.111419
t(8;21) vs. all others	ANXA5	2501.89	3035.96	899.7	0.296348	-1.75463	0.00299713	0.111447
t(8;21) vs. all others	CXXC5	1116.5	1291.48	591.549	0.458039	-1.12646	0.00299508	0.111447
t(8;21) vs. all others	MSI2	1954.52	2312.27	881.267	0.381126	-1.39166	0.00299682	0.111447
t(8;21) vs. all others	EGFEM1P	4.95532	6.53449	0.217785	0.0333285	-4.9071	0.00301244	0.111819
t(8;21) vs. all others	IGHJ3	8.10039	10.1135	2.06102	0.203789	-2.29485	0.00301014	0.111819
t(8;21) vs. all others	DCP1A	3512.61	2721.74	5885.25	2.16231	1.11258	0.00301696	0.111888
t(8;21) vs. all others	AC025171.1	115.349	135.646	54.4592	0.40148	-1.3166	0.00303046	0.11229
t(8;21) vs. all others	TGFB1	4894.03	5688.07	2511.92	0.441613	-1.17915	0.00304239	0.112534
t(8;21) vs. all others	UBE2V1P1	8.29053	5.53853	16.5465	2.98753	1.57895	0.0030412	0.112534
t(8;21) vs. all others	ZNF107	138.291	104.106	240.846	2.31346	1.21005	0.00304705	0.112607
t(8;21) vs. all others	HMGB3P12	1.73237	0.0962373	6.64078	69.0042	6.10861	0.00305008	0.11262
t(8;21) vs. all others	PDLIM1	4431.64	3462.89	7337.88	2.11901	1.08339	0.00309363	0.114128
t(8;21) vs. all others	RGS9BP	3.54621	4.47334	0.764814	0.170972	-2.54817	0.00309759	0.114174
t(8;21) vs. all others	SHROOM4	3.98303	5.29751	0.0395827	0.00747194	-7.0643	0.00310749	0.114439
t(8;21) vs. all others	LSM4	122.063	141.201	64.6462	0.45783	-1.12712	0.00313315	0.115092
t(8;21) vs. all others	NAT16	3.08491	1.29614	8.45121	6.52029	2.70494	0.00313513	0.115092
t(8;21) vs. all others	RP11-467L20.10	1.24649	0.637184	3.07441	4.82499	2.27053	0.00313384	0.115092
t(8;21) vs. all others	SLC7A2	1.11372	0.506758	2.93462	5.79097	2.53381	0.00313616	0.115092
t(8;21) vs. all others	CLEC7A	174.252	219.291	39.1341	0.178458	-2.48635	0.00313984	0.115127
t(8;21) vs. all others	CTD-2049J23.2	46.6478	62.0138	0.549605	0.00886262	-6.81805	0.00314808	0.115328
t(8;21) vs. all others	PARP12	811.768	671.864	1231.48	1.83293	0.874153	0.00316054	0.115684
t(8;21) vs. all others	ALS2CL	46.4579	35.8006	78.4296	2.19073	1.13141	0.00317564	0.116004
t(8;21) vs. all others	BTBD6	298.988	347.806	152.536	0.438566	-1.18914	0.00318516	0.116004
t(8;21) vs. all others	C16orf59	43.5716	50.8081	21.8624	0.430294	-1.21661	0.00317298	0.116004
t(8;21) vs. all others	CD300LB	217.697	278.739	34.571	0.124026	-3.01128	0.0031858	0.116004
t(8;21) vs. all others	RP13-582O9.5	23.7692	28.3602	9.99618	0.352472	-1.50442	0.00318522	0.116004
t(8;21) vs. all others	VCAN-AS1	6.59687	8.53409	0.785214	0.0920091	-3.44208	0.00317872	0.116004
t(8;21) vs. all others	BASP1	33.0635	42.7618	3.96871	0.0928098	-3.42958	0.00321055	0.116803
t(8;21) vs. all others	SPR	17.1685	21.3497	4.62485	0.216623	-2.20674	0.00321611	0.116905
t(8;21) vs. all others	ARAP2	1789.19	1374.75	3032.51	2.20587	1.14134	0.00322505	0.116986
t(8;21) vs. all others	CCDC26	19.452	23.8223	6.34122	0.266188	-1.90948	0.00322641	0.116986
t(8;21) vs. all others	INPP4A	50.0662	59.1869	22.7043	0.383603	-1.38232	0.00322668	0.116986
t(8;21) vs. all others	AC002398.5	1.56676	0.674457	4.24368	6.29199	2.65352	0.00323488	0.11707
t(8;21) vs. all others	GIMAP7	41.3966	33.5827	64.8383	1.93071	0.94913	0.00323472	0.11707
t(8;21) vs. all others	KIAA1024	12.7262	15.3905	4.73318	0.307539	-1.70116	0.00324007	0.11707
t(8;21) vs. all others	RP11-401F24.4	90.3487	59.0748	184.171	3.11759	1.64043	0.00324013	0.11707
t(8;21) vs. all others	AC005519.4	23.5893	18.159	39.8803	2.19618	1.135	0.00325688	0.117273
t(8;21) vs. all others	AR	29.1594	37.1491	5.19047	0.13972	-2.83939	0.00325493	0.117273
t(8;21) vs. all others	GRIK5	571.35	442.357	958.328	2.16641	1.11531	0.00325599	0.117273
t(8;21) vs. all others	WDR52	234.432	274.032	115.631	0.421963	-1.24481	0.00325426	0.117273
t(8;21) vs. all others	TRAF3IP3	1117.02	1308.15	543.637	0.415578	-1.26681	0.00326458	0.11745
t(8;21) vs. all others	ANKRD24	19.6963	23.9604	6.90404	0.288143	-1.79514	0.00328857	0.117509
t(8;21) vs. all others	AP006621.5	20.716	24.6854	8.80756	0.356792	-1.48685	0.00327476	0.117509
t(8;21) vs. all others	CHST10	262.062	208.943	421.418	2.0169	1.01214	0.0032826	0.117509
t(8;21) vs. all others	CLEC4C	2.8483	3.72656	0.213517	0.057296	-4.12542	0.00326983	0.117509
t(8;21) vs. all others	RP11-618I10.1	18.9459	12.3796	38.6445	3.12162	1.64229	0.00328631	0.117509
t(8;21) vs. all others	SMAGP	14.3057	10.3011	26.3194	2.55501	1.35333	0.00327668	0.117509
t(8;21) vs. all others	TM4SF1	370.58	485.083	27.0705	0.0558058	-4.16344	0.00328112	0.117509
t(8;21) vs. all others	ZNF93	182.616	147.556	287.796	1.95042	0.963785	0.00328566	0.117509
t(8;21) vs. all others	RPS7P3	10.1448	7.53401	17.9772	2.38614	1.25468	0.00330251	0.117907
t(8;21) vs. all others	IL12A	66.3937	78.264	30.7827	0.393319	-1.34623	0.00330871	0.117945
t(8;21) vs. all others	IL17RB	53.6199	22.4133	147.239	6.56928	2.71574	0.00330917	0.117945
t(8;21) vs. all others	DTX4	283.229	334.981	127.973	0.382031	-1.38824	0.00331867	0.118071
t(8;21) vs. all others	FAM18B2	172.697	204.043	78.6605	0.38551	-1.37516	0.00332392	0.118071
t(8;21) vs. all others	MLC1	105.952	124.803	49.3973	0.395802	-1.33715	0.00331696	0.118071
t(8;21) vs. all others	RHBDL3	56.1056	72.7067	6.30242	0.0866828	-3.52811	0.00332348	0.118071
t(8;21) vs. all others	FLOT2	2344.78	2721	1216.13	0.446944	-1.16183	0.00333145	0.118139
t(8;21) vs. all others	MRPL15	657.098	513.535	1087.78	2.11823	1.08286	0.00333094	0.118139
t(8;21) vs. all others	ELOVL6	68.3018	82.7104	25.0758	0.303176	-1.72177	0.00333971	0.118207
t(8;21) vs. all others	FCGR2C	60.557	76.8442	11.6956	0.152199	-2.71597	0.00333979	0.118207
t(8;21) vs. all others	L3HYPDH	99.0216	116.308	47.1632	0.405504	-1.30221	0.00334179	0.118207
t(8;21) vs. all others	ASPH	94.0194	110.07	45.8672	0.416709	-1.26289	0.00336779	0.118964
t(8;21) vs. all others	GGTA1P	17.4164	12.376	32.5378	2.62911	1.39458	0.00336885	0.118964
t(8;21) vs. all others	RP6-170F5.2	12.6419	16.2312	1.87431	0.115476	-3.11433	0.00337531	0.119092
t(8;21) vs. all others	AC091814.3	6.00239	7.92844	0.22422	0.0282804	-5.14405	0.00338898	0.119176
t(8;21) vs. all others	RP3-395M20.8	40.9691	50.7124	11.7392	0.231485	-2.11101	0.00338197	0.119176
t(8;21) vs. all others	RP4-673D20.1	3.32574	4.2394	0.584754	0.137933	-2.85796	0.003389	0.119176
t(8;21) vs. all others	WDFY1	3316.93	2619.2	5410.14	2.06557	1.04654	0.00338687	0.119176
t(8;21) vs. all others	HOXB9	142.758	190.057	0.858299	0.004516	-7.79074	0.00340344	0.119584
t(8;21) vs. all others	CTSB	205.154	240.754	98.3539	0.408524	-1.29151	0.00343349	0.120539
t(8;21) vs. all others	GPR82	4.64834	5.75962	1.31448	0.228224	-2.13148	0.00346202	0.121439
t(8;21) vs. all others	PRICKLE1	3.21783	4.07449	0.647862	0.159004	-2.65286	0.00347808	0.12184
t(8;21) vs. all others	RP11-848G14.5	91.6577	114.382	23.4844	0.205315	-2.28409	0.0034812	0.12184
t(8;21) vs. all others	ZFP30	166.725	128.24	282.181	2.20041	1.13777	0.00348214	0.12184
t(8;21) vs. all others	MCF2L	6.31247	4.05132	13.0959	3.2325	1.69265	0.00349298	0.122118
t(8;21) vs. all others	UNC93B1	832.253	967.074	427.789	0.442354	-1.17673	0.00350185	0.122326
t(8;21) vs. all others	ARHGAP36	0.679782	0.0298066	2.62971	88.2258	6.46313	0.00351251	0.122597
t(8;21) vs. all others	SPATA25	14.4414	17.4211	5.5025	0.315853	-1.66268	0.00351957	0.122742
t(8;21) vs. all others	GSR	98.4262	115.02	48.6449	0.422925	-1.24153	0.00352971	0.122994
t(8;21) vs. all others	ABTB1	196.7	162.204	300.188	1.85068	0.888058	0.00355346	0.123719
t(8;21) vs. all others	RBM11	7.52413	5.24322	14.3669	2.74008	1.45422	0.00355819	0.123781
t(8;21) vs. all others	GSTM2	399.928	485.543	143.081	0.294683	-1.76277	0.0035685	0.124037
t(8;21) vs. all others	RP11-384F7.2	1.47625	1.96833	0	0	#NAME?	0.00357213	0.124061
t(8;21) vs. all others	MS4A7	44.9715	53.5511	19.2326	0.359145	-1.47736	0.0035986	0.124877
t(8;21) vs. all others	RP11-112J1.2	1.21352	1.61803	0	0	#NAME?	0.00361277	0.125266
t(8;21) vs. all others	PLEKHF1	31.9473	37.7073	14.6672	0.388976	-1.36225	0.00361933	0.12539
t(8;21) vs. all others	PVRL2	555.018	441.614	895.229	2.02718	1.01947	0.00362832	0.125598
t(8;21) vs. all others	RP5-872K7.7	4.44796	2.73317	9.59234	3.50961	1.81131	0.00363483	0.12572
t(8;21) vs. all others	C4orf34	125.559	149.317	54.2845	0.363552	-1.45977	0.00365542	0.126281
t(8;21) vs. all others	KCNN1	23.1324	11.4874	58.0674	5.05486	2.33767	0.00366323	0.126281
t(8;21) vs. all others	RP11-117D22.2	4.03994	5.11351	0.819215	0.160206	-2.642	0.00366473	0.126281
t(8;21) vs. all others	RP11-400F19.18	19.1868	23.3542	6.6844	0.286218	-1.80481	0.00366343	0.126281
t(8;21) vs. all others	SDPR	101.676	129.531	18.112	0.139828	-2.83827	0.00366606	0.126281
t(8;21) vs. all others	CLIP3	54.6896	71.4588	4.38194	0.0613211	-4.02747	0.00367411	0.126455
t(8;21) vs. all others	AC087793.1	5.64607	7.03224	1.48753	0.21153	-2.24107	0.00368674	0.126786
t(8;21) vs. all others	HECTD2	56.2754	43.1262	95.7229	2.2196	1.1503	0.00369729	0.127045
t(8;21) vs. all others	C2CD4C	9.11873	1.89956	30.7762	16.2017	4.01808	0.00372338	0.127837
t(8;21) vs. all others	CTA-134P22.2	1.85361	2.4185	0.15897	0.065731	-3.92728	0.00372721	0.127864
t(8;21) vs. all others	ZNF675	395.896	305.449	667.234	2.18444	1.12726	0.00373594	0.128059
t(8;21) vs. all others	RP11-203M5.6	2.01928	2.65976	0.0978482	0.0367883	-4.76461	0.00375524	0.128512
t(8;21) vs. all others	UBXN7	3780.92	2958.17	6249.17	2.11251	1.07896	0.00375297	0.128512
t(8;21) vs. all others	PIK3AP1	3156.01	3631.89	1728.38	0.475891	-1.0713	0.0037615	0.128621
t(8;21) vs. all others	ZNF571	123.613	97.3668	202.35	2.07823	1.05535	0.00377343	0.128924
t(8;21) vs. all others	PARD6G	16.4704	12.3712	28.7681	2.3254	1.21748	0.0038495	0.131417
t(8;21) vs. all others	SNRPN	43.1567	34.0386	70.5111	2.07151	1.05068	0.00385321	0.131437
t(8;21) vs. all others	SNX24	30.1495	36.8172	10.1463	0.275586	-1.85943	0.003857	0.13146
t(8;21) vs. all others	GS1-24F4.2	3.23548	4.1059	0.624219	0.15203	-2.71757	0.00388215	0.13221
t(8;21) vs. all others	CDKN1A	217.72	181.235	327.172	1.80523	0.852184	0.00389302	0.132473
t(8;21) vs. all others	CD58	70.7401	56.0272	114.879	2.05041	1.03591	0.00391048	0.132852
t(8;21) vs. all others	SRGAP3	10.8383	13.5437	2.72199	0.200978	-2.31489	0.00390921	0.132852
t(8;21) vs. all others	EPCAM	192.875	112.486	434.041	3.85861	1.94808	0.00392055	0.133087
t(8;21) vs. all others	C10orf47	368.556	283.849	622.676	2.19369	1.13336	0.00394651	0.133753
t(8;21) vs. all others	IGHD5-5	1.20758	1.6101	0	0	#NAME?	0.00394375	0.133753
t(8;21) vs. all others	AP001625.6	20.7751	15.2797	37.2612	2.4386	1.28605	0.00397843	0.134617
t(8;21) vs. all others	UPK3A	4.72263	6.1784	0.355325	0.0575109	-4.12002	0.00397773	0.134617
t(8;21) vs. all others	ABR	67.0909	78.1293	33.9758	0.434866	-1.20136	0.00399413	0.134932
t(8;21) vs. all others	RP5-1027G4.3	4.63774	3.0493	9.40308	3.08369	1.62466	0.00399345	0.134932
t(8;21) vs. all others	RP11-540B6.2	17.4934	12.6288	32.0873	2.54081	1.34529	0.00400761	0.135174
t(8;21) vs. all others	TREM1	709.884	867.648	236.592	0.272682	-1.87471	0.00400773	0.135174
t(8;21) vs. all others	SPRY1	221.985	174.99	362.969	2.07423	1.05258	0.00401431	0.135288
t(8;21) vs. all others	CELSR3	175.277	138.143	286.678	2.07523	1.05327	0.00402581	0.135567
t(8;21) vs. all others	GAB3	26.856	31.6918	12.3485	0.389644	-1.35977	0.00403838	0.135881
t(8;21) vs. all others	NRSN2	105.854	83.5803	172.675	2.06597	1.04682	0.00404305	0.13593
t(8;21) vs. all others	AC060834.2	0.619711	0.185907	1.92112	10.3338	3.3693	0.00407396	0.136781
t(8;21) vs. all others	EFEMP2	24.1834	20.0318	36.6381	1.829	0.871054	0.00408136	0.136781
t(8;21) vs. all others	PLCB2	4056.78	4740.62	2005.26	0.422996	-1.24129	0.00407688	0.136781
t(8;21) vs. all others	RP11-734I18.1	31.8538	6.53231	107.818	16.5054	4.04487	0.00408105	0.136781
t(8;21) vs. all others	LAPTM5	29741.8	34470.9	15554.4	0.451233	-1.14805	0.00413918	0.138608
t(8;21) vs. all others	RP11-218M22.1	76.1273	89.3134	36.5693	0.409449	-1.28824	0.00415818	0.139036
t(8;21) vs. all others	RP11-297C4.1	2.97603	3.81771	0.450997	0.118133	-3.08152	0.00415857	0.139036
t(8;21) vs. all others	PTPRJ	296.367	351.437	131.157	0.373202	-1.42197	0.00419411	0.140113
t(8;21) vs. all others	DPP10	6.34045	8.38711	0.200463	0.0239013	-5.38677	0.00420154	0.140139
t(8;21) vs. all others	TMPRSS9	44.8907	55.1921	13.9868	0.253421	-1.98039	0.00419883	0.140139
t(8;21) vs. all others	LGALS3	194.035	238.317	61.1887	0.256754	-1.96154	0.0042349	0.14114
t(8;21) vs. all others	TIMELESS	829.07	952.009	460.253	0.483455	-1.04855	0.00424317	0.141304
t(8;21) vs. all others	AP1S2	1310.93	1524.94	668.893	0.438636	-1.1889	0.00425688	0.141648
t(8;21) vs. all others	LRP3	256.325	164.07	533.091	3.24916	1.70007	0.00426095	0.141672
t(8;21) vs. all others	AC102953.6	2.04029	2.65778	0.187851	0.0706796	-3.82256	0.00427787	0.142047
t(8;21) vs. all others	GABARAPL1	2711.99	3223.58	1177.25	0.3652	-1.45324	0.00427898	0.142047
t(8;21) vs. all others	MBP	908.121	1052.27	475.663	0.452034	-1.1455	0.00430748	0.142768
t(8;21) vs. all others	SULT1C4	55.8711	42.5311	95.8911	2.25461	1.17288	0.00430467	0.142768
t(8;21) vs. all others	AP003774.1	5.02725	6.31078	1.17667	0.186454	-2.42311	0.00432491	0.143136
t(8;21) vs. all others	CLIP4	237.539	276.301	121.254	0.438849	-1.1882	0.00432539	0.143136
t(8;21) vs. all others	PLP2	3128.54	3631.15	1620.73	0.44634	-1.16379	0.00434683	0.143732
t(8;21) vs. all others	PDGFC	77.3505	59.153	131.943	2.23054	1.15739	0.00435262	0.143811
t(8;21) vs. all others	RP11-696N14.1	83.6039	67.7448	131.181	1.9364	0.95338	0.00436867	0.144228
t(8;21) vs. all others	SLC4A11	2.66293	1.49294	6.1729	4.13472	2.04779	0.00438188	0.14455
t(8;21) vs. all others	AL928654.7	4.04523	5.10486	0.866357	0.169712	-2.55884	0.00439521	0.144756
t(8;21) vs. all others	BZRAP1	258.73	296.468	145.515	0.490828	-1.02671	0.00439763	0.144756
t(8;21) vs. all others	LRRK2	412.818	518.01	97.2438	0.187726	-2.4133	0.00440186	0.144756
t(8;21) vs. all others	TP53INP2	2241.72	1826.13	3488.48	1.91031	0.933806	0.00440103	0.144756
t(8;21) vs. all others	LRRC26	2.67088	3.52775	0.100266	0.028422	-5.13685	0.00443564	0.145639
t(8;21) vs. all others	UNC5A	5.86944	7.45533	1.1118	0.149128	-2.74538	0.00443414	0.145639
t(8;21) vs. all others	INHBA	226.215	159.446	426.524	2.67504	1.41956	0.00444232	0.145701
t(8;21) vs. all others	RP11-319J24.3	14.5471	10.8053	25.7725	2.38518	1.2541	0.00444443	0.145701
t(8;21) vs. all others	APOBEC3A	14.0137	17.6898	2.98537	0.168762	-2.56694	0.00446334	0.146133
t(8;21) vs. all others	CTD-3088G3.4	3.39913	4.43741	0.284292	0.0640671	-3.96427	0.00446803	0.146133
t(8;21) vs. all others	TMEM25	7.30438	8.92916	2.43006	0.272149	-1.87753	0.00446508	0.146133
t(8;21) vs. all others	TEKT2	30.6524	25.4788	46.1734	1.81223	0.857765	0.00449646	0.146948
t(8;21) vs. all others	AKT3	65.0533	78.1316	25.8183	0.330446	-1.59751	0.00450982	0.147243
t(8;21) vs. all others	CTD-2286N8.2	46.6456	37.5325	73.9849	1.97122	0.979091	0.00451597	0.147243
t(8;21) vs. all others	PGAP1	216.697	148.829	420.298	2.82403	1.49776	0.00451329	0.147243
t(8;21) vs. all others	PEAK1	1457.23	1172.54	2311.33	1.97122	0.97909	0.00452982	0.14758
t(8;21) vs. all others	EDIL3	168.899	26.1882	597.031	22.7978	4.51082	0.00454719	0.148015
t(8;21) vs. all others	IFI30	4124.43	4868.31	1892.8	0.3888	-1.3629	0.00455019	0.148015
t(8;21) vs. all others	C17orf51	30.8461	38.7635	7.09386	0.183004	-2.45006	0.00456227	0.148057
t(8;21) vs. all others	RP11-728F11.4	2.47511	3.21189	0.264771	0.0824347	-3.6006	0.0045557	0.148057
t(8;21) vs. all others	SCUBE1	162.274	206.346	30.0575	0.145666	-2.77927	0.00455934	0.148057
t(8;21) vs. all others	ZDHHC8P1	26.2026	18.7987	48.4144	2.57541	1.3648	0.00456555	0.148057
t(8;21) vs. all others	SP4	508.928	407.843	812.184	1.99141	0.993792	0.00458112	0.148447
t(8;21) vs. all others	DEPTOR	649.147	515.144	1051.16	2.04051	1.02893	0.00459858	0.148898
t(8;21) vs. all others	IGHD3-3	3.29906	4.3764	0.0670091	0.0153115	-6.02924	0.00461473	0.149307
t(8;21) vs. all others	RP11-298O21.5	1.69238	2.25651	0	0	#NAME?	0.00462679	0.149582
t(8;21) vs. all others	GAB1	122.35	95.3996	203.202	2.13001	1.09086	0.00463957	0.14988
t(8;21) vs. all others	GREB1	39.2219	8.69062	130.816	15.0525	3.91193	0.00464437	0.14992
t(8;21) vs. all others	RP11-30K9.5	1.61127	0.915534	3.69848	4.0397	2.01425	0.0046564	0.150193
t(8;21) vs. all others	CCDC88B	1801.93	2133.51	807.181	0.378335	-1.40226	0.00466166	0.150219
t(8;21) vs. all others	RP11-59H1.3	10.0539	12.1566	3.74597	0.308143	-1.69833	0.00466435	0.150219
t(8;21) vs. all others	AC073109.2	1.25413	0.554597	3.35274	6.04536	2.59583	0.00469042	0.150889
t(8;21) vs. all others	ADAMTS5	4.40022	5.777	0.269879	0.0467161	-4.41994	0.00469231	0.150889
t(8;21) vs. all others	AC025335.1	59.7894	70.4216	27.8929	0.396085	-1.33612	0.00469667	0.150914
t(8;21) vs. all others	FZD2	22.264	26.4144	9.81264	0.371488	-1.42861	0.00471624	0.151427
t(8;21) vs. all others	KCTD6	32.2338	38.0779	14.7016	0.386094	-1.37297	0.00472857	0.151592
t(8;21) vs. all others	ZNF644	1266.26	1003.11	2055.71	2.04933	1.03515	0.00472776	0.151592
t(8;21) vs. all others	CYP46A1	20.7892	7.37445	61.0334	8.27634	3.04899	0.00474539	0.152015
t(8;21) vs. all others	RASL10A	33.8102	26.7593	54.9628	2.05397	1.03842	0.00475979	0.15236
t(8;21) vs. all others	RP11-219E7.1	4.13379	5.13442	1.13191	0.220455	-2.18144	0.00476649	0.152459
t(8;21) vs. all others	RP11-24M17.7	6.30492	7.86357	1.62898	0.207155	-2.27122	0.0047825	0.152855
t(8;21) vs. all others	IGHD4-4	2.14418	2.84086	0.0541097	0.0190469	-5.7143	0.00480271	0.153384
t(8;21) vs. all others	KRI1	739.152	859.464	378.215	0.440059	-1.18423	0.00480715	0.15341
t(8;21) vs. all others	LTB4R2	9.90081	12.0872	3.34161	0.276458	-1.85487	0.00483658	0.154112
t(8;21) vs. all others	RP11-439L8.3	4.10534	5.44117	0.0978482	0.0179829	-5.79723	0.00483976	0.154112
t(8;21) vs. all others	SIRT1	221.299	178.156	350.725	1.96864	0.977199	0.00484013	0.154112
t(8;21) vs. all others	C8orf46	10.7132	13.0482	3.70797	0.284174	-1.81516	0.00484476	0.154142
t(8;21) vs. all others	DIO3OS	7.33696	1.16513	25.8525	22.1885	4.47174	0.0048568	0.154409
t(8;21) vs. all others	FRMD4B	408.636	472.792	216.166	0.457211	-1.12907	0.00486062	0.154414
t(8;21) vs. all others	CDH26	39.2975	28.4189	71.9334	2.53118	1.33981	0.00486537	0.154448
t(8;21) vs. all others	CES1	11.0622	14.7341	0.0465223	0.00315746	-8.30702	0.0048888	0.155066
t(8;21) vs. all others	CTD-2653D5.1	2.11447	2.73367	0.256871	0.0939654	-3.41173	0.00489221	0.155066
t(8;21) vs. all others	GLB1L	104.309	80.7282	175.051	2.1684	1.11663	0.00490437	0.155335
t(8;21) vs. all others	CD180	353.2	417.339	160.783	0.385258	-1.3761	0.00491345	0.155388
t(8;21) vs. all others	ZNF226	32.0119	24.9038	53.3364	2.1417	1.09876	0.00491312	0.155388
t(8;21) vs. all others	CCDC144A	46.9515	57.2506	16.0543	0.280422	-1.83433	0.00493541	0.155966
t(8;21) vs. all others	HK3	745.162	962.175	94.1226	0.0978227	-3.35369	0.00494897	0.156277
t(8;21) vs. all others	CCDC157	51.0392	41.4937	79.6758	1.92019	0.94125	0.00496113	0.156543
t(8;21) vs. all others	PDE4DIP	339.426	277.527	525.123	1.89216	0.920031	0.00497019	0.156594
t(8;21) vs. all others	SYT15	4.71231	6.01683	0.798742	0.132751	-2.9132	0.00497006	0.156594
t(8;21) vs. all others	HTR7	4.98829	6.55034	0.302142	0.0461261	-4.43827	0.00498162	0.156837
t(8;21) vs. all others	MFAP3L	9.61926	12.5177	0.923925	0.0738094	-3.76005	0.00499528	0.15715
t(8;21) vs. all others	RP11-757G1.6	26.4997	19.5782	47.2642	2.41412	1.2715	0.00500757	0.157419
t(8;21) vs. all others	NAGA	934.061	1070.82	523.788	0.489148	-1.03166	0.00503858	0.158257
t(8;21) vs. all others	RFTN1	958.233	1113.16	493.448	0.443286	-1.17369	0.00504177	0.158257
t(8;21) vs. all others	TFPI	828.263	680.003	1273.04	1.87211	0.904669	0.00505891	0.158677
t(8;21) vs. all others	CACNG4	13.235	17.6466	0	0	#NAME?	0.00507928	0.159079
t(8;21) vs. all others	CD93	1493.57	1768.7	668.211	0.377799	-1.40431	0.00507597	0.159079
t(8;21) vs. all others	TAF1D	3518.46	2909.28	5345.98	1.83756	0.877793	0.00508965	0.159285
t(8;21) vs. all others	IGHD1-1	1.33849	1.77007	0.043748	0.0247154	-5.33845	0.00511275	0.159889
t(8;21) vs. all others	ANKRD18DP	4.54318	5.69532	1.08674	0.190813	-2.38977	0.00512677	0.16009
t(8;21) vs. all others	CTC-774J1.2	9.42981	12.3114	0.785111	0.0637712	-3.97095	0.0051237	0.16009
t(8;21) vs. all others	TREX1	40.1425	47.5713	17.8561	0.375354	-1.41368	0.00513136	0.160114
t(8;21) vs. all others	CYP27A1	55.4889	72.225	5.28094	0.0731179	-3.77363	0.00514446	0.160167
t(8;21) vs. all others	DHFR	421.901	479.01	250.573	0.523106	-0.934824	0.00514198	0.160167
t(8;21) vs. all others	TLE1	143.457	167.227	72.1445	0.431416	-1.21285	0.00514364	0.160167
t(8;21) vs. all others	FAM125B	306.105	353.552	163.764	0.463198	-1.1103	0.00515259	0.160275
t(8;21) vs. all others	RP11-473M20.7	47.8707	38.2785	76.6471	2.00235	1.0017	0.00515554	0.160275
t(8;21) vs. all others	TOR1AIP2	3091.77	2508.99	4840.13	1.92912	0.947942	0.0051699	0.160603
t(8;21) vs. all others	TPSG1	4.39652	2.6149	9.74137	3.72533	1.89737	0.00517676	0.160697
t(8;21) vs. all others	BCL2L11	51.2161	62.4717	17.4496	0.27932	-1.84001	0.00518759	0.160915
t(8;21) vs. all others	HSF5	24.3146	28.5471	11.617	0.406942	-1.29711	0.00521084	0.161092
t(8;21) vs. all others	LOXL1-AS1	6.43877	4.04748	13.6126	3.36324	1.74985	0.00520341	0.161092
t(8;21) vs. all others	PKIG	66.4569	78.3819	30.6819	0.391441	-1.35313	0.00520959	0.161092
t(8;21) vs. all others	RP11-439L8.4	16.7234	22.1017	0.58859	0.026631	-5.23075	0.00521626	0.161092
t(8;21) vs. all others	RPS6KA2	18.7007	22.0272	8.72114	0.395926	-1.3367	0.00521597	0.161092
t(8;21) vs. all others	TMEM144	81.764	93.4571	46.6848	0.499532	-1.00135	0.00521283	0.161092
t(8;21) vs. all others	C1orf141	3.72228	4.90368	0.178081	0.0363157	-4.78326	0.00525889	0.162132
t(8;21) vs. all others	NUP88	1520.5	1226.58	2402.27	1.95851	0.969756	0.00525629	0.162132
t(8;21) vs. all others	ZNF229	22.7861	11.4749	56.7197	4.94295	2.30537	0.00526151	0.162132
t(8;21) vs. all others	AFF3	62.6772	72.255	33.9437	0.469777	-1.08995	0.00527871	0.162543
t(8;21) vs. all others	DUSP10	3768.82	4390.28	1904.45	0.433789	-1.20493	0.00530073	0.163102
t(8;21) vs. all others	CTB-179K24.4	8.13176	9.87903	2.88997	0.292536	-1.77332	0.00531325	0.163368
t(8;21) vs. all others	RP11-82O18.1	18.83	22.1466	8.88024	0.400976	-1.31841	0.00534771	0.164307
t(8;21) vs. all others	PIK3CA	2335.93	1842.45	3816.37	2.07135	1.05057	0.00535264	0.164339
t(8;21) vs. all others	CLIC2	142.083	181.573	23.6161	0.130065	-2.9427	0.00536484	0.164594
t(8;21) vs. all others	PIEZO2	137.347	181.422	5.12515	0.02825	-5.14561	0.00537224	0.164701
t(8;21) vs. all others	ADA	1297.86	1493.4	711.27	0.476277	-1.07013	0.00540545	0.165477
t(8;21) vs. all others	SCD	458.836	356.6	765.545	2.14679	1.10218	0.0054026	0.165477
t(8;21) vs. all others	RP3-412A9.10	8.69888	5.34194	18.7697	3.51365	1.81297	0.00542461	0.165943
t(8;21) vs. all others	KIAA0087	10.012	13.3494	0	0	#NAME?	0.00544269	0.166376
t(8;21) vs. all others	RP11-440G5.2	1.49668	1.97754	0.0541097	0.0273621	-5.19168	0.00544667	0.166377
t(8;21) vs. all others	AC103588.1	1.23937	0.621096	3.09421	4.98185	2.31668	0.00545613	0.166534
t(8;21) vs. all others	IL7R	312.857	256.936	480.62	1.87058	0.903485	0.00545974	0.166534
t(8;21) vs. all others	STX3	167.591	137.579	257.629	1.87259	0.905032	0.00547069	0.166747
t(8;21) vs. all others	MSX2P1	3.05273	3.889	0.543926	0.139863	-2.83792	0.00552043	0.16802
t(8;21) vs. all others	SMTN	32.9792	21.9706	66.005	3.00425	1.587	0.00551673	0.16802
t(8;21) vs. all others	ARC	239.103	148.214	511.769	3.45289	1.78781	0.00552557	0.168055
t(8;21) vs. all others	RP11-326C3.7	22.2469	16.9565	38.1181	2.24799	1.16864	0.00553366	0.168058
t(8;21) vs. all others	RP11-384O8.1	1.25284	1.67045	0	0	#NAME?	0.00553022	0.168058
t(8;21) vs. all others	S1PR3	103.455	85.1451	158.386	1.86019	0.89545	0.00553998	0.168129
t(8;21) vs. all others	ST3GAL6	115.738	96.2311	174.258	1.81083	0.856652	0.00555389	0.168429
t(8;21) vs. all others	ZNF826P	6.60264	4.1986	13.8147	3.29032	1.71823	0.00555894	0.168461
t(8;21) vs. all others	SH3BP1	842.986	972.85	453.392	0.466044	-1.10146	0.00556526	0.168531
t(8;21) vs. all others	RAC2	2064.66	2370.54	1147	0.483857	-1.04735	0.00558718	0.169074
t(8;21) vs. all others	CLDN19	1.64723	0.639422	4.67064	7.30448	2.86878	0.00560598	0.16952
t(8;21) vs. all others	SORCS1	3.82658	4.99238	0.329172	0.0659348	-3.92282	0.0056154	0.169684
t(8;21) vs. all others	SLC24A4	6.77891	8.32096	2.15276	0.258716	-1.95056	0.0056238	0.169694
t(8;21) vs. all others	ZNF391	32.5117	25.2914	54.1729	2.14195	1.09893	0.00562155	0.169694
t(8;21) vs. all others	NINJ1	1679	1992.45	738.642	0.370721	-1.43159	0.00562896	0.169728
t(8;21) vs. all others	GNPTAB	3607.95	2833.66	5930.83	2.09299	1.06557	0.00567385	0.170959
t(8;21) vs. all others	CLEC12B	61.9864	73.3339	27.944	0.381052	-1.39194	0.00569238	0.171394
t(8;21) vs. all others	LRRC3	30.4794	23.3125	51.98	2.22971	1.15685	0.00570904	0.171773
t(8;21) vs. all others	RAB9B	17.1813	20.3702	7.61476	0.373819	-1.41959	0.00571881	0.171944
t(8;21) vs. all others	PPM1L	244.177	281.203	133.099	0.473318	-1.07912	0.00573305	0.172249
t(8;21) vs. all others	CNPY3	2885.34	3289.48	1672.93	0.508569	-0.975486	0.00578895	0.173557
t(8;21) vs. all others	KLF7-IT1	122.666	98.6349	194.76	1.97456	0.98153	0.00578862	0.173557
t(8;21) vs. all others	MACC1	306.535	374.499	102.644	0.274083	-1.86732	0.00578533	0.173557
t(8;21) vs. all others	ZNF721	366.042	298.719	568.012	1.9015	0.927134	0.00579669	0.173665
t(8;21) vs. all others	MYLK	6.63877	8.0274	2.4729	0.308058	-1.69873	0.00580836	0.173891
t(8;21) vs. all others	C2orf81	11.8907	14.3482	4.51837	0.314909	-1.66699	0.00581292	0.173904
t(8;21) vs. all others	CTC-455F18.3	6.54068	3.96677	14.2624	3.59547	1.84618	0.00582547	0.174032
t(8;21) vs. all others	SYCP2L	50.7294	26.8058	122.5	4.56991	2.19217	0.0058248	0.174032
t(8;21) vs. all others	IKZF5	1651.77	1321.93	2641.29	1.99805	0.998593	0.00584784	0.174527
t(8;21) vs. all others	RP11-701P16.2	26.7612	31.7918	11.6694	0.367056	-1.44593	0.00585034	0.174527
t(8;21) vs. all others	HLA-DQB2	126.655	97.8042	213.209	2.17996	1.1243	0.00587287	0.174952
t(8;21) vs. all others	SLC7A7	33.6988	39.6831	15.7461	0.396796	-1.33353	0.00587249	0.174952
t(8;21) vs. all others	MB21D1	586.695	474.935	921.975	1.94127	0.956998	0.00588083	0.175065
t(8;21) vs. all others	APOL6	835.478	667.915	1338.16	2.00349	1.00252	0.00590071	0.175409
t(8;21) vs. all others	RBM5	1103.16	903.614	1701.81	1.88333	0.913289	0.00589965	0.175409
t(8;21) vs. all others	RMI2	90.9056	103.944	51.7891	0.498238	-1.00509	0.00590545	0.175426
t(8;21) vs. all others	RP11-353N4.4	3.18822	4.02572	0.675703	0.167846	-2.57479	0.00591957	0.175721
t(8;21) vs. all others	C4orf36	75.7604	88.1314	38.6473	0.438519	-1.18929	0.00595027	0.175934
t(8;21) vs. all others	FUS	2464.1	2067.8	3652.98	1.7666	0.820977	0.00594861	0.175934
t(8;21) vs. all others	GBP4	2502.88	2042.67	3883.52	1.9012	0.92691	0.00595289	0.175934
t(8;21) vs. all others	LANCL3	12.3491	14.968	4.49229	0.300127	-1.73636	0.00593739	0.175934
t(8;21) vs. all others	RHOH	1461.23	1692.79	766.562	0.45284	-1.14293	0.0059319	0.175934
t(8;21) vs. all others	SLC15A2	35.3016	41.357	17.1352	0.414323	-1.27117	0.00595601	0.175934
t(8;21) vs. all others	SMARCA1	2.86764	1.16844	7.96524	6.817	2.76914	0.00594458	0.175934
t(8;21) vs. all others	PSMG3	73.0637	85.8298	34.7651	0.405047	-1.30384	0.00597455	0.176358
t(8;21) vs. all others	ZNF154	96.2359	67.6131	182.104	2.69332	1.42939	0.00599981	0.17698
t(8;21) vs. all others	PSD4	1272.22	1465.25	693.126	0.473043	-1.07996	0.00600582	0.177033
t(8;21) vs. all others	PDLIM2	58.3395	67.71	30.2282	0.446436	-1.16348	0.00602416	0.177449
t(8;21) vs. all others	IQCE	15.0534	17.9178	6.46006	0.360538	-1.47178	0.00605295	0.17817
t(8;21) vs. all others	PLD3	270.003	324.237	107.304	0.330944	-1.59534	0.0060571	0.17817
t(8;21) vs. all others	MCAM	429.155	152.597	1258.83	8.24941	3.04429	0.00608036	0.17873
t(8;21) vs. all others	CTC-529P8.1	1.87735	2.43557	0.202708	0.0832281	-3.58679	0.0061039	0.179296
t(8;21) vs. all others	RADIL	41.7781	26.7294	86.9242	3.25201	1.70133	0.00614702	0.180437
t(8;21) vs. all others	IFFO2	1097.91	1328.81	405.187	0.304925	-1.71348	0.00618805	0.181335
t(8;21) vs. all others	IL7	3.29701	4.20083	0.585561	0.139392	-2.84278	0.00619484	0.181335
t(8;21) vs. all others	STS	187.562	219.286	92.3907	0.421324	-1.247	0.00619089	0.181335
t(8;21) vs. all others	TSEN2	25.5781	30.2318	11.617	0.384265	-1.37983	0.00618279	0.181335
t(8;21) vs. all others	PRAM1	2235.53	2591.17	1168.61	0.450996	-1.14881	0.00621434	0.181779
t(8;21) vs. all others	ACTN1	177.678	206.679	90.6762	0.43873	-1.1886	0.00622599	0.18193
t(8;21) vs. all others	FPR1	34.6357	41.8305	13.0512	0.312002	-1.68037	0.00622815	0.18193
t(8;21) vs. all others	PDGFRB	115.342	78.4841	225.917	2.8785	1.52532	0.00623433	0.181984
t(8;21) vs. all others	PMM1	90.2925	106.958	40.2957	0.376743	-1.40835	0.00626235	0.182676
t(8;21) vs. all others	NAIP	224.499	265.186	102.438	0.386287	-1.37226	0.00628844	0.18331
t(8;21) vs. all others	C10orf91	20.9933	24.7768	9.64284	0.389189	-1.36146	0.0063183	0.184053
t(8;21) vs. all others	TRIM7	6.6768	8.27789	1.87353	0.226329	-2.14351	0.00632844	0.184221
t(8;21) vs. all others	CD14	10.5578	13.1759	2.70353	0.205188	-2.28498	0.00633822	0.184323
t(8;21) vs. all others	LINC00205	34.8178	40.3418	18.2457	0.452279	-1.14471	0.00634071	0.184323
t(8;21) vs. all others	AC128709.1	3.88206	4.86098	0.945282	0.194463	-2.36243	0.00637043	0.185059
t(8;21) vs. all others	TMEM105	22.6355	29.2323	2.84519	0.0973305	-3.36096	0.00638367	0.185215
t(8;21) vs. all others	TMEM170B	1396.1	1606.5	764.909	0.476134	-1.07056	0.0063846	0.185215
t(8;21) vs. all others	LINC00478	5.76672	7.57959	0.328117	0.0432895	-4.52984	0.00640461	0.185668
t(8;21) vs. all others	CECR6	3.94791	5.05631	0.622705	0.123154	-3.02146	0.0064243	0.185988
t(8;21) vs. all others	WNT6	1.43019	1.90692	0	0	#NAME?	0.00642451	0.185988
t(8;21) vs. all others	RP11-544A12.5	2.72311	3.47459	0.46867	0.134885	-2.8902	0.00645301	0.186685
t(8;21) vs. all others	RP11-84C10.2	227.689	283.145	61.3231	0.216579	-2.20704	0.00648463	0.187471
t(8;21) vs. all others	DNAH2	18.464	7.58175	51.1107	6.74129	2.75302	0.00649356	0.1876
t(8;21) vs. all others	NARFL	416.882	339.41	649.297	1.91302	0.935851	0.00654682	0.188879
t(8;21) vs. all others	SLC2A8	63.6763	52.1781	98.1706	1.88145	0.911846	0.00654566	0.188879
t(8;21) vs. all others	CTD-2269F5.1	2.61662	0.945476	7.63004	8.07005	3.01258	0.00655568	0.189006
t(8;21) vs. all others	RP11-864I4.3	27.074	32.5902	10.5256	0.322967	-1.63054	0.00656628	0.189182
t(8;21) vs. all others	RP5-1109J22.1	4.14549	5.23889	0.865282	0.165165	-2.59802	0.00660772	0.190245
t(8;21) vs. all others	LINC00484	6.23612	7.89483	1.26	0.159598	-2.64748	0.00662404	0.190585
t(8;21) vs. all others	AC013402.5	1.09239	1.45652	0	0	#NAME?	0.00663242	0.190652
t(8;21) vs. all others	PPP1R14C	4.83836	6.31023	0.422759	0.0669959	-3.89978	0.00663542	0.190652
t(8;21) vs. all others	SLC8A3	2.89035	3.70091	0.458664	0.123933	-3.01237	0.00664002	0.190654
t(8;21) vs. all others	CDC14A	541.94	441.585	843.005	1.90904	0.932849	0.00667627	0.191564
t(8;21) vs. all others	ABI3	3.16876	4.06006	0.494838	0.121879	-3.03647	0.00668957	0.191722
t(8;21) vs. all others	COL6A2	47.3496	34.2602	86.6178	2.52824	1.33813	0.0066909	0.191722
t(8;21) vs. all others	AQP6	2.1936	0.63345	6.87406	10.8518	3.43986	0.00673666	0.192902
t(8;21) vs. all others	INO80C	94.8275	76.2981	150.416	1.97142	0.979235	0.00674191	0.192921
t(8;21) vs. all others	CD34	627.588	493.749	1029.1	2.08427	1.05954	0.0067645	0.193436
t(8;21) vs. all others	C1orf216	346.992	399.38	189.829	0.475308	-1.07306	0.00678517	0.193764
t(8;21) vs. all others	FBP1	16.5666	20.8629	3.6776	0.176274	-2.50411	0.00678301	0.193764
t(8;21) vs. all others	PPP4R4	3.744	2.31306	8.03684	3.47455	1.79683	0.0067966	0.193959
t(8;21) vs. all others	C19orf26	3.88723	2.59057	7.77723	3.00214	1.58599	0.00684497	0.195207
t(8;21) vs. all others	PSME4	5626.36	4526.35	8926.4	1.97209	0.979729	0.00686764	0.195721
t(8;21) vs. all others	POU2F2	17.15	20.3859	7.44261	0.365087	-1.45369	0.00688034	0.195787
t(8;21) vs. all others	RHAG	726.389	948.902	58.8488	0.0620178	-4.01117	0.00688391	0.195787
t(8;21) vs. all others	SCN9A	47.1605	62.5424	1.01474	0.0162249	-5.94565	0.00687511	0.195787
t(8;21) vs. all others	SLC4A3	2.42888	3.20594	0.0976934	0.0304726	-5.03634	0.00689351	0.195927
t(8;21) vs. all others	TMTC2	467.851	547.237	229.694	0.419735	-1.25245	0.00691095	0.19629
t(8;21) vs. all others	NPW	209.725	144.592	405.125	2.80184	1.48638	0.00691781	0.196353
t(8;21) vs. all others	ITGB2-AS1	3.47203	4.40091	0.685393	0.155739	-2.6828	0.00692374	0.196389
t(8;21) vs. all others	KIAA0930	43.5973	50.9142	21.6466	0.425158	-1.23393	0.00695128	0.196905
t(8;21) vs. all others	PIR	1.92355	2.48256	0.246525	0.0993025	-3.33203	0.00694692	0.196905
t(8;21) vs. all others	NTRK1	47.121	31.2799	94.6443	3.02572	1.59728	0.00697306	0.197389
t(8;21) vs. all others	RP11-508M1.7	2.01883	2.6563	0.106433	0.0400682	-4.6414	0.00699968	0.198009
t(8;21) vs. all others	hsa-mir-146a	60.0905	33.8934	138.682	4.0917	2.0327	0.0070246	0.198581
t(8;21) vs. all others	IL10RA	299.228	352.061	140.73	0.399732	-1.32289	0.00703743	0.198739
t(8;21) vs. all others	ZNF461	219.525	173.843	356.571	2.05111	1.0364	0.00703966	0.198739
t(8;21) vs. all others	TRIM24	282.031	229.909	438.396	1.90683	0.931173	0.007084	0.199857
t(8;21) vs. all others	HCST	251.232	290.282	134.081	0.461897	-1.11436	0.00711867	0.200701
t(8;21) vs. all others	RP11-177H13.2	7.2001	4.83474	14.2962	2.95696	1.56412	0.0071289	0.200855
t(8;21) vs. all others	AC005062.2	1.4723	1.92768	0.106151	0.0550669	-4.18267	0.00715164	0.201361
t(8;21) vs. all others	RP11-510H23.1	5.18921	6.41062	1.52496	0.237881	-2.07169	0.00722908	0.203405
t(8;21) vs. all others	BCL2L10	5.74367	7.37469	0.850609	0.115342	-3.11602	0.00724705	0.203774
t(8;21) vs. all others	ZNF222	23.2452	17.8594	39.4026	2.20627	1.14161	0.00726602	0.204171
t(8;21) vs. all others	BTG2	5884.98	6828.7	3053.83	0.447206	-1.16099	0.00727679	0.204338
t(8;21) vs. all others	CCDC74A	3.57778	4.70457	0.197407	0.0419607	-4.57482	0.0072861	0.204463
t(8;21) vs. all others	ELOVL7	4.45912	2.6283	9.95157	3.78631	1.92079	0.00729725	0.204639
t(8;21) vs. all others	CES1P1	2.62214	3.49619	0	0	#NAME?	0.00731196	0.204915
t(8;21) vs. all others	RP11-169K16.8	16.2536	11.7548	29.75	2.53087	1.33964	0.00732061	0.205021
t(8;21) vs. all others	KIF24	76.376	88.455	40.1391	0.45378	-1.13994	0.00734524	0.205574
t(8;21) vs. all others	RP11-302J23.1	0.517692	0.0782495	1.83602	23.4637	4.55236	0.00737809	0.206356
t(8;21) vs. all others	LAMB1	129.425	104.167	205.202	1.96994	0.97815	0.00739216	0.206612
t(8;21) vs. all others	GAS6	48.8087	57.6974	22.1426	0.383771	-1.38168	0.00740087	0.206718
t(8;21) vs. all others	CTD-2542L18.1	7.64551	9.27017	2.77153	0.298973	-1.74191	0.00745114	0.207791
t(8;21) vs. all others	KBTBD12	3.07278	1.54257	7.66341	4.96796	2.31265	0.00745169	0.207791
t(8;21) vs. all others	RHPN1-AS1	17.777	20.9209	8.34504	0.398885	-1.32596	0.00745408	0.207791
t(8;21) vs. all others	CCL1	13.5561	18.0614	0.0399161	0.00221002	-8.82173	0.00746572	0.207872
t(8;21) vs. all others	RP11-578F21.5	26.188	34.5429	1.12334	0.0325202	-4.94252	0.00746687	0.207872
t(8;21) vs. all others	RP11-325P15.1	16.8832	6.87445	46.9096	6.82376	2.77057	0.00747625	0.207996
t(8;21) vs. all others	CCDC19	100.808	120.411	42.0005	0.34881	-1.51949	0.00748699	0.20802
t(8;21) vs. all others	MYLK4	86.8798	101.847	41.9776	0.412162	-1.27872	0.00748533	0.20802
t(8;21) vs. all others	ANKRD36BP2	18.22	13.4844	32.4267	2.40475	1.26589	0.00752428	0.208918
t(8;21) vs. all others	CCDC69	3074.81	3561.48	1614.8	0.453407	-1.14112	0.00753908	0.209053
t(8;21) vs. all others	GGH	464.823	524.562	285.607	0.544469	-0.877079	0.00753576	0.209053
t(8;21) vs. all others	KIAA1586	368.33	313.702	532.215	1.69657	0.762617	0.00755939	0.209418
t(8;21) vs. all others	LRGUK	19.6624	16.2521	29.8932	1.83934	0.87919	0.0075622	0.209418
t(8;21) vs. all others	AC074389.9	1.65914	2.18116	0.0930749	0.0426723	-4.55056	0.00760276	0.210011
t(8;21) vs. all others	AP000640.10	5.58375	4.05001	10.185	2.5148	1.33044	0.00760357	0.210011
t(8;21) vs. all others	ARHGAP5-AS1	8.61758	10.6827	2.4222	0.226741	-2.14089	0.00760167	0.210011
t(8;21) vs. all others	LRRC37A15P	51.7786	41.3922	82.9377	2.0037	1.00267	0.00759884	0.210011
t(8;21) vs. all others	TLR4	27.8544	33.1876	11.8548	0.357207	-1.48517	0.00764699	0.211072
t(8;21) vs. all others	AC010492.2	3.50907	4.38621	0.877641	0.200091	-2.32127	0.00766863	0.211531
t(8;21) vs. all others	RYK	107.029	85.1566	172.645	2.02738	1.01962	0.00784815	0.216341
t(8;21) vs. all others	TRIM8	1369.35	1574.72	753.252	0.47834	-1.06389	0.00786046	0.216538
t(8;21) vs. all others	RP1-59D14.5	40.8459	32.9462	64.5451	1.95911	0.970196	0.00790881	0.217728
t(8;21) vs. all others	FOXRED2	3.93112	4.85992	1.14474	0.235547	-2.08591	0.00796393	0.218981
t(8;21) vs. all others	ZNF713	82.7204	66.4704	131.47	1.97788	0.983954	0.00796473	0.218981
t(8;21) vs. all others	MAGED2	167.995	138.099	257.683	1.86593	0.899898	0.00798603	0.219423
t(8;21) vs. all others	SCRN1	14.8063	8.6844	33.172	3.81972	1.93347	0.00801556	0.220039
t(8;21) vs. all others	TAGLN2	15682.4	17977.9	8795.93	0.489263	-1.03132	0.0080189	0.220039
t(8;21) vs. all others	C19orf38	608.686	739.762	215.457	0.291251	-1.77966	0.00803552	0.220351
t(8;21) vs. all others	CLEC2D	53.1841	63.0698	23.5271	0.373033	-1.42262	0.00805656	0.220784
t(8;21) vs. all others	RP11-54F2.1	60.8024	49.5793	94.4717	1.90547	0.930143	0.00806522	0.220813
t(8;21) vs. all others	RP11-598F7.5	1.42927	0.749406	3.46886	4.62881	2.21064	0.00806811	0.220813
t(8;21) vs. all others	DDX11L2	10.5537	12.461	4.83162	0.387739	-1.36684	0.00808614	0.220878
t(8;21) vs. all others	RABL2A	142.171	164.617	74.8341	0.454596	-1.13734	0.00808623	0.220878
t(8;21) vs. all others	REN	4.72723	6.25502	0.143841	0.0229961	-5.44246	0.00808293	0.220878
t(8;21) vs. all others	RP11-629G13.1	1.26374	0.461717	3.66982	7.94821	2.99063	0.00812212	0.221715
t(8;21) vs. all others	FAM75C1	11.9011	15.7703	0.293545	0.0186137	-5.74749	0.00812989	0.221783
t(8;21) vs. all others	SLC35D1	784.326	637.01	1226.27	1.92504	0.944892	0.00819182	0.223328
t(8;21) vs. all others	NPTX2	218.682	275.946	46.8901	0.169925	-2.55703	0.00819977	0.2234
t(8;21) vs. all others	KIRREL3	9.38543	11.3673	3.4397	0.302595	-1.72454	0.00821092	0.223559
t(8;21) vs. all others	ZNF385A	143.856	166.05	77.2742	0.465368	-1.10356	0.00822352	0.223757
t(8;21) vs. all others	UBA6	2008.19	1583.99	3280.78	2.07122	1.05048	0.00824008	0.224063
t(8;21) vs. all others	KIAA1456	8.26248	10.044	2.91799	0.290522	-1.78328	0.00830262	0.225618
t(8;21) vs. all others	ALOX12	60.5911	38.9009	125.662	3.2303	1.69167	0.00831628	0.225843
t(8;21) vs. all others	ATAD3C	17.1342	13.5485	27.8914	2.05864	1.04169	0.00833576	0.225895
t(8;21) vs. all others	HRH3	1.06513	0.554781	2.59617	4.67963	2.2264	0.00832894	0.225895
t(8;21) vs. all others	RNF144A	862.726	994.094	468.62	0.471404	-1.08496	0.00833967	0.225895
t(8;21) vs. all others	RP11-843P14.1	22.292	18.0631	34.9787	1.93648	0.953434	0.00832472	0.225895
t(8;21) vs. all others	RP11-153M7.3	67.4804	10.7655	237.625	22.0729	4.46421	0.00836119	0.226333
t(8;21) vs. all others	PNPO	69.8588	79.336	41.4272	0.522174	-0.937397	0.00838121	0.226729
t(8;21) vs. all others	SACS	2209.74	1628.93	3952.15	2.42622	1.27871	0.00840445	0.227066
t(8;21) vs. all others	ZNF441	87.9285	69.4297	143.425	2.06576	1.04667	0.00840345	0.227066
t(8;21) vs. all others	SCARA3	14.5481	18.6582	2.21792	0.118871	-3.07253	0.00841208	0.227126
t(8;21) vs. all others	CHD1	9545.74	7659.35	15204.9	1.98515	0.989247	0.00844597	0.227547
t(8;21) vs. all others	CTB-133G6.1	150.344	172.458	83.9999	0.487074	-1.03779	0.00845468	0.227547
t(8;21) vs. all others	FAM90A2P	2.2289	2.86705	0.314444	0.109675	-3.18869	0.00844412	0.227547
t(8;21) vs. all others	KIAA0125P2	0.996173	1.32823	0	0	#NAME?	0.00844939	0.227547
t(8;21) vs. all others	S100A9	21683.6	26839.7	6215.19	0.231567	-2.1105	0.00844688	0.227547
t(8;21) vs. all others	RP11-375A5.1	1.28952	1.70547	0.0416605	0.0244276	-5.35535	0.00848884	0.22832
t(8;21) vs. all others	LRRC45	178.278	205.026	98.0325	0.478147	-1.06447	0.00850692	0.22866
t(8;21) vs. all others	CDK2AP1	106.866	123.042	58.3366	0.47412	-1.07668	0.0085334	0.229226
t(8;21) vs. all others	USP20	79.4861	92.9416	39.1196	0.420905	-1.24843	0.00854318	0.229342
t(8;21) vs. all others	GPRC5C	19.2978	13.8819	35.5454	2.56055	1.35646	0.00855592	0.229391
t(8;21) vs. all others	PRKX-AS1	5.03483	3.34332	10.1093	3.02374	1.59633	0.00855083	0.229391
t(8;21) vs. all others	CMA1	4.46445	1.11447	14.5144	13.0235	3.70305	0.0085616	0.229397
t(8;21) vs. all others	CTD-2516F10.2	18.1633	21.5732	7.93388	0.367766	-1.44314	0.00859184	0.229822
t(8;21) vs. all others	RP11-159H10.3	4.21928	2.50809	9.35284	3.72907	1.89882	0.00859169	0.229822
t(8;21) vs. all others	SH2D2A	9.17742	6.91117	15.9762	2.31164	1.20892	0.00859383	0.229822
t(8;21) vs. all others	TALDO1	5140.24	5911.01	2827.94	0.478419	-1.06365	0.00864341	0.231001
t(8;21) vs. all others	AJ006998.2	1.50309	1.95617	0.143841	0.0735322	-3.76548	0.00866333	0.23124
t(8;21) vs. all others	SLCO3A1	336.747	388.236	182.278	0.469503	-1.09079	0.0086599	0.23124
t(8;21) vs. all others	HOXB8	55.3331	73.6614	0.348161	0.0047265	-7.72501	0.00870892	0.23231
t(8;21) vs. all others	SLC24A6	505.111	584.841	265.918	0.454684	-1.13706	0.00873087	0.232748
t(8;21) vs. all others	LINC00471	7.3347	8.99974	2.3396	0.259963	-1.94362	0.0087735	0.233736
t(8;21) vs. all others	TRBJ2-2	2.81096	3.5773	0.511956	0.143112	-2.80478	0.00879796	0.234239
t(8;21) vs. all others	SYT17	20.5607	26.393	3.06392	0.116088	-3.1067	0.00882058	0.234693
t(8;21) vs. all others	CPAMD8	64.0892	21.3605	192.275	9.00142	3.17015	0.00884375	0.235161
t(8;21) vs. all others	CTA-126B4.7	1.31141	1.73632	0.0366496	0.0211076	-5.5661	0.00885324	0.235265
t(8;21) vs. all others	JAZF1-AS1	2.22128	2.86198	0.299178	0.104536	-3.25793	0.00891255	0.236613
t(8;21) vs. all others	KCNMB3	11.9601	9.21737	20.1882	2.19024	1.13109	0.00891522	0.236613
t(8;21) vs. all others	PLOD1	755.929	857.986	449.757	0.5242	-0.93181	0.00892237	0.236654
t(8;21) vs. all others	C1orf115	19.2073	11.0759	43.6015	3.9366	1.97695	0.00893349	0.236799
t(8;21) vs. all others	PCDHB10	3.19926	0.953715	9.93588	10.4181	3.38102	0.00896986	0.237614
t(8;21) vs. all others	TRMT6	599.731	706.283	280.078	0.396553	-1.33441	0.00897751	0.237667
t(8;21) vs. all others	ENPP4	565.901	420.437	1002.29	2.38393	1.25334	0.00900066	0.23813
t(8;21) vs. all others	LRIF1	60.5975	51.1796	88.8514	1.73607	0.795826	0.00900995	0.238226
t(8;21) vs. all others	SPAG8	9.93189	11.8967	4.03757	0.339387	-1.559	0.00901947	0.238328
t(8;21) vs. all others	CACNA1C-AS1	27.5191	32.669	12.0695	0.369447	-1.43656	0.00904228	0.238649
t(8;21) vs. all others	RP11-118E18.4	3.72674	4.65206	0.9508	0.204383	-2.29065	0.00904296	0.238649
t(8;21) vs. all others	CHDH	10.7339	1.56761	38.2327	24.3891	4.60816	0.00906754	0.239148
t(8;21) vs. all others	CRYBB1	9.32048	11.0906	4.00999	0.361565	-1.46767	0.00907736	0.239257
t(8;21) vs. all others	C6orf183	4.66946	5.79651	1.28832	0.222259	-2.16969	0.0091372	0.240083
t(8;21) vs. all others	CEP41	46.811	54.0044	25.2308	0.4672	-1.09789	0.00911706	0.240083
t(8;21) vs. all others	CRTC3	91.2388	72.7208	146.793	2.01858	1.01334	0.00913401	0.240083
t(8;21) vs. all others	RP11-102F4.2	1.21347	0.365875	3.75625	10.2665	3.35987	0.00913435	0.240083
t(8;21) vs. all others	SH3BP5	46.7576	57.2888	15.1638	0.264691	-1.91762	0.00913456	0.240083
t(8;21) vs. all others	GNB3	12.2129	15.1197	3.49267	0.231002	-2.11402	0.00915138	0.240305
t(8;21) vs. all others	WDR81	364.639	422.204	191.944	0.454623	-1.13726	0.00915717	0.240307
t(8;21) vs. all others	TNFSF10	52.4518	63.8973	18.1154	0.283507	-1.81854	0.00918798	0.240966
t(8;21) vs. all others	KCTD19	4.49422	5.56358	1.28613	0.231168	-2.11298	0.00919633	0.241034
t(8;21) vs. all others	AC093627.10	57.0406	66.7855	27.8058	0.416344	-1.26415	0.00922508	0.241487
t(8;21) vs. all others	PARP8	198.891	227.909	111.837	0.490706	-1.02707	0.00922481	0.241487
t(8;21) vs. all others	C18orf8	1111.41	935.104	1640.31	1.75415	0.81077	0.00925739	0.242051
t(8;21) vs. all others	LAMB2	706.147	564.378	1131.45	2.00478	1.00344	0.00925813	0.242051
t(8;21) vs. all others	TRIM63	6.36392	1.81612	20.0073	11.0165	3.4616	0.00927303	0.24229
t(8;21) vs. all others	C19orf80	0.728474	0.201668	2.30889	11.449	3.51715	0.00928832	0.242539
t(8;21) vs. all others	C2orf82	12.2207	9.21158	21.2481	2.30667	1.20581	0.00929717	0.24262
t(8;21) vs. all others	TNFAIP8L1	15.7895	12.0762	26.9294	2.22995	1.15701	0.00930388	0.242645
t(8;21) vs. all others	RP11-829H16.3	5.46507	3.96549	9.96383	2.51263	1.3292	0.00937673	0.244393
t(8;21) vs. all others	VAV1	36.6797	42.6406	18.797	0.440825	-1.18172	0.00941102	0.245135
t(8;21) vs. all others	CRAT	26.992	31.4929	13.4895	0.428336	-1.22319	0.0094302	0.245352
t(8;21) vs. all others	TTLL4	400.536	461.286	218.289	0.473219	-1.07942	0.00943103	0.245352
t(8;21) vs. all others	SORBS1	13.7913	10.122	24.7991	2.45002	1.29279	0.00945415	0.245802
t(8;21) vs. all others	FAS	52.0937	61.333	24.3758	0.397434	-1.33121	0.00947787	0.245963
t(8;21) vs. all others	FXYD2	3.23269	4.07562	0.703906	0.172711	-2.53357	0.00947581	0.245963
t(8;21) vs. all others	RHBDD2	156.683	127.622	243.867	1.91085	0.934212	0.00947644	0.245963
t(8;21) vs. all others	UBE2A	1246.16	1040.12	1864.27	1.79236	0.841857	0.00953656	0.247334
t(8;21) vs. all others	RP11-313L9.1	8.64868	5.20507	18.9795	3.64636	1.86646	0.00954267	0.24734
t(8;21) vs. all others	ANKRD7	2.25177	2.99461	0.0232612	0.00776767	-7.0083	0.00955012	0.24738
t(8;21) vs. all others	MDGA1	67.514	83.2935	20.1758	0.242225	-2.04558	0.00956678	0.247659
t(8;21) vs. all others	GLIPR1	2942.36	3413.58	1528.71	0.447833	-1.15897	0.00958335	0.247936
t(8;21) vs. all others	AC073850.6	10.1158	13.0462	1.32441	0.101517	-3.30021	0.00961513	0.248138
t(8;21) vs. all others	ADAMTS2	109.764	53.0512	279.902	5.27606	2.39946	0.00962106	0.248138
t(8;21) vs. all others	IGHD1-20	1.55768	2.02677	0.150425	0.0742193	-3.75206	0.00961553	0.248138
t(8;21) vs. all others	KIFAP3	27.5654	23.1444	40.8284	1.76408	0.818913	0.00962755	0.248138
t(8;21) vs. all others	LA16c-390H2.4	4.01077	5.00156	1.03841	0.207616	-2.26801	0.00961578	0.248138
t(8;21) vs. all others	SPN	214.737	244.322	125.983	0.515644	-0.955553	0.00959854	0.248138
t(8;21) vs. all others	WDR96	9.4737	11.5167	3.3446	0.290412	-1.78383	0.0096324	0.248138
t(8;21) vs. all others	TSGA10	34.5942	41.1161	15.0283	0.365509	-1.45202	0.00968068	0.249229
t(8;21) vs. all others	FLT4	129.555	79.1339	280.82	3.54866	1.82728	0.00970111	0.249297
t(8;21) vs. all others	GPC1	66.1522	52.976	105.681	1.99488	0.996305	0.00969537	0.249297
t(8;21) vs. all others	RP11-589C21.5	1.56499	0.777273	3.92812	5.05372	2.33735	0.00969653	0.249297
t(8;21) vs. all others	CHD5	51.391	64.6	11.764	0.182104	-2.45716	0.0097092	0.249353
t(8;21) vs. all others	MATN3	1.56817	0.776734	3.94249	5.07573	2.34361	0.00972143	0.249515
t(8;21) vs. all others	ALS2CR11	4.09295	5.18994	0.801966	0.154523	-2.69411	0.00974377	0.249783
t(8;21) vs. all others	VPS4B	1613.52	1329.75	2464.85	1.85362	0.890348	0.00974282	0.249783
t(8;21) vs. all others	RP11-97N19.2	2.66004	1.66039	5.65899	3.40823	1.76902	0.00978586	0.25071
t(8;21) vs. all others	S1PR1	742.197	591.601	1193.99	2.01823	1.01309	0.00979779	0.250863
t(8;21) vs. all others	RP11-58A18.1	0.418391	0.0415146	1.54902	37.3127	5.22159	0.00984309	0.251716
t(8;21) vs. all others	TRBJ2-7	4.1798	5.2046	1.1054	0.212389	-2.23522	0.00984019	0.251716
t(8;21) vs. all others	AC010745.4	1.16247	1.53538	0.043748	0.0284933	-5.13323	0.00986957	0.251837
t(8;21) vs. all others	MIR5192	3.13244	4.01285	0.491188	0.122404	-3.03028	0.00986892	0.251837
t(8;21) vs. all others	OR14L1P	1.18546	1.56475	0.0475738	0.0304034	-5.03962	0.00986707	0.251837
t(8;21) vs. all others	THBS2	20.543	16.3558	33.1047	2.02404	1.01724	0.00987172	0.251837
t(8;21) vs. all others	BRI3BP	389.228	443.64	225.993	0.509407	-0.973108	0.00989921	0.252385
t(8;21) vs. all others	BX119917.1	1.20824	1.59513	0.0475738	0.0298244	-5.06736	0.00991058	0.252522
t(8;21) vs. all others	ITGB5	181.679	228.253	41.9544	0.183806	-2.44374	0.00996682	0.253801
t(8;21) vs. all others	RP11-70L8.4	21.0899	24.6068	10.5393	0.428307	-1.22328	0.0100078	0.254536
t(8;21) vs. all others	ZNF133	10.7518	12.8216	4.54235	0.354273	-1.49706	0.0100023	0.254536
t(8;21) vs. all others	PGM3	25.9961	30.3656	12.8875	0.424411	-1.23647	0.0100411	0.255229
t(8;21) vs. all others	MIPEP	171.832	196.093	99.0495	0.505114	-0.985318	0.0100575	0.255489
t(8;21) vs. all others	RP5-882C2.2	73.343	86.4267	34.0918	0.394459	-1.34205	0.0100634	0.255489
t(8;21) vs. all others	FNBP1	3974.33	4514.11	2355.01	0.521701	-0.938705	0.0100836	0.255846
t(8;21) vs. all others	RELB	1888.42	1546.51	2914.17	1.88435	0.914067	0.0101657	0.257774
t(8;21) vs. all others	PLXNB2	4717.34	5395.57	2682.65	0.497195	-1.00812	0.0101731	0.257806
t(8;21) vs. all others	NPC1	591.986	492.62	890.086	1.80684	0.85347	0.0102143	0.258517
t(8;21) vs. all others	PITPNM2	498.327	414.009	751.28	1.81465	0.859688	0.0102257	0.258517
t(8;21) vs. all others	RP11-703I16.1	14.0082	16.4197	6.77343	0.412518	-1.27747	0.0102253	0.258517
t(8;21) vs. all others	ZNF254	584.239	472.092	920.68	1.95022	0.963634	0.0102117	0.258517
t(8;21) vs. all others	RP11-369E15.3	1.46255	0.399782	4.65084	11.6334	3.54021	0.0102479	0.258767
t(8;21) vs. all others	TFB2M	822.367	677.043	1258.34	1.85858	0.894201	0.0102459	0.258767
t(8;21) vs. all others	AC007386.2	1.70039	2.22251	0.134018	0.0603004	-4.05169	0.0102949	0.259799
t(8;21) vs. all others	ORAI1	898.684	1022.14	528.301	0.516856	-0.952166	0.0103324	0.260587
t(8;21) vs. all others	TMEM173	3267.53	3735.47	1863.7	0.498918	-1.00312	0.0103414	0.260658
t(8;21) vs. all others	KANSL1L	464.446	536.302	248.879	0.464065	-1.1076	0.0103546	0.260836
t(8;21) vs. all others	ZNF318	929.846	1057.94	545.575	0.515698	-0.955403	0.010391	0.261596
t(8;21) vs. all others	2015-03-01	154.34	191.712	42.2258	0.220257	-2.18274	0.0104019	0.261713
t(8;21) vs. all others	TRBJ2-6	2.36315	3.03392	0.350815	0.115631	-3.1124	0.0104361	0.262417
t(8;21) vs. all others	CLVS2	1.42067	0.395761	4.49541	11.3589	3.50575	0.0105216	0.264409
t(8;21) vs. all others	AC009487.6	17.6772	14.2625	27.9212	1.95766	0.969129	0.0105527	0.264584
t(8;21) vs. all others	RP11-434I12.2	3.50766	2.38393	6.87883	2.8855	1.52882	0.0105509	0.264584
t(8;21) vs. all others	RP11-452F19.3	60.4802	48.5998	96.1212	1.97781	0.983903	0.0105422	0.264584
t(8;21) vs. all others	SMAD7	12.5062	15.3061	4.10652	0.268294	-1.89811	0.0105537	0.264584
t(8;21) vs. all others	FBN1	161.157	204.076	32.3998	0.158764	-2.65505	0.0105789	0.265058
t(8;21) vs. all others	CKAP4	546.646	695.94	98.7657	0.141917	-2.81688	0.0106014	0.265307
t(8;21) vs. all others	MAGIX	10.8222	13.0994	3.99053	0.304634	-1.71485	0.0105963	0.265307
t(8;21) vs. all others	RP11-598F7.6	3.70599	2.61846	6.9686	2.66134	1.41215	0.0106752	0.266995
t(8;21) vs. all others	CAPN14	17.5737	20.4723	8.87791	0.433654	-1.20538	0.0107014	0.267377
t(8;21) vs. all others	TXNIP	37079.5	26732	68121.9	2.54833	1.34955	0.0107032	0.267377
t(8;21) vs. all others	SIGLEC9	36.9047	44.2916	14.7441	0.332886	-1.5869	0.0107112	0.267418
t(8;21) vs. all others	STAR	285.329	227.839	457.8	2.00931	1.0067	0.0107624	0.268536
t(8;21) vs. all others	TRPV3	1.33856	0.70399	3.24228	4.60558	2.20338	0.0107797	0.26881
t(8;21) vs. all others	GGNBP1	3.64085	4.50748	1.04096	0.230941	-2.11441	0.0108126	0.26947
t(8;21) vs. all others	SRGN	12868.7	14909.9	6745.14	0.452395	-1.14435	0.010843	0.270068
t(8;21) vs. all others	GS1-115G20.1	2.89206	1.96305	5.67908	2.89299	1.53256	0.010866	0.270322
t(8;21) vs. all others	ZBED2	41.2965	30.7382	72.9713	2.37396	1.2473	0.0108604	0.270322
t(8;21) vs. all others	SLC39A11	39.7914	46.6188	19.3092	0.414193	-1.27162	0.0109012	0.271037
t(8;21) vs. all others	CCDC102A	77.6077	90.2955	39.5442	0.437942	-1.19119	0.0109164	0.271253
t(8;21) vs. all others	RP11-124N14.4	83.8318	99.2041	37.7148	0.380174	-1.39527	0.0109373	0.271612
t(8;21) vs. all others	IGHD2-8	1.18507	1.56551	0.043748	0.0279449	-5.16127	0.0109611	0.271884
t(8;21) vs. all others	NID1	1557.19	1230.96	2535.9	2.06011	1.04272	0.0109549	0.271884
t(8;21) vs. all others	LILRA4	8.25374	10.2978	2.12166	0.206031	-2.27906	0.0110195	0.273171
t(8;21) vs. all others	CHST15	5.54685	6.89617	1.49889	0.217351	-2.2019	0.0110458	0.273662
t(8;21) vs. all others	CHADL	6.2934	7.59739	2.38144	0.313454	-1.67367	0.0110687	0.274069
t(8;21) vs. all others	MYCBPAP	72.026	85.5026	31.5961	0.369534	-1.43622	0.011083	0.274208
t(8;21) vs. all others	PPAP2A	27.3649	20.6124	47.6223	2.31037	1.20812	0.0110874	0.274208
t(8;21) vs. all others	RP11-422J8.1	19.9951	23.1437	10.5491	0.45581	-1.13349	0.0111043	0.274466
t(8;21) vs. all others	ANO2	2.05569	2.74092	0	0	#NAME?	0.011118	0.274643
t(8;21) vs. all others	AC007285.7	2.95841	1.73554	6.62703	3.81843	1.93298	0.0111547	0.275386
t(8;21) vs. all others	TBC1D16	193.843	156.498	305.879	1.95452	0.966818	0.0111647	0.275471
t(8;21) vs. all others	TSPYL2	3578.98	3071.88	5100.28	1.66031	0.731457	0.0111728	0.275511
t(8;21) vs. all others	NFAT5	79.3554	68.5382	111.807	1.63131	0.706032	0.0112167	0.276432
t(8;21) vs. all others	TMEM87A	1483.47	1225.97	2255.99	1.84018	0.879844	0.0112432	0.276922
t(8;21) vs. all others	LPAR2	958.503	823.076	1364.78	1.65815	0.729573	0.0112928	0.277962
t(8;21) vs. all others	RHOC	55.1798	45.4864	84.26	1.85242	0.889413	0.0112986	0.277962
t(8;21) vs. all others	HERC2P3	157.695	185.227	75.0981	0.405438	-1.30245	0.0113189	0.278297
t(8;21) vs. all others	RP11-43F13.3	23.4907	29.8232	4.49319	0.150661	-2.73062	0.0113608	0.278839
t(8;21) vs. all others	2015-09-05	21.7907	18.3847	32.0085	1.74104	0.799949	0.0113597	0.278839
t(8;21) vs. all others	TUSC1	29.8132	37.4612	6.86939	0.183374	-2.44714	0.0113565	0.278839
t(8;21) vs. all others	CRISPLD2	342.347	273.672	548.371	2.00375	1.0027	0.0113882	0.279349
t(8;21) vs. all others	CAMK2B	0.944693	0.451181	2.42523	5.37529	2.42634	0.0114181	0.279756
t(8;21) vs. all others	SWAP70	2312.73	1856.46	3681.53	1.98309	0.987752	0.0114152	0.279756
t(8;21) vs. all others	RAB24	28.5614	33.7248	13.071	0.387577	-1.36744	0.0114459	0.280274
t(8;21) vs. all others	SHB	123.893	96.2685	206.767	2.14781	1.10287	0.0114879	0.281139
t(8;21) vs. all others	AC195454.1	8.55331	10.7262	2.03467	0.189692	-2.39827	0.0115252	0.281735
t(8;21) vs. all others	HSD17B1	46.4281	53.9322	23.9159	0.443444	-1.17318	0.0115323	0.281735
t(8;21) vs. all others	RGS9	15.0016	8.63894	34.0895	3.94603	1.9804	0.0115258	0.281735
t(8;21) vs. all others	LGALSL	45.4197	52.5052	24.1631	0.460205	-1.11965	0.0115564	0.281844
t(8;21) vs. all others	RP11-72L22.1	1.27151	1.69535	0	0	#NAME?	0.0115569	0.281844
t(8;21) vs. all others	TCTEX1D1	172.036	210.204	57.5312	0.273692	-1.86938	0.0115516	0.281844
t(8;21) vs. all others	RASSF10	0.787081	0.493416	1.66808	3.38067	1.75731	0.0115716	0.282041
t(8;21) vs. all others	FAM166B	4.97638	3.62231	9.03859	2.49525	1.31919	0.0116193	0.282059
t(8;21) vs. all others	GAS2L3	62.6867	76.2154	22.1009	0.289979	-1.78598	0.0115853	0.282059
t(8;21) vs. all others	HSPB1P1	2.38877	1.24668	5.81506	4.66444	2.2217	0.0116022	0.282059
t(8;21) vs. all others	IL13RA1	1378.47	1605.07	698.653	0.435278	-1.19999	0.0116166	0.282059
t(8;21) vs. all others	TICAM1	877.909	1005.66	494.646	0.491861	-1.02368	0.0116115	0.282059
t(8;21) vs. all others	TSPAN17	28.9504	34.9401	10.9812	0.314286	-1.66985	0.0116139	0.282059
t(8;21) vs. all others	ZNF274	97.5776	79.9703	150.4	1.8807	0.911266	0.0116033	0.282059
t(8;21) vs. all others	RP11-61A14.3	42.6381	49.6743	21.5293	0.433409	-1.2062	0.0116411	0.282425
t(8;21) vs. all others	DAB2IP	7.69446	5.03865	15.6619	3.10835	1.63615	0.0116923	0.283341
t(8;21) vs. all others	FAM212A	147.154	116.861	238.036	2.03692	1.02639	0.0116857	0.283341
t(8;21) vs. all others	EXT1	94.7892	112.826	40.6798	0.360555	-1.47171	0.0117167	0.283768
t(8;21) vs. all others	ATP2B4	76.2381	88.4001	39.7519	0.449682	-1.15302	0.0117347	0.284042
t(8;21) vs. all others	AHNAK	27697.9	31628.9	15904.8	0.502855	-0.991784	0.0117934	0.284973
t(8;21) vs. all others	IGLON5	119.931	73.8064	258.303	3.49974	1.80725	0.0117863	0.284973
t(8;21) vs. all others	MTMR10	2085.43	1712.08	3205.48	1.87228	0.904793	0.0117935	0.284973
t(8;21) vs. all others	RNF219	130.922	111.7	188.59	1.68837	0.755629	0.0118192	0.285431
t(8;21) vs. all others	IFT80	52.9667	60.8332	29.3672	0.482749	-1.05065	0.0118418	0.28565
t(8;21) vs. all others	RP11-23N2.4	23.7349	18.2506	40.1878	2.202	1.13881	0.0118358	0.28565
t(8;21) vs. all others	CTSZ	3177.61	3601.4	1906.21	0.529297	-0.917849	0.0118552	0.285807
t(8;21) vs. all others	IGHD1-7	1.03352	1.37802	0	0	#NAME?	0.0118739	0.286095
t(8;21) vs. all others	STARD8	19.1834	22.8628	8.14522	0.356265	-1.48898	0.0118829	0.286149
t(8;21) vs. all others	LY96	62.4944	72.485	32.5228	0.448684	-1.15623	0.0119176	0.286664
t(8;21) vs. all others	ZNF192	1608.94	1314.55	2492.1	1.89578	0.922791	0.011918	0.286664
t(8;21) vs. all others	PCBP4	8.54984	6.53986	14.5798	2.22937	1.15664	0.0119272	0.286722
t(8;21) vs. all others	Z95704.4	2.73723	3.43319	0.649352	0.18914	-2.40248	0.0119358	0.286765
t(8;21) vs. all others	TBC1D8B	5.35811	6.99734	0.440404	0.0629388	-3.98991	0.0119444	0.28681
t(8;21) vs. all others	JAZF1	384.699	498.803	42.3886	0.0849807	-3.55672	0.011989	0.287717
t(8;21) vs. all others	C14orf28	88.8204	73.1623	135.795	1.85608	0.892257	0.0120144	0.287996
t(8;21) vs. all others	SLC2A10	14.0831	18.3378	1.3189	0.0719227	-3.79741	0.012008	0.287996
t(8;21) vs. all others	DNAJC12	38.993	27.755	72.7071	2.6196	1.38935	0.0120328	0.288274
t(8;21) vs. all others	FBXL8	24.5592	28.6778	12.2037	0.425545	-1.23262	0.0120859	0.289381
t(8;21) vs. all others	MAFF	152.112	122.35	241.396	1.97299	0.980384	0.0120929	0.289384
t(8;21) vs. all others	SORL1	8076.71	6493.78	12825.5	1.97504	0.981885	0.0121005	0.289401
t(8;21) vs. all others	RAET1E	2.83623	3.62729	0.463056	0.127659	-2.96963	0.0121376	0.290123
t(8;21) vs. all others	CATSPERB	2.30981	1.34281	5.21081	3.88054	1.95626	0.0121638	0.290586
t(8;21) vs. all others	GAPVD1	2803.11	2368.64	4106.53	1.73371	0.793863	0.0122043	0.291386
t(8;21) vs. all others	CLEC3B	8.08496	10.5225	0.772286	0.0733936	-3.7682	0.0122228	0.291663
t(8;21) vs. all others	ACSBG1	7.99539	9.71093	2.84878	0.293358	-1.76927	0.0122721	0.292673
t(8;21) vs. all others	RP11-244C20.1	5.2496	6.41328	1.75854	0.274203	-1.86668	0.012287	0.292863
t(8;21) vs. all others	GUCY2C	2.57716	3.26477	0.514334	0.157541	-2.6662	0.0123037	0.293095
t(8;21) vs. all others	AC005895.3	0.666852	0.173178	2.14787	12.4027	3.63258	0.0124094	0.294115
t(8;21) vs. all others	ANKH	399.794	487.151	137.721	0.282707	-1.82262	0.0123865	0.294115
t(8;21) vs. all others	CBR3	7.84652	9.34619	3.34749	0.358166	-1.4813	0.0123835	0.294115
t(8;21) vs. all others	CCDC144B	158.465	179.08	96.6206	0.539538	-0.890204	0.012367	0.294115
t(8;21) vs. all others	DYRK3	25.0114	29.8178	10.5922	0.355232	-1.49317	0.0123987	0.294115
t(8;21) vs. all others	EHBP1L1	3467.92	4026.04	1793.55	0.445487	-1.16654	0.012409	0.294115
t(8;21) vs. all others	IGHJ2P	1.79659	2.30204	0.280243	0.121737	-3.03817	0.0123576	0.294115
t(8;21) vs. all others	RP11-280G9.1	5.56787	7.21837	0.616394	0.0853924	-3.54975	0.0123771	0.294115
t(8;21) vs. all others	SARDH	2.75166	3.48025	0.565889	0.1626	-2.6206	0.012389	0.294115
t(8;21) vs. all others	IRX2	4.94423	2.92328	11.0071	3.76531	1.91277	0.0124412	0.294702
t(8;21) vs. all others	NEIL3	61.5335	71.9626	30.2461	0.420304	-1.2505	0.0124667	0.295142
t(8;21) vs. all others	HES6	13.6893	16.4208	5.49468	0.334616	-1.57942	0.0124881	0.295481
t(8;21) vs. all others	CISD3	100.952	115.962	55.9208	0.482232	-1.0522	0.0124995	0.295584
t(8;21) vs. all others	VWF	304.328	401.623	12.4413	0.0309776	-5.01263	0.012511	0.295692
t(8;21) vs. all others	FCGR2B	6.92453	8.79729	1.30624	0.148482	-2.75164	0.0125365	0.295961
t(8;21) vs. all others	PURG	6.68361	3.32552	16.7579	5.03917	2.33319	0.0125347	0.295961
t(8;21) vs. all others	RAB3D	519.116	586.702	316.359	0.539216	-0.891065	0.0125465	0.296031
t(8;21) vs. all others	GTF2IRD1	3.54628	2.36119	7.10153	3.0076	1.58861	0.0125976	0.296904
t(8;21) vs. all others	ITGA3	3.74616	2.90658	6.26489	2.15541	1.10797	0.0125915	0.296904
t(8;21) vs. all others	RP11-191A15.2	1.01848	1.35797	0	0	#NAME?	0.0126083	0.29699
t(8;21) vs. all others	ZNF264	826.454	660.467	1324.41	2.00527	1.0038	0.0126202	0.297104
t(8;21) vs. all others	TMEM182	52.7617	60.4935	29.5662	0.488751	-1.03283	0.0126468	0.297565
t(8;21) vs. all others	EXOC3L2	26.6398	33.6921	5.48265	0.162728	-2.61947	0.0127005	0.298342
t(8;21) vs. all others	HERPUD1	365.016	425.154	184.604	0.434205	-1.20355	0.0126915	0.298342
t(8;21) vs. all others	SNAI1	299.582	363.287	108.469	0.298578	-1.74382	0.0127011	0.298342
t(8;21) vs. all others	C3orf52	5.50575	4.07737	9.79087	2.40127	1.2638	0.0127476	0.299265
t(8;21) vs. all others	COL20A1	42.792	6.01352	153.127	25.4638	4.67038	0.0127547	0.299265
t(8;21) vs. all others	GRAMD4	1002.72	1142.09	584.624	0.511892	-0.966089	0.0127707	0.299474
t(8;21) vs. all others	AKAP6	10.1526	12.5113	3.07642	0.245891	-2.02391	0.0127869	0.299688
t(8;21) vs. all others	AC129929.5	5.48794	6.73403	1.74965	0.259822	-1.9444	0.0128139	0.300152
t(8;21) vs. all others	RGS19	51.0257	58.2142	29.4604	0.50607	-0.982591	0.0128245	0.300235
t(8;21) vs. all others	PIAS1	1313.09	1079.53	2013.77	1.86543	0.899505	0.0128838	0.301454
t(8;21) vs. all others	RABGEF1	52.4511	43.3548	79.7397	1.83923	0.879104	0.0129073	0.301582
t(8;21) vs. all others	RP11-34P13.11	216.338	269.449	57.0075	0.211571	-2.24079	0.0129107	0.301582
t(8;21) vs. all others	RP11-849H4.2	25.5071	29.8545	12.4646	0.417513	-1.26011	0.0129059	0.301582
t(8;21) vs. all others	AP000251.2	1.05936	1.41248	0	0	#NAME?	0.0129482	0.30229
t(8;21) vs. all others	FNBP1L	153.278	124.972	238.198	1.90601	0.930559	0.0129737	0.302717
t(8;21) vs. all others	TSTD3	9.7326	11.5571	4.25896	0.368513	-1.44021	0.0129903	0.302937
t(8;21) vs. all others	TRIM2	2.65825	3.37952	0.494437	0.146304	-2.77296	0.0130044	0.303099
t(8;21) vs. all others	CTD-3065J16.6	2.78899	3.60173	0.350767	0.0973883	-3.36011	0.013033	0.303596
t(8;21) vs. all others	IDNK	19.5158	22.952	9.20692	0.401137	-1.31783	0.0130505	0.303835
t(8;21) vs. all others	AC093415.2	21.2874	16.9852	34.194	2.01317	1.00947	0.0130667	0.304045
t(8;21) vs. all others	IMPA2	639.903	724.476	386.184	0.533052	-0.907651	0.0130746	0.30406
t(8;21) vs. all others	DUSP16	164.497	140.649	236.038	1.6782	0.746918	0.0131315	0.305182
t(8;21) vs. all others	SFTPD	1.11196	1.48262	0	0	#NAME?	0.0131373	0.305182
t(8;21) vs. all others	C17orf70	53.3976	61.1587	30.1143	0.492396	-1.02211	0.0131661	0.305434
t(8;21) vs. all others	LPHN3	55.4023	20.2483	160.864	7.94458	2.98997	0.0131877	0.305434
t(8;21) vs. all others	MAP1A	440.132	530.272	169.71	0.320043	-1.64366	0.0132048	0.305434
t(8;21) vs. all others	MOV10	182.087	151.63	273.459	1.80346	0.850771	0.0132062	0.305434
t(8;21) vs. all others	RP13-463N16.6	0.43808	0.127281	1.37047	10.7673	3.42858	0.0131828	0.305434
t(8;21) vs. all others	RSF1-IT1	14.8728	11.0923	26.2143	2.3633	1.2408	0.0131877	0.305434
t(8;21) vs. all others	SIRPD	5.14148	6.20308	1.95665	0.315432	-1.6646	0.0131963	0.305434
t(8;21) vs. all others	ZBTB8A	50.3986	39.2504	83.8433	2.13611	1.09499	0.01318	0.305434
t(8;21) vs. all others	GCH1	188.949	224.164	83.3055	0.371627	-1.42807	0.0132572	0.306437
t(8;21) vs. all others	NUDT6	26.4882	30.7781	13.6184	0.44247	-1.17635	0.0132642	0.306437
t(8;21) vs. all others	STXBP6	35.5891	12.6485	104.411	8.25476	3.04523	0.0132742	0.306501
t(8;21) vs. all others	ULBP3	2.41138	3.04338	0.515363	0.169339	-2.56202	0.0132821	0.306515
t(8;21) vs. all others	MBOAT2	667.587	562.823	981.878	1.74456	0.802862	0.0132954	0.306523
t(8;21) vs. all others	SLC19A2	282.122	235.63	421.598	1.78924	0.839346	0.013297	0.306523
t(8;21) vs. all others	RP11-286E11.1	8.90914	10.7367	3.42657	0.319146	-1.64771	0.0133185	0.306851
t(8;21) vs. all others	TWIST1	58.4306	18.7623	177.435	9.45703	3.24139	0.0133466	0.30733
t(8;21) vs. all others	C5orf58	17.2155	20.2038	8.25054	0.408366	-1.29206	0.013379	0.30757
t(8;21) vs. all others	GNPDA1	276.044	228.352	419.123	1.83543	0.876114	0.0133768	0.30757
t(8;21) vs. all others	SUSD1	1035.2	1178.7	604.706	0.513028	-0.962891	0.0133663	0.30757
t(8;21) vs. all others	C3	29.2548	36.6092	7.19167	0.196444	-2.34781	0.0133898	0.307652
t(8;21) vs. all others	INHBA-AS1	5.94269	4.7057	9.65366	2.05148	1.03667	0.0134262	0.30832
t(8;21) vs. all others	WIPI2	239.152	204.919	341.851	1.66822	0.738313	0.0134513	0.308728
t(8;21) vs. all others	CRYL1	231.417	261.311	141.735	0.542399	-0.882575	0.0134766	0.308971
t(8;21) vs. all others	RNF144A-AS1	13.0116	15.7908	4.67394	0.295991	-1.75637	0.0134744	0.308971
t(8;21) vs. all others	RP11-651L5.2	2.22377	2.93924	0.0773708	0.0263234	-5.24751	0.0134853	0.309002
t(8;21) vs. all others	INA	2.06171	1.21072	4.61469	3.81152	1.93037	0.0135066	0.309321
t(8;21) vs. all others	BCL6	172.815	204.571	77.5464	0.379069	-1.39947	0.0135759	0.309875
t(8;21) vs. all others	C17orf107	34.2553	29.2975	49.1285	1.67688	0.745782	0.013556	0.309875
t(8;21) vs. all others	CENPM	40.7425	46.2594	24.1918	0.52296	-0.935228	0.01358	0.309875
t(8;21) vs. all others	EEF2K	1010.08	838.385	1525.15	1.81916	0.863269	0.0135649	0.309875
t(8;21) vs. all others	ICAM3	3645.17	4153.01	2121.64	0.510866	-0.968982	0.0135384	0.309875
t(8;21) vs. all others	SLA2	40.9931	47.4369	21.6617	0.456643	-1.13086	0.0135823	0.309875
t(8;21) vs. all others	TREM2	27.3496	34.7046	5.28448	0.15227	-2.71529	0.0135499	0.309875
t(8;21) vs. all others	LYZ	44720.2	52142.6	22452.9	0.430606	-1.21556	0.0136194	0.310552
t(8;21) vs. all others	NFE2L3	256.179	207.607	401.895	1.93585	0.952964	0.0136453	0.310977
t(8;21) vs. all others	AC015849.16	2.61057	3.29918	0.544746	0.165116	-2.59845	0.0136692	0.311014
t(8;21) vs. all others	C1QTNF6	44.7473	52.5342	21.3865	0.407097	-1.29656	0.0136655	0.311014
t(8;21) vs. all others	PBX4	63.02	41.9804	126.139	3.00471	1.58722	0.0136597	0.311014
t(8;21) vs. all others	PACSIN1	2.23377	2.85054	0.383467	0.134524	-2.89406	0.0136952	0.311438
t(8;21) vs. all others	ANPEP	4237.81	5001.12	1947.88	0.38949	-1.36034	0.0137085	0.311573
t(8;21) vs. all others	FAM83F	26.0818	19.2041	46.7149	2.43254	1.28246	0.0138024	0.313199
t(8;21) vs. all others	HSF4	24.268	28.5146	11.5284	0.404298	-1.30651	0.01379	0.313199
t(8;21) vs. all others	MRPL16	1110.55	915.19	1696.61	1.85384	0.890514	0.0137992	0.313199
t(8;21) vs. all others	SCHIP1	38.3701	45.9349	15.6755	0.341255	-1.55108	0.013868	0.314349
t(8;21) vs. all others	TRO	4.47469	2.91845	9.14343	3.13297	1.64753	0.0138637	0.314349
t(8;21) vs. all others	CHORDC1	564.391	460.889	874.894	1.89827	0.924688	0.0138818	0.314389
t(8;21) vs. all others	HLA-J	34.7575	28.6264	53.1509	1.85671	0.892747	0.0138922	0.314389
t(8;21) vs. all others	RP11-11N9.4	24.0215	29.3823	7.93921	0.270204	-1.88788	0.0138852	0.314389
t(8;21) vs. all others	ARNT2	10.3865	4.52247	27.9788	6.18661	2.62915	0.0139093	0.314536
t(8;21) vs. all others	FAM221B	1.04801	1.39734	0	0	#NAME?	0.0139136	0.314536
t(8;21) vs. all others	RP11-599J14.2	11.6483	13.9608	4.7108	0.337432	-1.56733	0.0139274	0.314678
t(8;21) vs. all others	PROK2	195.867	237.372	71.3496	0.300581	-1.73417	0.0139609	0.315266
t(8;21) vs. all others	MED17	1397.91	1188.57	2025.94	1.70452	0.76937	0.0140682	0.317348
t(8;21) vs. all others	MFSD2B	160.03	204.362	27.0342	0.132286	-2.91827	0.0140636	0.317348
t(8;21) vs. all others	FN3K	57.8854	72.2022	14.9351	0.206851	-2.27334	0.0141067	0.317822
t(8;21) vs. all others	KRT18	22.9383	28.7953	5.36739	0.186398	-2.42354	0.0141118	0.317822
t(8;21) vs. all others	SPATS2	585.36	476.785	911.083	1.91089	0.934243	0.0140983	0.317822
t(8;21) vs. all others	KARSP3	2.83677	3.714	0.2051	0.0552234	-4.17858	0.0141299	0.318059
t(8;21) vs. all others	ARMC9	11.85	14.149	4.95303	0.350062	-1.51432	0.0141573	0.318166
t(8;21) vs. all others	RP11-1260E13.4	5.87977	7.56816	0.814615	0.107637	-3.21575	0.014144	0.318166
t(8;21) vs. all others	SIGLEC10	7.57539	9.1025	2.99404	0.328925	-1.60417	0.0141556	0.318166
t(8;21) vs. all others	C16orf79	26.6851	31.6025	11.9328	0.377592	-1.4051	0.0142401	0.319297
t(8;21) vs. all others	HCK	35.1385	41.7214	15.3897	0.368868	-1.43882	0.0142202	0.319297
t(8;21) vs. all others	HLA-DRB9	9.81806	7.35867	17.1963	2.33687	1.22458	0.0142399	0.319297
t(8;21) vs. all others	SEC14L1	156.074	135.095	219.011	1.62116	0.697025	0.0142278	0.319297
t(8;21) vs. all others	SPAG9	444.457	370.265	667.032	1.8015	0.849196	0.0142456	0.319297
t(8;21) vs. all others	IL13	8.59508	6.13011	15.99	2.60843	1.38318	0.0142872	0.319999
t(8;21) vs. all others	USP42	1104.38	923.612	1646.67	1.78286	0.834191	0.0142921	0.319999
t(8;21) vs. all others	RP11-206L10.11	35.2726	29.846	51.5525	1.72728	0.788502	0.0143064	0.320148
t(8;21) vs. all others	ENAH	5.22855	3.18326	11.3644	3.57007	1.83595	0.0143187	0.320254
t(8;21) vs. all others	GBP2	2866.71	2442.4	4139.62	1.69489	0.761195	0.0143317	0.320289
t(8;21) vs. all others	HPN	1.35383	0.65377	3.454	5.2832	2.40141	0.0143355	0.320289
t(8;21) vs. all others	ERO1LB	575.681	474.774	878.4	1.85014	0.887637	0.0143745	0.32099
t(8;21) vs. all others	AC073271.1	1.79309	0.606766	5.35207	8.82066	3.14089	0.0144218	0.321024
t(8;21) vs. all others	AC104634.3	2.93179	3.69053	0.655554	0.177631	-2.49304	0.0144041	0.321024
t(8;21) vs. all others	HAVCR2	698.681	583.813	1043.28	1.78702	0.837554	0.0144101	0.321024
t(8;21) vs. all others	MAGI3	10.3462	6.52637	21.8058	3.34119	1.74036	0.0144138	0.321024
t(8;21) vs. all others	SIGLEC7	13.301	16.5364	3.59478	0.217386	-2.20167	0.0144203	0.321024
t(8;21) vs. all others	ZC2HC1A	6.83089	8.48914	1.85612	0.218646	-2.19333	0.0143892	0.321024
t(8;21) vs. all others	CDR2	603.027	498.588	916.343	1.83787	0.878038	0.0144306	0.32105
t(8;21) vs. all others	UFSP1	3.65304	4.51814	1.05775	0.234113	-2.09472	0.014451	0.321335
t(8;21) vs. all others	PRELID1	420.495	477.268	250.175	0.524181	-0.931863	0.0144744	0.321685
t(8;21) vs. all others	C15orf52	125.344	143.596	70.5895	0.491585	-1.02449	0.0145056	0.322038
t(8;21) vs. all others	TTLL10	9.93679	12.4071	2.52571	0.203569	-2.29641	0.0145052	0.322038
t(8;21) vs. all others	TMEM65	383.678	432.5	237.211	0.548463	-0.866533	0.0145736	0.323377
t(8;21) vs. all others	RP13-104F24.3	74.6683	85.2773	42.8414	0.502378	-0.993154	0.0145943	0.323665
t(8;21) vs. all others	AIRE	8.16026	3.88928	20.9732	5.39257	2.43097	0.0146024	0.323676
t(8;21) vs. all others	EGLN3	7.25547	9.36704	0.920731	0.0982947	-3.34674	0.014696	0.325577
t(8;21) vs. all others	OMG	46.4543	53.576	25.089	0.468289	-1.09453	0.014732	0.326203
t(8;21) vs. all others	RECQL4	306.126	350.313	173.563	0.495452	-1.01318	0.0147482	0.32622
t(8;21) vs. all others	SERPING1	17.7543	21.1822	7.4704	0.352673	-1.5036	0.0147424	0.32622
t(8;21) vs. all others	CDC5L	2511.9	2043.13	3918.2	1.91774	0.939409	0.014841	0.327583
t(8;21) vs. all others	GBP1P1	33.2536	25.2024	57.4072	2.27784	1.18767	0.0148371	0.327583
t(8;21) vs. all others	TUBG1	277.748	318.8	154.592	0.484919	-1.04419	0.0148271	0.327583
t(8;21) vs. all others	ZNF57	81.9521	66.1646	129.314	1.95444	0.966752	0.0148397	0.327583
t(8;21) vs. all others	PKLR	8.0042	10.4326	0.718856	0.0689044	-3.85926	0.0148579	0.327785
t(8;21) vs. all others	RUFY4	4.44245	5.7677	0.466722	0.0809199	-3.62736	0.0148828	0.328163
t(8;21) vs. all others	USP45	119.188	138.027	62.6709	0.45405	-1.13908	0.0148922	0.328198
t(8;21) vs. all others	NOTCH2	2145.37	2439.37	1263.38	0.517913	-0.949217	0.0149069	0.328351
t(8;21) vs. all others	COCH	10.9648	7.98564	19.9024	2.49227	1.31746	0.0149888	0.329632
t(8;21) vs. all others	CTSH	735.234	870.678	328.901	0.377752	-1.40449	0.0149964	0.329632
t(8;21) vs. all others	PMP22	7.45788	9.53391	1.22979	0.128992	-2.95465	0.0149934	0.329632
t(8;21) vs. all others	RP11-290F20.3	57.1846	69.193	21.1597	0.305807	-1.7093	0.0149914	0.329632
t(8;21) vs. all others	DENND1A	545.992	622.587	316.208	0.507894	-0.9774	0.0150328	0.329833
t(8;21) vs. all others	PTBP2	1826.12	1501.2	2800.86	1.86574	0.899749	0.0150369	0.329833
t(8;21) vs. all others	RP11-309I15.1	1.39757	0.779433	3.25197	4.17223	2.06082	0.0150336	0.329833
t(8;21) vs. all others	SIX3-AS1	0.665163	0.249088	1.91339	7.68156	2.9414	0.0150324	0.329833
t(8;21) vs. all others	GALNT11	381.963	430.985	234.896	0.545021	-0.875615	0.0150551	0.32995
t(8;21) vs. all others	MAP4K2	1096.4	922.515	1618.04	1.75394	0.810603	0.0150579	0.32995
t(8;21) vs. all others	RP11-508M1.3	26.0695	31.3768	10.1474	0.323405	-1.62858	0.0150707	0.330057
t(8;21) vs. all others	C1orf53	9.6486	11.3602	4.51386	0.39734	-1.33155	0.0151376	0.330896
t(8;21) vs. all others	MYO1F	4033.83	4633.3	2235.42	0.482469	-1.05149	0.0151377	0.330896
t(8;21) vs. all others	RP11-296I10.6	73.7521	85.1944	39.4253	0.462769	-1.11164	0.0151213	0.330896
t(8;21) vs. all others	RP11-707P17.1	2.6023	3.25221	0.652545	0.200646	-2.31727	0.0151404	0.330896
t(8;21) vs. all others	C1orf86	79.796	65.4639	122.792	1.87573	0.907449	0.0151669	0.331199
t(8;21) vs. all others	HLA-DPB1	8794.3	7152.55	13719.5	1.91813	0.939703	0.01517	0.331199
t(8;21) vs. all others	PLEKHG2	2226.75	1911.48	3172.58	1.65975	0.730967	0.0152083	0.331862
t(8;21) vs. all others	PCDHB9	7.63415	2.85579	21.9692	7.69288	2.94352	0.0152162	0.331863
t(8;21) vs. all others	SFXN3	1386.31	1585.26	789.466	0.498005	-1.00577	0.0152453	0.332325
t(8;21) vs. all others	PPP1R3E	263.081	302.835	143.819	0.474909	-1.07428	0.0152715	0.332551
t(8;21) vs. all others	SCN11A	15.21	13.1362	21.4315	1.63149	0.706187	0.0152663	0.332551
t(8;21) vs. all others	GPR137B	112.152	97.6989	155.512	1.59175	0.670612	0.015309	0.333195
t(8;21) vs. all others	RP11-656E20.4	18.9761	22.6298	8.01495	0.354176	-1.49746	0.015317	0.333199
t(8;21) vs. all others	KLHL33	14.4737	18.8165	1.44548	0.0768196	-3.70238	0.015344	0.333441
t(8;21) vs. all others	NXN	4.02247	2.89463	7.40597	2.55852	1.35531	0.0153438	0.333441
t(8;21) vs. all others	RP11-154P18.1	6.18693	7.37541	2.62148	0.355435	-1.49234	0.0153699	0.333831
t(8;21) vs. all others	POP5	133.191	150.054	82.5999	0.550467	-0.861272	0.0154064	0.334453
t(8;21) vs. all others	ROBO4	148.925	117.598	242.904	2.06554	1.04652	0.0154189	0.334551
t(8;21) vs. all others	HIC1	24.0966	18.2191	41.7291	2.29041	1.1956	0.0154405	0.334845
t(8;21) vs. all others	KIF26A	88.6184	67.7776	151.141	2.22996	1.15702	0.0154969	0.335723
t(8;21) vs. all others	LINC00211	9.51666	11.3974	3.8744	0.339936	-1.55666	0.0154941	0.335723
t(8;21) vs. all others	MS4A6A	320.753	374.417	159.762	0.426696	-1.22872	0.0155095	0.335824
t(8;21) vs. all others	AC093627.12	3.00095	3.79269	0.625739	0.164986	-2.59959	0.0155274	0.335867
t(8;21) vs. all others	KLHL24	3377.15	2741.09	5285.34	1.92819	0.947245	0.0155234	0.335867
t(8;21) vs. all others	HIP1R	605.184	499.055	923.569	1.85063	0.888019	0.0155594	0.336385
t(8;21) vs. all others	DNASE1	167.824	194.084	89.0449	0.458796	-1.12407	0.0155763	0.336567
t(8;21) vs. all others	KRT8P46	34.1354	27.5207	53.9797	1.96142	0.9719	0.0155838	0.336567
t(8;21) vs. all others	ST6GALNAC1	26.4987	34.3832	2.84538	0.082755	-3.59501	0.0155932	0.336598
t(8;21) vs. all others	RP3-395C13.1	3.10032	3.85818	0.82675	0.214285	-2.2224	0.0156205	0.337014
t(8;21) vs. all others	C1QTNF4	1412.09	1080.51	2406.83	2.22751	1.15543	0.0156389	0.337238
t(8;21) vs. all others	LINC00656	2.71166	3.48328	0.396809	0.113918	-3.13393	0.0156655	0.337465
t(8;21) vs. all others	XYLT2	194.724	220.835	116.389	0.52704	-0.924015	0.0156609	0.337465
t(8;21) vs. all others	PRDX1	189.152	211.659	121.63	0.57465	-0.799244	0.0156921	0.33778
t(8;21) vs. all others	RP11-454L9.2	14.1241	12.1108	20.1639	1.66495	0.735479	0.0156961	0.33778
t(8;21) vs. all others	C2orf49	652.795	540.46	989.801	1.83141	0.872952	0.0157414	0.338537
t(8;21) vs. all others	KIAA1958	447.811	367.347	689.205	1.87617	0.907789	0.0157474	0.338537
t(8;21) vs. all others	GNB5	33.9028	39.0781	18.3766	0.470253	-1.08849	0.0157822	0.339112
t(8;21) vs. all others	FAM196A	1.5427	2.02432	0.0978482	0.0483363	-4.37075	0.0157968	0.339252
t(8;21) vs. all others	GLCE	112.759	129.454	62.6746	0.484146	-1.04649	0.0158122	0.339409
t(8;21) vs. all others	LRP1B	9.84892	13.0312	0.302203	0.0231908	-5.4303	0.0158574	0.340165
t(8;21) vs. all others	MAPK7	80.1825	60.2211	140.067	2.32588	1.21777	0.0158635	0.340165
t(8;21) vs. all others	AMPD3	49.6487	57.9639	24.7032	0.426183	-1.23045	0.0158886	0.340345
t(8;21) vs. all others	ARG2	48.1666	32.4497	95.3173	2.93739	1.55453	0.0158936	0.340345
t(8;21) vs. all others	ST6GALNAC4	83.5437	101.455	29.8099	0.293824	-1.76698	0.0158962	0.340345
t(8;21) vs. all others	MYCNOS	33.2133	40.6909	10.7805	0.264936	-1.91629	0.015906	0.340382
t(8;21) vs. all others	KRBOX1	1.85402	1.06804	4.21198	3.94365	1.97953	0.015919	0.340486
t(8;21) vs. all others	DPP7	1724.27	1958.36	1022.02	0.521875	-0.938225	0.0159431	0.34083
t(8;21) vs. all others	CYP27C1	1.95067	0.928158	5.01821	5.40663	2.43473	0.0159646	0.341115
t(8;21) vs. all others	IGSF9	8.50948	10.7176	1.88501	0.17588	-2.50734	0.0160577	0.342931
t(8;21) vs. all others	FKBP15	1064.8	1219.77	599.878	0.491794	-1.02387	0.0160991	0.343641
t(8;21) vs. all others	BCL2	377.135	430.434	217.239	0.504699	-0.986506	0.0161091	0.34368
t(8;21) vs. all others	NUP54	1563.31	1293.02	2374.16	1.83613	0.876668	0.0161337	0.344031
t(8;21) vs. all others	NFKB1	199.081	172.862	277.739	1.60671	0.68411	0.0161954	0.344825
t(8;21) vs. all others	RP11-754N21.1	0.928067	1.23742	0	0	#NAME?	0.0161955	0.344825
t(8;21) vs. all others	ZNF792	509.482	413.129	798.543	1.93292	0.950779	0.0161899	0.344825
t(8;21) vs. all others	2015-03-03	175.417	149.336	253.659	1.69857	0.764323	0.0162188	0.345145
t(8;21) vs. all others	ARFGEF2	4015.42	3259.09	6284.43	1.92828	0.947315	0.0162293	0.345194
t(8;21) vs. all others	BIRC7	0.34631	0.0317743	1.28992	40.5962	5.34327	0.0162378	0.345201
t(8;21) vs. all others	CLIP2	68.54	78.4776	38.7274	0.493484	-1.01892	0.0162881	0.346095
t(8;21) vs. all others	ENTPD1	15.8126	18.7721	6.93438	0.369399	-1.43675	0.0163006	0.346187
t(8;21) vs. all others	IGKJ5	97.4535	74.3973	166.622	2.23962	1.16326	0.0163367	0.346603
t(8;21) vs. all others	P4HTM	115.258	132.749	62.7876	0.472981	-1.08015	0.0163344	0.346603
t(8;21) vs. all others	DPPA4	131.383	174.062	3.3455	0.0192202	-5.70123	0.0163631	0.346988
t(8;21) vs. all others	ABCD4	279.742	236.285	410.11	1.73566	0.795481	0.0163799	0.347171
t(8;21) vs. all others	AC012668.2	0.951173	1.26823	0	0	#NAME?	0.0164343	0.347274
t(8;21) vs. all others	AFF1	205.904	235.46	117.234	0.497893	-1.00609	0.016395	0.347274
t(8;21) vs. all others	HEPACAM2	2.97081	3.94886	0.0366496	0.00928105	-6.7515	0.0164228	0.347274
t(8;21) vs. all others	PECR	18.2523	21.6196	8.15057	0.376999	-1.40737	0.0164276	0.347274
t(8;21) vs. all others	RP11-263K19.4	6.36002	5.14116	10.0166	1.94832	0.962232	0.0164321	0.347274
t(8;21) vs. all others	RP11-387D10.3	3.54151	4.4717	0.750956	0.167935	-2.57402	0.0164026	0.347274
t(8;21) vs. all others	HESX1	90.3114	71.5546	146.582	2.04853	1.03459	0.0164553	0.347542
t(8;21) vs. all others	CCSAP	1122.32	919.233	1731.57	1.88371	0.913578	0.0164688	0.347653
t(8;21) vs. all others	COL27A1	10.3658	8.96484	14.5688	1.62511	0.700535	0.0164927	0.347809
t(8;21) vs. all others	COL6A1	175.24	127.355	318.894	2.50397	1.32422	0.0164918	0.347809
t(8;21) vs. all others	A4GALT	67.8684	56.1154	103.127	1.83777	0.87796	0.0165622	0.348857
t(8;21) vs. all others	RP5-1042I8.7	11.1959	13.1722	5.26714	0.399868	-1.3224	0.0165672	0.348857
t(8;21) vs. all others	ZHX3	350.601	284.253	549.642	1.93363	0.951315	0.0165531	0.348857
[truncated: 49,888 more rows]

## Sheet: Inv(16)
	id	baseMean	baseMeanA	baseMeanB	foldChange	log2FoldChange	pval	padj
Inv(16) vs. all others	MMP14	686.319	197.027	2573.59	13.0621	3.70731	1.67734e-26	7.06043e-22
Inv(16) vs. all others	AK5	85.0076	14.8524	355.606	23.9426	4.58151	2.52851e-25	5.32162e-21
Inv(16) vs. all others	XPNPEP2	31.5483	7.7092	123.499	16.0197	4.00178	1.99148e-20	2.79424e-16
Inv(16) vs. all others	EMILIN1	260.73	95.6041	897.646	9.3892	3.231	3.10206e-20	3.26438e-16
Inv(16) vs. all others	CHI3L1	127.304	51.7657	418.667	8.08772	3.01573	1.10879e-14	9.33442e-11
Inv(16) vs. all others	CD9	1498.6	664.713	4715.02	7.09332	2.82646	4.05596e-14	2.43896e-10
Inv(16) vs. all others	SPARC	4810.67	1787.02	16473.3	9.21831	3.2045	3.63849e-14	2.43896e-10
Inv(16) vs. all others	TGFBI	605.449	250.041	1976.31	7.90391	2.98257	4.63635e-14	2.43947e-10
Inv(16) vs. all others	LPAR1	7.16386	1.5558	28.7949	18.5081	4.21008	9.76494e-14	4.56706e-10
Inv(16) vs. all others	COL23A1	330.934	414.001	10.5334	0.025443	-5.29659	2.42842e-13	1.0222e-09
Inv(16) vs. all others	ME1	58.6856	20.3666	206.488	10.1385	3.34177	3.08233e-13	1.17949e-09
Inv(16) vs. all others	GPR12	85.9078	38.4838	268.829	6.9855	2.80436	6.10085e-13	2.14002e-09
Inv(16) vs. all others	COBLL1	445.374	225.038	1295.24	5.75567	2.52498	8.25477e-13	2.67283e-09
Inv(16) vs. all others	CLIP3	54.6896	7.21706	237.798	32.9494	5.04218	1.84115e-12	5.53569e-09
Inv(16) vs. all others	RP1-249H1.4	22.8092	28.6899	0.126652	0.00441451	-7.82353	2.13035e-12	5.97819e-09
Inv(16) vs. all others	LSAMP	10.4316	0.360502	49.2773	136.691	7.09477	2.91256e-12	7.66239e-09
Inv(16) vs. all others	CD1B	5.50944	1.02914	22.7906	22.1453	4.46893	3.32031e-12	8.22129e-09
Inv(16) vs. all others	RP11-1055B8.6	113.613	143.045	0.0908638	0.000635212	-10.6205	6.28979e-12	1.47087e-08
Inv(16) vs. all others	EMP1	5706.21	1981.2	20074.1	10.1323	3.34089	1.32091e-11	2.92638e-08
Inv(16) vs. all others	CYP2E1	54.786	26.8131	162.681	6.06722	2.60104	1.51477e-11	3.18807e-08
Inv(16) vs. all others	NT5E	42.9795	15.1246	150.42	9.94538	3.31403	3.22804e-11	6.47038e-08
Inv(16) vs. all others	DAGLA	42.5897	20.082	129.405	6.44383	2.68792	4.18308e-11	8.00356e-08
Inv(16) vs. all others	TREM2	27.3496	6.03099	109.579	18.1692	4.18343	1.51727e-10	2.7768e-07
Inv(16) vs. all others	RANBP17	52.9544	65.7405	3.63647	0.0553155	-4.17617	1.73666e-10	3.04589e-07
Inv(16) vs. all others	EFHC2	163.465	86.1687	461.608	5.35702	2.42143	1.99568e-10	3.36017e-07
Inv(16) vs. all others	MEGF10	8.79877	3.19395	30.4174	9.52344	3.25148	2.28264e-10	3.69551e-07
Inv(16) vs. all others	MYBPH	16.96	5.16936	62.4382	12.0785	3.59437	2.41662e-10	3.76752e-07
Inv(16) vs. all others	AR	29.1594	11.2986	98.051	8.67813	3.11738	3.40765e-10	5.12279e-07
Inv(16) vs. all others	KRT8	26.385	12.3651	80.4616	6.50713	2.70202	4.06252e-10	5.89668e-07
Inv(16) vs. all others	SULF2	66.1416	36.3462	181.067	4.98173	2.31665	5.95304e-10	8.35271e-07
Inv(16) vs. all others	ITGB5	181.679	68.7726	617.173	8.97411	3.16577	6.86896e-10	9.32694e-07
Inv(16) vs. all others	NRP1	12.6806	4.54909	44.0451	9.68217	3.27533	9.25109e-10	1.21689e-06
Inv(16) vs. all others	ANPEP	4237.81	2325.8	11612.7	4.99298	2.3199	1.10794e-09	1.41323e-06
Inv(16) vs. all others	PTPRM	19.899	7.11471	69.2098	9.72769	3.2821	1.62609e-09	2.01315e-06
Inv(16) vs. all others	RP11-26M5.3	4.58183	1.18852	17.6703	14.8675	3.89409	1.98178e-09	2.3834e-06
Inv(16) vs. all others	PRTFDC1	33.7833	15.6878	103.58	6.60258	2.72303	2.09748e-09	2.45248e-06
Inv(16) vs. all others	RRM2P3	29.2899	15.5087	82.4462	5.31614	2.41038	2.44106e-09	2.77706e-06
Inv(16) vs. all others	CLEC10A	59.4833	18.3127	218.284	11.9198	3.57529	4.61974e-09	5.11733e-06
Inv(16) vs. all others	RP11-384F7.2	1.47625	0.121545	6.70152	55.1362	5.78493	6.28044e-09	6.61683e-06
Inv(16) vs. all others	SKAP1	10.7444	5.09669	32.5283	6.38224	2.67406	6.28782e-09	6.61683e-06
Inv(16) vs. all others	SIGLEC1	57.3134	28.7138	167.626	5.83782	2.54543	6.53452e-09	6.70872e-06
Inv(16) vs. all others	DBN1	48.6198	60.0399	4.57054	0.076125	-3.71549	8.48096e-09	8.49974e-06
Inv(16) vs. all others	GLP1R	2.87603	0.491756	12.0725	24.5498	4.61764	1.06857e-08	1.04603e-05
Inv(16) vs. all others	PTRF	561.897	230.53	1840.02	7.98169	2.9967	1.1413e-08	1.09184e-05
Inv(16) vs. all others	ST18	759.902	344.538	2362.02	6.8556	2.77728	1.19242e-08	1.11539e-05
Inv(16) vs. all others	QPCT	155.627	81.8871	440.055	5.37392	2.42598	2.2993e-08	2.07956e-05
Inv(16) vs. all others	TANC2	489.891	605.536	43.8318	0.0723851	-3.78816	2.32199e-08	2.07956e-05
Inv(16) vs. all others	RP11-1260E13.4	5.87977	1.51706	22.7074	14.968	3.90381	2.76454e-08	2.42433e-05
Inv(16) vs. all others	CD1C	139.638	38.3237	530.421	13.8406	3.79083	2.946e-08	2.53073e-05
Inv(16) vs. all others	TM4SF1	370.58	101.29	1409.27	13.9132	3.79839	3.29818e-08	2.77661e-05
Inv(16) vs. all others	ARL5C	28.919	17.8019	71.7991	4.03322	2.01193	3.51618e-08	2.90209e-05
Inv(16) vs. all others	DNAJC12	38.993	48.1499	3.67376	0.0762985	-3.7122	4.32509e-08	3.50108e-05
Inv(16) vs. all others	ZDHHC1	97.1868	51.6359	272.883	5.28475	2.40183	4.47824e-08	3.55665e-05
Inv(16) vs. all others	CD59	49.6063	61.3075	4.47342	0.0729669	-3.77661	6.60396e-08	5.14779e-05
Inv(16) vs. all others	CYP7B1	61.8123	77.7707	0.258117	0.00331894	-8.23506	7.16695e-08	5.38711e-05
Inv(16) vs. all others	PTGFRN	70.3212	37.2009	198.071	5.32435	2.41261	7.14101e-08	5.38711e-05
Inv(16) vs. all others	CUEDC1	73.8697	41.8614	197.33	4.7139	2.23692	8.3043e-08	6.13251e-05
Inv(16) vs. all others	GPR34	8.52948	4.51229	24.0243	5.3242	2.41257	9.30913e-08	6.64151e-05
Inv(16) vs. all others	ITGA11	29.4958	11.4243	99.1998	8.6832	3.11823	9.28484e-08	6.64151e-05
Inv(16) vs. all others	RRAS2	17.9219	9.15649	51.7313	5.64968	2.49817	9.63096e-08	6.71041e-05
Inv(16) vs. all others	SPATA6	81.6444	101.723	4.19892	0.0412781	-4.59848	9.72454e-08	6.71041e-05
Inv(16) vs. all others	MN1	2585.06	1300.79	7538.66	5.79544	2.53492	1.00431e-07	6.81842e-05
Inv(16) vs. all others	NR6A1	81.1803	100.52	6.58328	0.0654921	-3.93253	1.06688e-07	7.12827e-05
Inv(16) vs. all others	ENHO	13.1606	3.10555	51.9442	16.7263	4.06404	1.31681e-07	8.66067e-05
Inv(16) vs. all others	KCNK17	44.8183	24.2271	124.241	5.12818	2.35845	1.3955e-07	9.03707e-05
Inv(16) vs. all others	CTC-455F18.3	6.54068	8.23641	0	0	#NAME?	2.39321e-07	0.000151806
Inv(16) vs. all others	EXT1	94.7892	59.5618	230.667	3.87273	1.95335	2.41632e-07	0.000151806
Inv(16) vs. all others	RNF217	188.761	113.685	478.338	4.20757	2.07299	2.45528e-07	0.000151985
Inv(16) vs. all others	RHBDF1	197.587	95.4839	591.411	6.19383	2.63083	2.56606e-07	0.000156541
Inv(16) vs. all others	RP11-480D4.3	15.3613	19.0392	1.175	0.0617146	-4.01824	2.85774e-07	0.000171844
Inv(16) vs. all others	RPH3AL	4.47414	1.94545	14.2277	7.31329	2.87052	2.94029e-07	0.000174318
Inv(16) vs. all others	PCNXL2	209.676	257.733	24.3098	0.0943216	-3.40627	3.12402e-07	0.000182638
Inv(16) vs. all others	LRRC37A16P	556.132	672.497	107.297	0.159549	-2.64792	3.1743e-07	0.000183035
Inv(16) vs. all others	BAHCC1	2757.19	3391.04	312.367	0.0921153	-3.44041	3.40656e-07	0.000193773
Inv(16) vs. all others	GNG2	76.4897	51.0108	174.766	3.42605	1.77655	3.52816e-07	0.000198014
Inv(16) vs. all others	RPS6KA2	18.7007	11.1304	47.9004	4.30358	2.10554	3.59292e-07	0.000198996
Inv(16) vs. all others	NKX2-3	120.685	151.936	0.148885	0.000979923	-9.99504	4.57032e-07	0.000246639
Inv(16) vs. all others	RP5-862P8.2	68.1069	84.1409	6.26173	0.0744196	-3.74817	4.54911e-07	0.000246639
Inv(16) vs. all others	EIF5A2	168.362	207.004	19.3167	0.0933157	-3.42174	4.72552e-07	0.000251786
Inv(16) vs. all others	AC019181.2	2.4698	0.715467	9.23652	12.9098	3.69039	4.83141e-07	0.000254211
Inv(16) vs. all others	PTPN14	149.732	86.6405	393.086	4.53698	2.18173	5.25463e-07	0.000273066
Inv(16) vs. all others	C20orf203	15.7753	19.7284	0.527844	0.0267555	-5.22402	5.70317e-07	0.00029276
Inv(16) vs. all others	AGPAT9	11.9813	6.20395	34.2655	5.52317	2.4655	5.89899e-07	0.000299164
Inv(16) vs. all others	JMY	831.602	1018.75	109.766	0.107747	-3.21428	6.9869e-07	0.000350118
Inv(16) vs. all others	ACP6	113.469	136.196	25.8105	0.189511	-2.39965	7.17743e-07	0.000355435
Inv(16) vs. all others	MIR4740	4.73289	5.95994	0	0	#NAME?	7.57481e-07	0.000370751
Inv(16) vs. all others	RGCC	5057.98	3083.14	12675.2	4.11114	2.03954	8.42954e-07	0.000407844
Inv(16) vs. all others	ATXN1	24.9277	16.0897	59.0171	3.668	1.87499	9.12639e-07	0.000436542
Inv(16) vs. all others	STARD8	19.1834	10.8698	51.2501	4.71489	2.23722	1.0238e-06	0.000484213
Inv(16) vs. all others	IL10RA	299.228	205.4	661.134	3.21876	1.68651	1.08754e-06	0.000508641
Inv(16) vs. all others	BAG2	74.9346	91.2172	12.1302	0.132981	-2.91071	1.14473e-06	0.000529507
Inv(16) vs. all others	CLEC7A	174.252	93.6219	485.252	5.18311	2.37382	1.45518e-06	0.000665793
Inv(16) vs. all others	KRT18	22.9383	9.34088	75.3856	8.07051	3.01266	1.59764e-06	0.000723113
Inv(16) vs. all others	ARHGAP21	985.108	598.079	2477.94	4.14316	2.05073	1.64475e-06	0.000736517
Inv(16) vs. all others	CDC42BPB	444.068	302.493	990.145	3.27328	1.71074	1.67789e-06	0.000743447
Inv(16) vs. all others	APLN	123.714	12.3121	553.408	44.9482	5.49019	1.946e-06	0.000844463
Inv(16) vs. all others	CYP2S1	234.061	131.82	628.419	4.76726	2.25316	1.94367e-06	0.000844463
Inv(16) vs. all others	PMP22	7.45788	2.97199	24.7606	8.33131	3.05854	2.03288e-06	0.000873164
Inv(16) vs. all others	RP11-1055B8.4	39.1201	49.0969	0.638012	0.0129949	-6.26591	2.16021e-06	0.00091848
Inv(16) vs. all others	DNMT3B	21.5112	26.6951	1.51585	0.0567836	-4.13838	2.23492e-06	0.00093143
Inv(16) vs. all others	HOXA-AS3	25.3697	31.9127	0.132539	0.0041532	-7.91156	2.22106e-06	0.00093143
Inv(16) vs. all others	ACE	57.0073	32.9847	149.666	4.53743	2.18187	2.44972e-06	0.00101057
Inv(16) vs. all others	HOXB-AS3	41.4753	52.2116	0.0636194	0.00121849	-9.68069	2.47282e-06	0.00101057
Inv(16) vs. all others	SFMBT1	201.692	244.446	36.7843	0.15048	-2.73235	3.09748e-06	0.00125367
Inv(16) vs. all others	RP11-768G7.1	0.822083	0.0128594	3.94338	306.654	8.26047	3.2785e-06	0.0013143
Inv(16) vs. all others	RP11-180P8.3	6.91905	8.65472	0.22433	0.02592	-5.26979	3.47733e-06	0.00138086
Inv(16) vs. all others	DUSP27	85.1429	38.5229	264.963	6.87807	2.782	3.61225e-06	0.00142103
Inv(16) vs. all others	EMID1	52.9461	64.9125	6.78994	0.104601	-3.25703	3.78274e-06	0.00147432
Inv(16) vs. all others	LRP1	1700.25	1083.17	4080.41	3.76709	1.91345	3.95624e-06	0.0015278
Inv(16) vs. all others	PAQR5	2.59751	0.791122	9.56499	12.0904	3.59579	4.28654e-06	0.0016403
Inv(16) vs. all others	CLIP2	68.54	82.8539	13.3295	0.16088	-2.63594	4.58297e-06	0.00172261
Inv(16) vs. all others	XXbac-B444P24.8	30.7308	20.1223	71.6492	3.56068	1.83215	4.58347e-06	0.00172261
Inv(16) vs. all others	SH3GL1P3	66.9815	80.7398	13.9136	0.172327	-2.53678	4.7604e-06	0.00177327
Inv(16) vs. all others	ZNF697	136.829	87.7268	326.226	3.71866	1.89478	4.92221e-06	0.00181746
Inv(16) vs. all others	H2AFJ	87.8024	57.1556	206.012	3.6044	1.84976	5.26452e-06	0.00192695
Inv(16) vs. all others	ANXA5	2501.89	1607.02	5953.54	3.70471	1.88936	5.36209e-06	0.00194575
Inv(16) vs. all others	TRIM71	228.602	146.325	545.956	3.73111	1.89961	5.80729e-06	0.00208929
Inv(16) vs. all others	FKBP14	19.7307	24.146	2.70025	0.11183	-3.16062	5.93156e-06	0.00211591
Inv(16) vs. all others	ICAM5	148.083	94.6425	354.21	3.74261	1.90404	5.98789e-06	0.00211805
Inv(16) vs. all others	GABARAPL1	2711.99	1946.42	5664.93	2.91044	1.54124	6.14195e-06	0.00215444
Inv(16) vs. all others	HOXA6	57.6984	72.5663	0.350587	0.00483126	-7.69338	6.25969e-06	0.00217759
Inv(16) vs. all others	UNC13B	135.104	169.537	2.28712	0.0134904	-6.21193	6.49865e-06	0.00224219
Inv(16) vs. all others	AIG1	193.571	234.772	34.6536	0.147605	-2.76018	6.74449e-06	0.00230809
Inv(16) vs. all others	LINC00674	61.2725	73.5536	13.9026	0.189013	-2.40344	7.54204e-06	0.00253974
Inv(16) vs. all others	ZNF358	221.915	266.409	50.2928	0.18878	-2.40522	7.53391e-06	0.00253974
Inv(16) vs. all others	RP11-510H23.1	5.18921	2.30076	16.3304	7.09783	2.82738	8.54414e-06	0.00285435
Inv(16) vs. all others	LILRA4	8.25374	3.90688	25.0202	6.40414	2.67901	9.03045e-06	0.00298652
Inv(16) vs. all others	MANSC1	37.3934	25.1963	84.4393	3.35126	1.7447	9.08167e-06	0.00298652
Inv(16) vs. all others	BMPR2	282.215	180.04	676.318	3.75649	1.90939	9.2404e-06	0.00301516
Inv(16) vs. all others	SLITRK4	5.83856	7.33937	0.049713	0.00677347	-7.20589	9.39264e-06	0.00304126
Inv(16) vs. all others	SOWAHD	75.0894	46.8042	184.189	3.93532	1.97648	9.58148e-06	0.00307873
Inv(16) vs. all others	BCAT1	70.0874	44.4523	168.966	3.80106	1.9264	1.00346e-05	0.0031999
Inv(16) vs. all others	PODXL2	117.003	143.077	16.4322	0.114848	-3.1222	1.03922e-05	0.00328901
Inv(16) vs. all others	CD81	1703.79	2034.4	428.603	0.210678	-2.24689	1.0577e-05	0.0032979
Inv(16) vs. all others	MTMR11	129.343	77.9366	327.626	4.20375	2.07168	1.05579e-05	0.0032979
Inv(16) vs. all others	CSRP2	111.204	137.881	8.30529	0.0602351	-4.05325	1.11842e-05	0.0034616
Inv(16) vs. all others	PLXNC1	443.083	538.309	75.781	0.140776	-2.82853	1.15314e-05	0.00354299
Inv(16) vs. all others	GDF11	380.422	453.907	96.9818	0.21366	-2.22661	1.16257e-05	0.00354609
Inv(16) vs. all others	C20orf112	115.682	138.774	26.6156	0.191791	-2.38239	1.19056e-05	0.00360535
Inv(16) vs. all others	CD52	3513.96	2167.5	8707.47	4.01729	2.00622	1.3001e-05	0.00388122
Inv(16) vs. all others	CRYGD	37.5717	46.8989	1.5956	0.0340222	-4.87738	1.29852e-05	0.00388122
Inv(16) vs. all others	NFAM1	618.127	429.024	1347.52	3.14091	1.65118	1.32558e-05	0.00392942
Inv(16) vs. all others	AADAT	15.65	9.17147	40.6385	4.43096	2.14762	1.34666e-05	0.00396397
Inv(16) vs. all others	TCN2	46.128	26.7881	120.725	4.50665	2.17206	1.45801e-05	0.00426195
Inv(16) vs. all others	ZFHX3	63.671	44.3681	138.125	3.11315	1.63838	1.81289e-05	0.00526275
Inv(16) vs. all others	CACNB4	14.2847	8.34901	37.1794	4.45315	2.15483	1.93642e-05	0.00558287
Inv(16) vs. all others	IGF1R	530.222	649.205	71.2894	0.10981	-3.18691	2.1736e-05	0.00622403
Inv(16) vs. all others	COLEC12	24.7478	11.3769	76.3212	6.70845	2.74598	2.22215e-05	0.00632007
Inv(16) vs. all others	AMOTL1	331.703	389.679	108.08	0.277357	-1.85019	2.26014e-05	0.00638497
Inv(16) vs. all others	KCNJ5	6.90446	3.5993	19.6529	5.46021	2.44896	2.33661e-05	0.00655701
Inv(16) vs. all others	NT5DC3	1101.13	1340.88	176.352	0.131519	-2.92666	2.50057e-05	0.00697064
Inv(16) vs. all others	HOXA3	17.2058	21.5485	0.455179	0.0211234	-5.56501	2.69557e-05	0.00740677
Inv(16) vs. all others	LRP4	200.288	103.898	572.075	5.5061	2.46103	2.70981e-05	0.00740677
Inv(16) vs. all others	PLBD1	1440.15	781.258	3981.6	5.0964	2.34948	2.69693e-05	0.00740677
Inv(16) vs. all others	MEFV	30.9628	16.9973	84.8295	4.99076	2.31926	3.10836e-05	0.0084413
Inv(16) vs. all others	C15orf38	23.9491	12.9044	66.5501	5.15715	2.36658	3.19024e-05	0.0085533
Inv(16) vs. all others	HOXB6	102.846	128.81	2.69754	0.020942	-5.57746	3.17884e-05	0.0085533
Inv(16) vs. all others	CAPN2	367.273	256.658	793.928	3.09333	1.62916	3.554e-05	0.00946826
Inv(16) vs. all others	AP003774.6	6.44951	2.96612	19.8855	6.70421	2.74507	3.60239e-05	0.00953682
Inv(16) vs. all others	IQSEC2	38.5447	25.8166	87.6389	3.39467	1.76327	3.74684e-05	0.00985723
Inv(16) vs. all others	CCIN	17.9074	10.5854	46.1492	4.3597	2.12423	3.81158e-05	0.00996526
Inv(16) vs. all others	RALGPS2	575.887	687.373	145.867	0.21221	-2.23644	3.87137e-05	0.0100591
Inv(16) vs. all others	CD300E	1094.5	594.755	3022.1	5.08125	2.34518	3.97096e-05	0.0102546
Inv(16) vs. all others	RP11-195E11.2	17.1416	9.68738	45.8937	4.73747	2.24412	4.03886e-05	0.0103663
Inv(16) vs. all others	SPINT2	319.693	378.44	93.0991	0.246008	-2.02323	4.07943e-05	0.010407
Inv(16) vs. all others	CCDC102A	77.6077	92.4879	20.2129	0.218547	-2.19399	4.22307e-05	0.0107085
Inv(16) vs. all others	C9orf43	94.7178	113.289	23.085	0.20377	-2.29498	4.50014e-05	0.0113067
Inv(16) vs. all others	RP5-1158E12.3	8.3965	4.73453	22.5212	4.75681	2.24999	4.51269e-05	0.0113067
Inv(16) vs. all others	MYCBPAP	72.026	44.6142	177.757	3.98433	1.99434	4.58282e-05	0.0113473
Inv(16) vs. all others	RP11-117D22.2	4.03994	1.84461	12.5076	6.78061	2.76142	4.57847e-05	0.0113473
Inv(16) vs. all others	MIR3186	5.91665	7.39389	0.218721	0.0295813	-5.07917	4.6226e-05	0.0113789
Inv(16) vs. all others	RP11-129J12.2	6.8252	8.5947	0	0	#NAME?	4.71671e-05	0.0115431
Inv(16) vs. all others	ROBO3	227.701	151.418	521.934	3.44698	1.78533	4.79754e-05	0.011673
Inv(16) vs. all others	CD14	10.5578	4.89449	32.4019	6.62009	2.72685	4.91848e-05	0.0118985
Inv(16) vs. all others	PROC	9.52813	5.96001	23.2909	3.90785	1.96638	5.02287e-05	0.0120816
Inv(16) vs. all others	NACC2	223.442	153.299	493.994	3.22243	1.68815	5.13243e-05	0.012275
Inv(16) vs. all others	2015-03-01	53.6326	31.0215	140.847	4.54029	2.18278	5.23438e-05	0.0124222
Inv(16) vs. all others	MARCO	92.9083	46.3749	272.395	5.87375	2.55428	5.25303e-05	0.0124222
Inv(16) vs. all others	VSNL1	6.4189	1.14072	26.7776	23.4742	4.55301	5.8296e-05	0.0137087
Inv(16) vs. all others	RXFP1	10.6582	5.84104	29.2389	5.00576	2.32359	6.04988e-05	0.0141476
Inv(16) vs. all others	RP1-163G9.1	38.6067	48.5994	0.0636194	0.00130906	-9.57726	6.88055e-05	0.0160013
Inv(16) vs. all others	CYYR1	27.1748	34.213	0.0272444	0.000796317	-10.2944	7.05943e-05	0.0162378
Inv(16) vs. all others	TSC22D1	2207.75	1409.17	5287.99	3.75255	1.90787	7.04593e-05	0.0162378
Inv(16) vs. all others	FAM225A	7.01107	3.68991	19.8212	5.37174	2.42539	7.12907e-05	0.0162555
Inv(16) vs. all others	PACSIN1	2.23377	0.862385	7.5234	8.72395	3.12498	7.14434e-05	0.0162555
Inv(16) vs. all others	TIMP1	3379.26	2393.23	7182.53	3.00119	1.58553	7.206e-05	0.0163076
Inv(16) vs. all others	MYO18B	523.755	658.312	4.7502	0.00721572	-7.11464	7.5439e-05	0.016981
Inv(16) vs. all others	FAM179A	67.8281	47.3668	146.75	3.09817	1.63142	7.63053e-05	0.0170847
Inv(16) vs. all others	AC104809.3	37.3473	20.3589	102.874	5.05302	2.33715	7.75299e-05	0.0171761
Inv(16) vs. all others	TNFRSF11A	22.2385	15.1058	49.7502	3.29346	1.7196	7.72396e-05	0.0171761
Inv(16) vs. all others	NOD2	385.392	267.816	838.899	3.13237	1.64726	7.89612e-05	0.0174016
Inv(16) vs. all others	EEF1DP3	14.0512	9.43593	31.8531	3.37573	1.7552	7.97413e-05	0.017482
Inv(16) vs. all others	NLRP3	176.952	120.177	395.942	3.29464	1.72012	8.16403e-05	0.0178056
Inv(16) vs. all others	ARID5B	139.708	166.122	37.8253	0.227697	-2.13481	8.37995e-05	0.0181823
Inv(16) vs. all others	GLIPR2	1151.49	836.882	2365	2.82596	1.49874	8.7553e-05	0.0188029
Inv(16) vs. all others	RPS6KL1	224.12	159.512	473.322	2.96732	1.56916	8.71718e-05	0.0188029
Inv(16) vs. all others	HOXB5	143.336	179.227	4.90061	0.0273431	-5.19268	8.837e-05	0.018882
Inv(16) vs. all others	PPM1J	21.4797	13.389	52.6871	3.93512	1.97641	8.99316e-05	0.0191187
Inv(16) vs. all others	TMEM212-AS1	2.54434	1.26016	7.49757	5.94967	2.57281	9.27117e-05	0.0196106
Inv(16) vs. all others	LCN6	98.9553	35.1075	345.225	9.83338	3.29769	9.42428e-05	0.0198286
Inv(16) vs. all others	RGS3	74.1153	87.6648	21.8529	0.249278	-2.00417	9.46842e-05	0.0198286
Inv(16) vs. all others	S100A10	4963.35	3233.78	11634.5	3.59781	1.84712	9.73311e-05	0.0201821
Inv(16) vs. all others	ZNF391	32.5117	38.3712	9.91084	0.258288	-1.95295	9.68687e-05	0.0201821
Inv(16) vs. all others	CAPN11	170.454	119.128	368.425	3.09269	1.62886	0.000100916	0.0208228
Inv(16) vs. all others	ARRB2	311.227	232.572	614.612	2.64267	1.402	0.000112101	0.0224657
Inv(16) vs. all others	ASCL2	28.3229	34.2113	5.61036	0.163991	-2.60831	0.000112614	0.0224657
Inv(16) vs. all others	BGLAP	10.5731	6.20852	27.408	4.41458	2.14228	0.00011179	0.0224657
Inv(16) vs. all others	DOK4	111.455	131.453	34.3175	0.261062	-1.93753	0.000111964	0.0224657
Inv(16) vs. all others	RUNX3	40.8569	49.5924	7.16288	0.144435	-2.79151	0.000110482	0.0224657
Inv(16) vs. all others	SIGLEC15	27.7541	16.285	71.9923	4.42079	2.1443	0.000110497	0.0224657
Inv(16) vs. all others	TICAM1	877.909	633.403	1821.01	2.87496	1.52354	0.000110594	0.0224657
Inv(16) vs. all others	FAM129B	27.2638	18.2698	61.9551	3.39112	1.76176	0.000115285	0.0228901
Inv(16) vs. all others	HOXA9	166.802	207.501	9.8214	0.0473319	-4.40104	0.000116419	0.0228991
Inv(16) vs. all others	SOSTDC1	12.745	4.5965	44.175	9.61058	3.26462	0.000116306	0.0228991
Inv(16) vs. all others	AC104809.4	375.865	174.197	1153.73	6.62311	2.72751	0.000123629	0.0237622
Inv(16) vs. all others	ANXA1	36685.6	26069.4	77634	2.97797	1.57433	0.000122955	0.0237622
Inv(16) vs. all others	NPTX2	218.682	101.912	669.08	6.56525	2.71485	0.000123197	0.0237622
Inv(16) vs. all others	RHBDL3	56.1056	24.3933	178.425	7.31448	2.87076	0.000123181	0.0237622
Inv(16) vs. all others	RP11-396F22.1	3.74331	4.70673	0.0272444	0.00578839	-7.43262	0.000121607	0.0237622
Inv(16) vs. all others	HOXA1	3.83974	4.81355	0.0835832	0.0173641	-5.84774	0.000141835	0.0270148
Inv(16) vs. all others	TYROBP	128.368	91.3401	271.19	2.96901	1.56998	0.00014173	0.0270148
Inv(16) vs. all others	CLEC4A	35.4765	24.9749	75.9827	3.04237	1.60519	0.000142978	0.0271098
Inv(16) vs. all others	CDK14	330.649	393.835	86.9324	0.220733	-2.17962	0.000144093	0.0271987
Inv(16) vs. all others	WHAMMP2	221.843	270.699	33.3979	0.123377	-3.01886	0.000146939	0.027612
Inv(16) vs. all others	ZNF793	52.2805	62.4616	13.0104	0.208294	-2.26331	0.000147823	0.0276547
Inv(16) vs. all others	PELI2	1481.19	1745.77	460.626	0.263852	-1.9222	0.000148886	0.0277304
Inv(16) vs. all others	RECK	109.552	129.233	33.6364	0.260276	-1.94188	0.000150227	0.0278568
Inv(16) vs. all others	POU4F1	1626.03	2042.15	20.988	0.0102774	-6.60438	0.000151152	0.0279055
Inv(16) vs. all others	PLEKHA8	39.0347	47.0095	8.27512	0.176031	-2.5061	0.000154697	0.0284352
Inv(16) vs. all others	PLN	12.3253	8.14157	28.4626	3.49597	1.80569	0.000157962	0.0289091
Inv(16) vs. all others	FAM114A1	21.0666	14.9922	44.4966	2.96798	1.56948	0.00016133	0.0293977
Inv(16) vs. all others	LDLRAD3	121.881	151.272	8.51639	0.0562986	-4.15076	0.000164763	0.0298939
Inv(16) vs. all others	GRID1	3.01552	1.20149	10.0125	8.3334	3.05891	0.000171506	0.0308717
Inv(16) vs. all others	NUDT14	32.2027	38.1614	9.21911	0.241582	-2.04942	0.000171619	0.0308717
Inv(16) vs. all others	CTB-26E19.1	3.18463	4.00321	0.0272444	0.00680563	-7.19906	0.000172933	0.0309757
Inv(16) vs. all others	CCDC112	14.2841	17.3173	2.5845	0.149244	-2.74426	0.000176232	0.0314329
Inv(16) vs. all others	H2AFY2	115.217	143.78	5.047	0.0351024	-4.83229	0.00017724	0.0314791
Inv(16) vs. all others	SCRN1	14.8063	18.4587	0.718601	0.0389303	-4.68296	0.000183066	0.0323773
Inv(16) vs. all others	BCL9	426.917	506.417	120.274	0.237499	-2.07401	0.000191053	0.0336485
Inv(16) vs. all others	ANXA2	649.452	473.372	1328.62	2.8067	1.48888	0.000193844	0.0339164
Inv(16) vs. all others	RP11-286E11.1	8.90914	5.55916	21.8305	3.92694	1.97341	0.000194185	0.0339164
Inv(16) vs. all others	HIP1R	605.184	713.743	186.453	0.261232	-1.93659	0.00019702	0.0341713
Inv(16) vs. all others	LIPN	28.5948	16.7998	74.0898	4.41017	2.14083	0.000198892	0.0341713
Inv(16) vs. all others	RP6-170F5.2	12.6419	15.7941	0.483739	0.0306279	-5.02901	0.000197943	0.0341713
Inv(16) vs. all others	VSTM1	446.142	331.142	889.716	2.68681	1.42589	0.000198598	0.0341713
Inv(16) vs. all others	SERPING1	17.7543	12.6627	37.3932	2.95302	1.56219	0.000204915	0.035063
Inv(16) vs. all others	PGF	31.5757	23.2976	63.5054	2.72583	1.4467	0.000208749	0.0355744
Inv(16) vs. all others	SLC40A1	1011.32	1257.91	60.2019	0.0478587	-4.38507	0.000210171	0.0356724
Inv(16) vs. all others	PNLDC1	14.6277	8.81366	37.0535	4.2041	2.0718	0.000215533	0.0364354
Inv(16) vs. all others	GOLGA2P5	199.019	236.87	53.0197	0.223834	-2.1595	0.000216457	0.0364453
Inv(16) vs. all others	PARD6G	16.4704	19.946	3.06476	0.153653	-2.70225	0.000220307	0.0369458
Inv(16) vs. all others	AGAP3	372.028	262.537	794.352	3.02568	1.59726	0.000227586	0.0379519
Inv(16) vs. all others	CLEC1A	5.09693	2.93152	13.4492	4.5878	2.1978	0.00022811	0.0379519
Inv(16) vs. all others	SLC5A3	1563.54	1201.66	2959.34	2.4627	1.30024	0.000235305	0.0389948
Inv(16) vs. all others	CATSPER1	72.5723	51.8275	152.588	2.94414	1.55785	0.000241186	0.0396573
Inv(16) vs. all others	SLCO4C1	92.9392	68.8658	185.794	2.69791	1.43184	0.000240333	0.0396573
Inv(16) vs. all others	ZFYVE9	9.75554	6.90851	20.7369	3.00165	1.58576	0.00025677	0.0420554
Inv(16) vs. all others	C5AR1	996.556	730.839	2021.47	2.76595	1.46778	0.000265553	0.043179
Inv(16) vs. all others	GATA2	92.4076	109.677	25.7969	0.235207	-2.088	0.000265682	0.043179
Inv(16) vs. all others	CPA6	14.8961	10.2029	32.9984	3.23421	1.69341	0.000267424	0.0432949
Inv(16) vs. all others	ANKRD18B	23.6231	29.5858	0.624043	0.0210926	-5.56712	0.000272353	0.0437564
Inv(16) vs. all others	C8orf56	14.2473	8.54465	36.2433	4.24164	2.08462	0.000271685	0.0437564
Inv(16) vs. all others	CHST12	8.6496	10.4984	1.51862	0.144652	-2.78934	0.000275642	0.0437834
Inv(16) vs. all others	P2RX5	26.686	32.4746	4.3587	0.134219	-2.89734	0.000274895	0.0437834
Inv(16) vs. all others	ZNF385A	143.856	110.101	274.051	2.48908	1.31561	0.000274965	0.0437834
Inv(16) vs. all others	COTL1	7633.43	5852.81	14501.5	2.47771	1.30901	0.000289444	0.0458028
Inv(16) vs. all others	ATP7B	6.48707	8.00624	0.627439	0.0783688	-3.67358	0.000299537	0.0472225
Inv(16) vs. all others	KCTD12	1588.78	1093.89	3497.62	3.19742	1.67691	0.000304763	0.0478671
Inv(16) vs. all others	SYNJ2	57.4438	40.7962	121.656	2.98204	1.5763	0.000311043	0.0486718
Inv(16) vs. all others	IFI30	4124.43	3010.67	8420.38	2.79685	1.4838	0.000314032	0.0487838
Inv(16) vs. all others	IGFBP6	28.7702	20.4397	60.902	2.97959	1.57511	0.000314076	0.0487838
Inv(16) vs. all others	RP11-368D24__A.1	39.7244	26.798	89.5836	3.34293	1.74111	0.000318196	0.049242
Inv(16) vs. all others	FMN1	62.5505	43.1428	137.409	3.18497	1.67128	0.000321195	0.0493823
Inv(16) vs. all others	NCF2	98.0683	77.409	177.754	2.2963	1.19931	0.000323795	0.0493823
Inv(16) vs. all others	SMPDL3B	17.6613	21.0567	4.56487	0.21679	-2.20563	0.000323326	0.0493823
Inv(16) vs. all others	VSIG10L	27.1292	32.0895	7.99653	0.249195	-2.00465	0.000323511	0.0493823
Inv(16) vs. all others	CPNE8	290.784	360.399	22.2683	0.061788	-4.01653	0.000327368	0.0495681
Inv(16) vs. all others	METRN	72.4606	48.7319	163.986	3.36506	1.75063	0.000326881	0.0495681
Inv(16) vs. all others	RP11-1084E5.1	6.55601	1.77063	25.0139	14.1271	3.82039	0.000330588	0.0498761
Inv(16) vs. all others	MEST	87.1432	54.8869	211.56	3.85447	1.94653	0.000337133	0.050682
Inv(16) vs. all others	DDIT4	2795.07	3242.22	1070.32	0.330119	-1.59894	0.000339648	0.0508783
Inv(16) vs. all others	MDFI	72.2877	90.7558	1.05388	0.0116123	-6.42821	0.000346603	0.051736
Inv(16) vs. all others	DOCK6	194.391	242.888	7.33086	0.0301821	-5.05016	0.000351123	0.0522255
Inv(16) vs. all others	C21orf56	47.7364	55.0995	19.3356	0.350922	-1.51078	0.000353495	0.0522707
Inv(16) vs. all others	UBTD2	189.404	221.445	65.817	0.297216	-1.75042	0.00035391	0.0522707
Inv(16) vs. all others	RP11-1D12.2	55.8955	70.1945	0.741873	0.0105688	-6.56404	0.000362056	0.0532868
Inv(16) vs. all others	RP11-760N9.1	3.64413	1.67143	11.2531	6.73262	2.75117	0.000371753	0.0545233
Inv(16) vs. all others	EXOC3L2	26.6398	14.8132	72.2565	4.87785	2.28624	0.000373818	0.0546358
Inv(16) vs. all others	STARD13	13.145	9.18758	28.4094	3.09216	1.62861	0.000376857	0.0548894
Inv(16) vs. all others	CTSS	1771.99	1309.92	3554.24	2.71332	1.44006	0.000383682	0.0550803
Inv(16) vs. all others	CXCL14	6.95637	2.32013	24.839	10.7059	3.42033	0.000381958	0.0550803
Inv(16) vs. all others	EPGN	4.22844	5.27465	0.193083	0.0366058	-4.77178	0.000384711	0.0550803
Inv(16) vs. all others	MMP17	98.3766	64.994	227.138	3.49476	1.80519	0.000383413	0.0550803
Inv(16) vs. all others	TSPAN13	480.394	560.191	172.602	0.308112	-1.69847	0.000384346	0.0550803
Inv(16) vs. all others	GLIS3	13.311	16.4114	1.3524	0.0824061	-3.60111	0.000393162	0.0560995
Inv(16) vs. all others	CMTM8	20.9464	14.0514	47.5412	3.38337	1.75846	0.000396129	0.0563319
Inv(16) vs. all others	FAM84B	193.31	234.53	34.3211	0.14634	-2.7726	0.000406944	0.0576751
Inv(16) vs. all others	EPCAM	192.875	239.961	11.2554	0.0469049	-4.41412	0.00041608	0.0587261
Inv(16) vs. all others	SLC9A3R2	9.38978	5.56357	24.148	4.34038	2.11782	0.00041715	0.0587261
Inv(16) vs. all others	MXRA7	104.571	73.5505	224.222	3.04854	1.60812	0.000420422	0.0589895
Inv(16) vs. all others	DTD1	427.047	494.517	166.803	0.337305	-1.56787	0.00042198	0.0590113
Inv(16) vs. all others	PRDM16	10.0728	12.6531	0.120128	0.00949399	-6.71877	0.00042635	0.0592289
Inv(16) vs. all others	RP11-248C1.2	214.302	111.859	609.443	5.44834	2.44582	0.000426195	0.0592289
Inv(16) vs. all others	SOGA2	44.8144	54.9406	5.75629	0.104773	-3.25466	0.000438929	0.0607757
Inv(16) vs. all others	SLC31A2	35.5679	24.694	77.5102	3.13883	1.65023	0.000446641	0.0616409
Inv(16) vs. all others	CDC42BPG	73.8753	86.944	23.4677	0.269918	-1.88941	0.000451859	0.0621573
Inv(16) vs. all others	CCL23	35.6818	44.6025	1.27348	0.0285517	-5.13028	0.000460489	0.063138
Inv(16) vs. all others	SLC35E4	69.2459	39.2165	185.073	4.71927	2.23857	0.000465706	0.063646
Inv(16) vs. all others	ZNF608	327.567	248.686	631.823	2.54065	1.3452	0.00047426	0.0646053
Inv(16) vs. all others	CTD-2653D5.1	2.11447	0.946552	6.61931	6.99307	2.80593	0.000478511	0.0649741
Inv(16) vs. all others	HHLA2	15.9089	11.2317	33.9494	3.02265	1.59581	0.000491906	0.0665782
Inv(16) vs. all others	FGD6	278.056	219.864	502.513	2.28556	1.19255	0.000494545	0.0667208
Inv(16) vs. all others	SLC15A3	134.227	102.347	257.189	2.5129	1.32935	0.000507558	0.0682576
Inv(16) vs. all others	HPSE	5.62512	3.72518	12.9535	3.47727	1.79796	0.000509507	0.0683015
Inv(16) vs. all others	PCBP3	7.32301	9.11452	0.412871	0.0452981	-4.46441	0.000515342	0.0688644
Inv(16) vs. all others	SLC46A3	47.0058	55.4453	14.4535	0.26068	-1.93965	0.000537817	0.0716403
Inv(16) vs. all others	KCNMB4	69.1298	83.3318	14.351	0.172215	-2.53772	0.00055742	0.0740173
Inv(16) vs. all others	ASRGL1	16.2948	19.4243	4.22376	0.217447	-2.20127	0.000559464	0.0740551
Inv(16) vs. all others	ENPP4	565.901	688.188	94.2221	0.136913	-2.86866	0.00056258	0.0742341
Inv(16) vs. all others	HS3ST1	25.7949	10.8829	83.3129	7.65542	2.93648	0.000567568	0.0746582
Inv(16) vs. all others	FSTL1	172.896	215.19	9.76185	0.045364	-4.46231	0.000572105	0.0747876
Inv(16) vs. all others	UBE2D1	65.1361	48.2917	130.107	2.69419	1.42985	0.000571384	0.0747876
Inv(16) vs. all others	LOXL1-AS1	6.43877	7.89445	0.824029	0.104381	-3.26007	0.000584299	0.0761451
Inv(16) vs. all others	CHST15	5.54685	3.66898	12.7901	3.486	1.80157	0.000586677	0.0762191
Inv(16) vs. all others	ZNF385D	27.0236	33.5424	1.87945	0.0560321	-4.1576	0.000592454	0.0767328
Inv(16) vs. all others	DPYSL3	29.5707	16.3303	80.6407	4.9381	2.30396	0.000595269	0.0768609
Inv(16) vs. all others	KCNA3	137.751	162.216	43.3884	0.267473	-1.90253	0.000604929	0.0776441
Inv(16) vs. all others	RP11-490M8.1	3.67017	1.84231	10.7205	5.81905	2.54078	0.000605023	0.0776441
Inv(16) vs. all others	ARMC5	121.725	141.547	45.2671	0.319802	-1.64475	0.000608805	0.0778222
Inv(16) vs. all others	LAPTM4B	407.342	503.37	36.9498	0.0734049	-3.76798	0.000611958	0.0778222
Inv(16) vs. all others	PLEKHA7	35.3756	25.2168	74.5597	2.95675	1.56401	0.000611519	0.0778222
Inv(16) vs. all others	HSD3B7	14.0076	16.7783	3.32033	0.197894	-2.3372	0.000622702	0.07895
Inv(16) vs. all others	RARRES2	49.579	32.315	116.169	3.59489	1.84595	0.000625756	0.0790989
Inv(16) vs. all others	GCOM1	4.95134	1.97435	16.434	8.32377	3.05724	0.000639558	0.0806015
Inv(16) vs. all others	RAMP1	139.827	85.2967	350.157	4.10517	2.03744	0.000647976	0.0814187
Inv(16) vs. all others	CEACAM19	4.69048	5.80106	0.406819	0.0701284	-3.83386	0.000659657	0.0821507
Inv(16) vs. all others	MRC2	672.915	796.195	197.405	0.247936	-2.01196	0.000658037	0.0821507
Inv(16) vs. all others	OPHN1	72.3217	55.8229	135.96	2.43556	1.28425	0.000657235	0.0821507
Inv(16) vs. all others	EHD2	136.293	85.2704	333.096	3.90635	1.96582	0.000681969	0.0846788
Inv(16) vs. all others	VOPP1	453.25	299.974	1044.46	3.48184	1.79985	0.000697861	0.0863973
Inv(16) vs. all others	RAB3IP	11.3488	13.5892	2.70696	0.199199	-2.32772	0.000712113	0.0879031
Inv(16) vs. all others	AC004840.9	54.8841	67.4113	6.56494	0.0973865	-3.36013	0.00072644	0.0891918
Inv(16) vs. all others	ZNF467	385.894	292.878	744.67	2.5426	1.3463	0.00072679	0.0891918
Inv(16) vs. all others	ARHGEF11	34.7636	27.1871	63.9873	2.35359	1.23486	0.000763948	0.0934792
Inv(16) vs. all others	FLI1-AS1	28.9578	20.3577	62.1296	3.0519	1.60971	0.000771966	0.0937509
Inv(16) vs. all others	RP11-325F22.2	164.481	120.67	333.468	2.76347	1.46648	0.00077285	0.0937509
Inv(16) vs. all others	SGSH	372.026	273.127	753.496	2.75877	1.46403	0.000769133	0.0937509
Inv(16) vs. all others	EVC	61.2547	76.6847	1.73915	0.0226792	-5.46248	0.000776429	0.0939144
Inv(16) vs. all others	HOXA-AS2	25.0392	31.0161	1.98539	0.0640116	-3.96552	0.000793944	0.0957578
Inv(16) vs. all others	KCNH4	14.5171	16.9648	5.07627	0.299224	-1.7407	0.000808953	0.0970121
Inv(16) vs. all others	RIN1	116.423	81.3441	251.726	3.09458	1.62974	0.000808461	0.0970121
Inv(16) vs. all others	LHFP	108.966	130.152	27.2488	0.209362	-2.25593	0.000811985	0.0970991
Inv(16) vs. all others	KCNK13	3.74672	1.98848	10.5285	5.29476	2.40457	0.000833132	0.0993457
Inv(16) vs. all others	AP000344.3	6.69821	3.63408	18.517	5.09538	2.34919	0.000843266	0.10006
Inv(16) vs. all others	ECHDC2	104.192	82.9883	185.977	2.241	1.16414	0.000843876	0.10006
Inv(16) vs. all others	FZD1	91.807	111.06	17.5466	0.157992	-2.66207	0.000851964	0.100735
Inv(16) vs. all others	AC010880.1	3.95128	4.97569	0	0	#NAME?	0.000872773	0.102907
Inv(16) vs. all others	NFE2L3	256.179	299.822	87.8401	0.292974	-1.77116	0.000877448	0.103169
Inv(16) vs. all others	PVR	11.3165	13.3708	3.39291	0.253755	-1.97849	0.000907016	0.106348
Inv(16) vs. all others	PIK3R3	4.43598	5.47864	0.414298	0.0756205	-3.72508	0.000910382	0.106446
Inv(16) vs. all others	ADRA2C	51.0567	63.9869	1.18285	0.0184858	-5.75744	0.000933097	0.1088
Inv(16) vs. all others	THEMIS2	1063.67	829.789	1965.79	2.36902	1.24429	0.000944671	0.109845
Inv(16) vs. all others	CABLES1	37.8665	44.1833	13.5016	0.305581	-1.71038	0.000952847	0.110187
Inv(16) vs. all others	LONRF3	90.8726	70.2909	170.259	2.42221	1.27632	0.0009513	0.110187
Inv(16) vs. all others	HOXA4	18.4506	22.6191	2.37204	0.104869	-3.25334	0.000994081	0.114328
Inv(16) vs. all others	RUNX1T1	35.9854	44.5333	3.01466	0.0676945	-3.88482	0.000994042	0.114328
Inv(16) vs. all others	KIF26B	202.748	136.469	458.396	3.35899	1.74803	0.00103335	0.11852
Inv(16) vs. all others	CD86	60.3623	40.8699	135.547	3.31656	1.72969	0.00103639	0.118546
Inv(16) vs. all others	BTBD19	107.341	79.2965	215.513	2.71781	1.44245	0.00104339	0.119023
Inv(16) vs. all others	SIPA1L2	580.679	706.181	96.6032	0.136797	-2.86989	0.00105343	0.119844
Inv(16) vs. all others	NXF3	83.7203	103.575	7.13769	0.0689132	-3.85908	0.00105652	0.119871
Inv(16) vs. all others	WIPF3	64.9789	80.7254	4.24245	0.0525541	-4.25005	0.00106329	0.120315
Inv(16) vs. all others	VEGFC	6.32013	7.95868	0	0	#NAME?	0.00107183	0.120956
Inv(16) vs. all others	PPM1H	287.715	343.946	70.8212	0.205908	-2.27993	0.00108315	0.121906
Inv(16) vs. all others	PXN	230.713	184.393	409.373	2.22011	1.15063	0.00108697	0.12201
Inv(16) vs. all others	RAP2B	2693.31	2090.5	5018.41	2.40058	1.26338	0.00109768	0.122884
Inv(16) vs. all others	DHCR24	204.937	245.737	47.5662	0.193566	-2.3691	0.00110249	0.123096
Inv(16) vs. all others	AP000344.4	6.57007	4.21103	15.6692	3.721	1.89569	0.00110894	0.123162
Inv(16) vs. all others	TTC38	514.862	591.387	219.693	0.371488	-1.42861	0.00110622	0.123162
Inv(16) vs. all others	PXDC1	51.2403	34.4304	116.079	3.3714	1.75335	0.00111437	0.12344
Inv(16) vs. all others	PRAM1	2235.53	1693.62	4325.75	2.55414	1.35284	0.00111827	0.123547
Inv(16) vs. all others	RUNX1	751.038	573.921	1434.2	2.49895	1.32132	0.00112934	0.124443
Inv(16) vs. all others	STX11	1735.94	1271.54	3527.2	2.77396	1.47195	0.00116646	0.128198
Inv(16) vs. all others	CLDN12	9.68197	6.71353	21.1317	3.14763	1.65427	0.00118172	0.129496
Inv(16) vs. all others	CTD-2616J11.4	10.874	13.047	2.49278	0.191062	-2.38789	0.00118442	0.129496
Inv(16) vs. all others	SGK1	435.21	289.481	997.309	3.44517	1.78457	0.00118756	0.129503
Inv(16) vs. all others	AP001055.6	35.5359	25.9472	72.5208	2.79493	1.48281	0.00119428	0.129899
Inv(16) vs. all others	C7orf41	2724.08	2126.34	5029.65	2.3654	1.24208	0.00120259	0.130466
Inv(16) vs. all others	UGGT2	69.8984	87.1705	3.27719	0.0375952	-4.73331	0.00120582	0.13048
Inv(16) vs. all others	EMID2	3.1333	1.41637	9.75577	6.88788	2.78406	0.00121036	0.130635
Inv(16) vs. all others	TMTC2	467.851	349.124	925.798	2.65177	1.40696	0.00121354	0.130643
Inv(16) vs. all others	TKTL2	3.84267	2.47098	9.13349	3.6963	1.88608	0.00121685	0.130665
Inv(16) vs. all others	PIK3C2B	501.385	583.232	185.687	0.318376	-1.6512	0.00122904	0.131638
Inv(16) vs. all others	SYN1	8.65115	4.51123	24.6194	5.45737	2.44821	0.0012361	0.132059
Inv(16) vs. all others	MEX3B	477.236	570.103	119.034	0.208794	-2.25985	0.00124365	0.132195
Inv(16) vs. all others	RP11-392A22.2	17.076	12.8203	33.4906	2.61231	1.38533	0.00124189	0.132195
Inv(16) vs. all others	OLFML2A	93.5654	115.837	7.66113	0.0661372	-3.91839	0.00125054	0.132592
Inv(16) vs. all others	HVCN1	18.6301	13.6578	37.8092	2.76832	1.46901	0.00126078	0.133342
Inv(16) vs. all others	CAMK1D	666.791	500.534	1308.07	2.61334	1.3859	0.00127033	0.13345
Inv(16) vs. all others	DUSP5P	3.40938	4.21927	0.285528	0.0676724	-3.88529	0.0012708	0.13345
Inv(16) vs. all others	RAB3C	11.3507	13.9434	1.3503	0.0968412	-3.36824	0.00127132	0.13345
Inv(16) vs. all others	HOXA7	34.6087	43.2616	1.23328	0.0285074	-5.13252	0.00128219	0.134257
Inv(16) vs. all others	GAS6-AS1	30.2401	35.9467	8.22893	0.22892	-2.12708	0.00128607	0.134329
Inv(16) vs. all others	CBX8	49.606	57.6115	18.7274	0.325063	-1.62121	0.00129485	0.134911
Inv(16) vs. all others	ECM1	11.5404	7.29565	27.9128	3.82596	1.93582	0.00131864	0.137051
Inv(16) vs. all others	HOXA5	482.422	595.271	47.1444	0.0791982	-3.65839	0.00137775	0.142842
Inv(16) vs. all others	GCSAML-AS1	3.30637	1.52683	10.1703	6.66102	2.73574	0.00138869	0.143622
Inv(16) vs. all others	NTN1	223.271	269.126	46.4026	0.17242	-2.536	0.00139437	0.143856
Inv(16) vs. all others	ADAM19	188.862	163.343	287.292	1.75883	0.814614	0.00140043	0.144128
Inv(16) vs. all others	VIM	66534.2	51081.5	126138	2.46934	1.30413	0.00141188	0.144952
Inv(16) vs. all others	CD44	1898.14	1499.16	3437.05	2.29264	1.19701	0.00141915	0.144991
Inv(16) vs. all others	DSC2	9.76982	12.0296	1.05358	0.087582	-3.51322	0.00141657	0.144991
Inv(16) vs. all others	DDIT4L	136.016	171.226	0.208404	0.00121713	-9.6823	0.00142819	0.145561
Inv(16) vs. all others	ZBTB46	250.949	289.771	101.206	0.349261	-1.51762	0.00144019	0.14643
Inv(16) vs. all others	DIAPH1	275.372	214.206	511.301	2.38696	1.25518	0.00146985	0.148016
Inv(16) vs. all others	HOXA10	69.7131	85.392	9.23732	0.108175	-3.20856	0.00146937	0.148016
Inv(16) vs. all others	MANEAL	3.47046	4.31588	0.209556	0.0485548	-4.36424	0.00146635	0.148016
Inv(16) vs. all others	SLC36A1	657.457	549.691	1073.13	1.95223	0.965125	0.00146887	0.148016
Inv(16) vs. all others	JAG1	948.915	609.333	2258.73	3.70689	1.89021	0.00148356	0.14904
Inv(16) vs. all others	ATP1B1	770.085	580.466	1501.47	2.58666	1.37109	0.00149526	0.149501
Inv(16) vs. all others	RP3-460G2.2	14.2277	9.21254	33.5721	3.64418	1.86559	0.00149177	0.149501
Inv(16) vs. all others	MGLL	81.4471	98.4477	15.8736	0.161239	-2.63273	0.00150217	0.149837
Inv(16) vs. all others	CRIP2	40.5438	25.4404	98.8001	3.88359	1.95739	0.00153625	0.151399
Inv(16) vs. all others	EPB41L5	4.08603	5.04335	0.393478	0.0780191	-3.68003	0.00152623	0.151399
Inv(16) vs. all others	FAM115C	98.5693	114.793	35.9903	0.313522	-1.67336	0.00153942	0.151399
Inv(16) vs. all others	MID1IP1	194.379	150.943	361.92	2.39773	1.26167	0.00152413	0.151399
Inv(16) vs. all others	RAB39B	53.1077	61.8486	19.3926	0.31355	-1.67323	0.0015369	0.151399
Inv(16) vs. all others	TPPP	82.0308	56.1953	181.682	3.23305	1.6929	0.00153551	0.151399
Inv(16) vs. all others	BEND4	5.91321	7.43543	0.0417916	0.00562061	-7.47506	0.00154533	0.151626
Inv(16) vs. all others	AP000345.1	2.14732	1.02615	6.47183	6.30688	2.65693	0.00155561	0.15228
Inv(16) vs. all others	AGPAT4	469.929	539.71	200.771	0.371997	-1.42664	0.00158033	0.15434
Inv(16) vs. all others	RP11-150O12.6	0.781915	0.170651	3.13964	18.398	4.20148	0.00158607	0.154543
Inv(16) vs. all others	MYO10	32.5412	22.6577	70.6632	3.11873	1.64096	0.00162713	0.158178
Inv(16) vs. all others	HEYL	20.6899	24.4051	6.35981	0.260594	-1.94013	0.00163515	0.158591
Inv(16) vs. all others	CLECL1	83.1276	99.2552	20.9211	0.210781	-2.24619	0.0016564	0.159184
Inv(16) vs. all others	PKDREJ	15.2747	17.9706	4.87629	0.271348	-1.88178	0.00165198	0.159184
Inv(16) vs. all others	RHOBTB1	11.6736	13.8795	3.16499	0.228033	-2.13268	0.00165379	0.159184
Inv(16) vs. all others	SEMA4F	21.664	26.0275	4.83354	0.185709	-2.42888	0.00164591	0.159184
Inv(16) vs. all others	NKD1	32.5923	39.0449	7.70352	0.197299	-2.34154	0.00166057	0.159222
Inv(16) vs. all others	MUC12	13.5693	9.54889	29.0768	3.04504	1.60646	0.00166483	0.159267
Inv(16) vs. all others	CXCL16	435.769	275.489	1053.99	3.8259	1.9358	0.00167183	0.159575
Inv(16) vs. all others	CPNE7	25.6697	31.4945	3.20278	0.101693	-3.2977	0.00168392	0.160364
Inv(16) vs. all others	GABRD	6.95815	4.46613	16.5702	3.71019	1.89149	0.00174737	0.166032
Inv(16) vs. all others	RAB43	17.0505	12.7983	33.4519	2.61378	1.38614	0.00175244	0.166138
Inv(16) vs. all others	NCF1C	378.954	296.6	696.602	2.34862	1.23181	0.00176814	0.166164
Inv(16) vs. all others	RAB11FIP1	849.874	693.107	1454.55	2.09859	1.06942	0.0017764	0.166164
Inv(16) vs. all others	RDH10	154.526	182.535	46.4935	0.25471	-1.97307	0.00176822	0.166164
Inv(16) vs. all others	RPS7P3	10.1448	12.2063	2.19344	0.179698	-2.47636	0.00176031	0.166164
Inv(16) vs. all others	SELL	968.527	760.662	1770.3	2.32731	1.21866	0.00177464	0.166164
Inv(16) vs. all others	ST7-AS1	63.5677	47.7961	124.401	2.60275	1.38004	0.00177098	0.166164
Inv(16) vs. all others	AC007285.6	6.37684	7.8073	0.85935	0.11007	-3.18351	0.00178477	0.166577
Inv(16) vs. all others	RP11-180P8.1	3.08209	3.84247	0.149189	0.0388263	-4.68682	0.00182268	0.169739
Inv(16) vs. all others	LAMB2	706.147	513.606	1448.81	2.82085	1.49613	0.00185128	0.172022
Inv(16) vs. all others	AC123768.4	107.332	124.75	40.1456	0.321808	-1.63573	0.00186413	0.172835
Inv(16) vs. all others	LAMB3	13.3266	8.00124	33.8672	4.23275	2.08159	0.0018708	0.173072
Inv(16) vs. all others	RP11-260E18.1	7.92915	9.77062	0.826316	0.0845715	-3.56369	0.00188109	0.173262
Inv(16) vs. all others	SLC11A1	1021.6	724.233	2168.57	2.9943	1.58222	0.00187945	0.173262
Inv(16) vs. all others	MARVELD1	533.78	411.784	1004.34	2.43899	1.28628	0.00190577	0.174779
Inv(16) vs. all others	MMP15	33.0852	40.3558	5.04135	0.124922	-3.0009	0.00190586	0.174779
Inv(16) vs. all others	CTD-2024I7.13	12.3044	9.01208	25.0032	2.77441	1.47218	0.00192824	0.176446
Inv(16) vs. all others	FAM190A	17.6991	20.6051	6.49014	0.314978	-1.66668	0.00194253	0.177368
Inv(16) vs. all others	LAMP5	26.6982	33.607	0.049713	0.00147924	-9.40092	0.00195993	0.177418
Inv(16) vs. all others	2015-03-03	175.417	210.215	41.1967	0.195974	-2.35126	0.00195701	0.177418
Inv(16) vs. all others	MTMR8	24.7599	29.2161	7.57162	0.259159	-1.94809	0.00195349	0.177418
Inv(16) vs. all others	RP11-475N22.4	39.0596	45.5217	14.1343	0.310496	-1.68735	0.00195834	0.177418
Inv(16) vs. all others	IGDCC4	10.9138	8.4459	20.4326	2.41924	1.27455	0.00199233	0.179964
Inv(16) vs. all others	C1orf233	76.6653	88.5168	30.9522	0.349676	-1.51591	0.00201996	0.181434
Inv(16) vs. all others	C20orf197	123.764	144.534	43.6507	0.30201	-1.72733	0.00202418	0.181434
Inv(16) vs. all others	CRISPLD1	147.569	172.641	50.8618	0.29461	-1.76312	0.00202585	0.181434
Inv(16) vs. all others	MYO1B	4.58388	5.58419	0.72556	0.129931	-2.94418	0.00201878	0.181434
Inv(16) vs. all others	PTX4	15.157	18.178	3.50464	0.192796	-2.37486	0.00206153	0.183847
Inv(16) vs. all others	SLAIN1	14.7268	17.9125	2.4391	0.136167	-2.87655	0.00206088	0.183847
Inv(16) vs. all others	C12orf42	8.27372	10.067	1.35683	0.13478	-2.89132	0.00206762	0.184
Inv(16) vs. all others	TSPAN32	468.929	546.285	170.554	0.312208	-1.67942	0.00208038	0.184745
Inv(16) vs. all others	HOXA11	54.8823	68.6275	1.86519	0.0271784	-5.20139	0.00209022	0.184839
Inv(16) vs. all others	LMCD1	9.05112	6.7725	17.8401	2.6342	1.39737	0.00208677	0.184839
Inv(16) vs. all others	TRBJ2-7	4.1798	2.66823	10.0101	3.7516	1.90751	0.00209505	0.184878
Inv(16) vs. all others	LARP6	2.96045	3.72797	0	0	#NAME?	0.002119	0.185934
Inv(16) vs. all others	LRRC36	3.08052	2.19909	6.48031	2.94681	1.55915	0.00212026	0.185934
Inv(16) vs. all others	TMEM158	21.4965	14.3465	49.075	3.4207	1.77429	0.00211746	0.185934
Inv(16) vs. all others	PRKCZ	7.90984	9.59891	1.39484	0.145312	-2.78277	0.00216299	0.188894
Inv(16) vs. all others	RP11-274K13.5	34.4529	42.7672	2.38346	0.055731	-4.16538	0.00216179	0.188894
Inv(16) vs. all others	NLGN2	104.987	124.001	31.6448	0.255198	-1.97031	0.00216818	0.188954
Inv(16) vs. all others	ACSM3	131.333	152.417	50.0078	0.328099	-1.6078	0.00217802	0.18942
Inv(16) vs. all others	MGP	5.43902	2.24354	17.7644	7.91804	2.98514	0.00218718	0.189781
Inv(16) vs. all others	RP11-382B18.2	13.6505	16.3093	3.39517	0.208174	-2.26414	0.00219196	0.189781
Inv(16) vs. all others	ST3GAL4	71.8948	82.5227	30.9015	0.374461	-1.41711	0.00219569	0.189781
Inv(16) vs. all others	FAM160A1	8.15983	5.82026	17.1839	2.95243	1.5619	0.0022138	0.190954
Inv(16) vs. all others	LL22NC03-30E12.10	2.35108	2.95355	0.0272444	0.00922427	-6.76035	0.00222192	0.191263
Inv(16) vs. all others	NRGN	25.2239	18.6961	50.4023	2.69587	1.43075	0.0022382	0.192271
Inv(16) vs. all others	CR1	10.3984	7.45655	21.7455	2.91629	1.54414	0.00224474	0.19244
Inv(16) vs. all others	SLC29A2	32.9602	38.6008	11.2036	0.290243	-1.78467	0.00225892	0.193262
Inv(16) vs. all others	AOAH	64.0222	48.9408	122.194	2.49677	1.32006	0.00227332	0.194099
Inv(16) vs. all others	RP11-510H23.3	2.63773	1.45915	7.18365	4.92316	2.29959	0.00231928	0.197223
Inv(16) vs. all others	TNFSF8	300.026	151.829	871.644	5.74098	2.5213	0.00231726	0.197223
Inv(16) vs. all others	TMEM217	35.9755	41.9811	12.8111	0.305163	-1.71235	0.00236978	0.201111
Inv(16) vs. all others	PARD6B	37.8334	45.0377	10.0452	0.223039	-2.16463	0.00238154	0.201702
Inv(16) vs. all others	SUCLG2	316.516	248.228	579.912	2.3362	1.22417	0.00239269	0.201835
Inv(16) vs. all others	TBC1D10A	51.5057	60.3071	17.5572	0.291129	-1.78027	0.0023895	0.201835
Inv(16) vs. all others	NPM2	72.4181	82.1837	34.7507	0.422841	-1.24181	0.00243176	0.204312
Inv(16) vs. all others	SPIN3	11.611	13.9557	2.56742	0.18397	-2.44246	0.0024304	0.204312
Inv(16) vs. all others	CTSF	159.966	190.308	42.934	0.225603	-2.14814	0.00243743	0.204336
Inv(16) vs. all others	HOXA-AS4	16.1926	19.5506	3.24025	0.165737	-2.59303	0.00244662	0.204336
Inv(16) vs. all others	USP49	191.661	223.476	68.9478	0.308524	-1.69654	0.00244535	0.204336
Inv(16) vs. all others	GLCCI1	197.071	228.692	75.1048	0.32841	-1.60643	0.00248186	0.206869
Inv(16) vs. all others	CCL24	14.1173	3.79181	53.9442	14.2265	3.83051	0.00251921	0.209404
Inv(16) vs. all others	FAM134B	12.9334	15.8679	1.61455	0.10175	-3.2969	0.00252514	0.209404
Inv(16) vs. all others	HSH2D	251.54	293.497	89.7031	0.305635	-1.71012	0.0025356	0.209404
Inv(16) vs. all others	KIAA0895	44.6498	51.7838	17.133	0.330857	-1.59572	0.00253714	0.209404
Inv(16) vs. all others	ZNF280B	60.6916	71.4926	19.0303	0.266186	-1.9095	0.00253081	0.209404
Inv(16) vs. all others	NCF1	674.75	507.855	1318.49	2.5962	1.3764	0.00258448	0.212477
Inv(16) vs. all others	SLC24A5	10.5541	12.5912	2.69679	0.21418	-2.2231	0.00258017	0.212477
Inv(16) vs. all others	MARCKS	1209.79	1486.51	142.428	0.0958131	-3.38363	0.00260582	0.213815
Inv(16) vs. all others	PAPSS2	8.70957	6.17515	18.4852	2.99348	1.58183	0.00261533	0.213982
Inv(16) vs. all others	PDGFB	2.09565	1.0826	6.00312	5.54508	2.47121	0.00261803	0.213982
Inv(16) vs. all others	HOXA2	24.5946	30.2048	2.95519	0.0978385	-3.35345	0.00264446	0.215723
Inv(16) vs. all others	AC008440.10	10.561	7.54397	22.1981	2.94249	1.55704	0.00267531	0.217818
Inv(16) vs. all others	RP11-38J22.6	115.059	86.3629	225.743	2.61389	1.3862	0.00268181	0.217925
Inv(16) vs. all others	CMTM4	250.728	302.157	52.3606	0.173289	-2.52874	0.00270441	0.219338
Inv(16) vs. all others	COCH	10.9648	13.0959	2.74507	0.209613	-2.2542	0.00271011	0.219378
Inv(16) vs. all others	CCDC149	17.1293	13.1489	32.4824	2.47036	1.30472	0.00274517	0.22179
Inv(16) vs. all others	ELOVL7	4.45912	5.49665	0.457229	0.0831832	-3.58756	0.00275223	0.221934
Inv(16) vs. all others	CTD-3247F14.2	19.6042	15.1308	36.8585	2.43599	1.28451	0.00279084	0.224189
Inv(16) vs. all others	RP11-56M3.1	1.87698	2.3636	0	0	#NAME?	0.00278988	0.224189
Inv(16) vs. all others	NDST3	74.4227	44.5601	189.607	4.25509	2.08919	0.00280456	0.224861
Inv(16) vs. all others	FOXL1	45.8569	57.502	0.939772	0.0163433	-5.93516	0.00282833	0.226336
Inv(16) vs. all others	NAV3	29.0352	36.1222	1.69957	0.0470504	-4.40965	0.00283456	0.226404
Inv(16) vs. all others	ANXA8L2	3.79482	1.74741	11.692	6.69101	2.74222	0.0028506	0.227178
Inv(16) vs. all others	RMND5B	136.169	158.304	50.7936	0.320861	-1.63998	0.00285504	0.227178
Inv(16) vs. all others	CD96	225.762	260.169	93.0467	0.357639	-1.48342	0.00288416	0.229062
Inv(16) vs. all others	RASGEF1B	1395.49	1105.18	2515.27	2.27589	1.18643	0.00291887	0.231382
Inv(16) vs. all others	CTC-510F12.4	61.2758	71.9656	20.0439	0.278521	-1.84414	0.00295726	0.233794
Inv(16) vs. all others	SDPR	101.676	125.187	10.9915	0.0878007	-3.50962	0.0029604	0.233794
Inv(16) vs. all others	LGALS2	250.52	151.53	632.336	4.173	2.06109	0.00297403	0.23443
Inv(16) vs. all others	AL928654.7	4.04523	2.46118	10.1552	4.12613	2.04479	0.0029905	0.235288
Inv(16) vs. all others	EVI2B	4783.98	3824.41	8485.17	2.21869	1.14971	0.00300035	0.235623
Inv(16) vs. all others	NAALADL2	18.4823	23.0705	0.784647	0.0340108	-4.87786	0.00302155	0.236846
Inv(16) vs. all others	HDX	2.16462	2.70785	0.0692969	0.0255911	-5.28821	0.00303651	0.237576
Inv(16) vs. all others	AC141928.1	14.2463	17.8594	0.310287	0.0173739	-5.84693	0.00305876	0.23851
Inv(16) vs. all others	SALL4	10.8142	13.4384	0.692337	0.0515194	-4.27874	0.00305978	0.23851
Inv(16) vs. all others	BCL2L11	51.2161	38.7701	99.2224	2.55925	1.35572	0.00308858	0.239866
Inv(16) vs. all others	IQSEC1	231.523	200.068	352.85	1.76365	0.818564	0.00308681	0.239866
Inv(16) vs. all others	KIAA1522	16.44	11.8755	34.0457	2.86688	1.51948	0.00312995	0.242632
Inv(16) vs. all others	ASPH	94.0194	74.6336	168.793	2.26162	1.17736	0.00313985	0.242951
Inv(16) vs. all others	LAMB4	16.674	20.6832	1.21022	0.0585121	-4.09512	0.00315333	0.243547
Inv(16) vs. all others	LRP6	343.513	246.759	716.707	2.90448	1.53828	0.00319244	0.246116
Inv(16) vs. all others	DBI	536.18	423.365	971.325	2.2943	1.19805	0.00319959	0.246217
Inv(16) vs. all others	NMNAT3	44.9989	53.0302	14.0209	0.264395	-1.91923	0.00321752	0.247083
Inv(16) vs. all others	PRX	14.1933	8.47645	36.2438	4.27583	2.0962	0.00322259	0.247083
Inv(16) vs. all others	MPEG1	3070.59	2285.89	6097.28	2.66735	1.41541	0.00324893	0.24865
Inv(16) vs. all others	RP11-353N4.5	4.43687	5.41277	0.672686	0.124277	-3.00836	0.00325597	0.248736
Inv(16) vs. all others	SLC7A7	33.6988	26.4607	61.6175	2.32864	1.21949	0.00326675	0.249107
Inv(16) vs. all others	FPR1	34.6357	25.0554	71.5881	2.85719	1.5146	0.00330457	0.251203
Inv(16) vs. all others	OCLN	5.89657	7.15088	1.05853	0.148028	-2.75606	0.00331445	0.251203
Inv(16) vs. all others	RBM47	58.019	44.025	111.996	2.54391	1.34705	0.0033181	0.251203
Inv(16) vs. all others	RP5-1086D14.3	397.581	462.704	146.396	0.316392	-1.66021	0.00331757	0.251203
Inv(16) vs. all others	KCTD11	39.0766	45.7633	13.2852	0.290303	-1.78437	0.00333966	0.252381
Inv(16) vs. all others	MTSS1	1502.58	1196.4	2683.57	2.24304	1.16545	0.00335779	0.253296
Inv(16) vs. all others	CTD-2006K23.1	21.556	15.529	44.8028	2.8851	1.52862	0.0033784	0.254396
Inv(16) vs. all others	RP11-284N8.3	59.1088	69.0036	20.9432	0.303508	-1.72019	0.00340743	0.256123
Inv(16) vs. all others	SLC2A10	14.0831	17.6714	0.242405	0.0137174	-6.18785	0.00341425	0.256178
Inv(16) vs. all others	GPM6B	142.639	174.432	20.0078	0.114702	-3.12403	0.00342953	0.256424
Inv(16) vs. all others	NR5A1	12.9071	15.6683	2.25686	0.14404	-2.79546	0.00342971	0.256424
Inv(16) vs. all others	INPP4B	80.6893	98.8512	10.6363	0.107599	-3.21626	0.00344205	0.25689
Inv(16) vs. all others	CTC-497E21.4	85.2782	104.684	10.426	0.0995947	-3.32779	0.00347407	0.258592
Inv(16) vs. all others	PTPRJ	296.367	234.052	536.727	2.2932	1.19736	0.00347714	0.258592
Inv(16) vs. all others	RP5-828H9.1	0.942046	0.431031	2.9131	6.75845	2.75669	0.00348727	0.258888
Inv(16) vs. all others	FBXO44	5.05568	6.19168	0.673968	0.108851	-3.19958	0.00352531	0.261251
Inv(16) vs. all others	AC006042.8	24.944	29.3336	8.01255	0.273153	-1.87222	0.00360842	0.264058
Inv(16) vs. all others	AC007036.4	8.6628	6.00687	18.9071	3.14757	1.65424	0.00359568	0.264058
Inv(16) vs. all others	ADCY4	23.5824	27.3298	9.12851	0.334014	-1.58202	0.00361568	0.264058
Inv(16) vs. all others	FAM108A6P	8.44996	10.4574	0.707159	0.0676231	-3.88634	0.00359021	0.264058
Inv(16) vs. all others	GOLGA8E	52.2193	61.5406	16.2659	0.264312	-1.91968	0.00358734	0.264058
Inv(16) vs. all others	MED20	169.545	195.067	71.1033	0.364506	-1.45598	0.0035764	0.264058
Inv(16) vs. all others	RP11-382A20.3	246.069	301.693	31.5198	0.104477	-3.25875	0.00361333	0.264058
Inv(16) vs. all others	RP11-548B3.3	4.93283	6.19759	0.0544888	0.00879193	-6.8296	0.00359257	0.264058
Inv(16) vs. all others	SRGAP3	10.8383	13.2141	1.67438	0.126711	-2.98038	0.00362187	0.264058
Inv(16) vs. all others	TPPP3	73.1984	46.4873	176.227	3.79086	1.92253	0.00362591	0.264058
Inv(16) vs. all others	STYK1	38.1674	30.5265	67.6397	2.21577	1.14781	0.0036562	0.265804
Inv(16) vs. all others	RPGRIP1	45.1914	33.3814	90.7444	2.71841	1.44276	0.00367908	0.267006
Inv(16) vs. all others	CTD-3107M8.4	9.30591	6.40592	20.4916	3.19885	1.67755	0.00371626	0.26924
Inv(16) vs. all others	EXOSC4	74.8673	86.2515	30.9569	0.358914	-1.47829	0.00374201	0.27064
Inv(16) vs. all others	RP11-444J21.1	8.25541	5.97115	17.0661	2.8581	1.51505	0.00375345	0.271002
Inv(16) vs. all others	RP11-93B14.5	7.40855	8.96911	1.38925	0.154892	-2.69066	0.00376022	0.271026
Inv(16) vs. all others	PRKG2	10.4148	12.708	1.56961	0.123514	-3.01725	0.00376764	0.271096
Inv(16) vs. all others	NCAM1	10.4153	12.9404	0.675822	0.0522258	-4.25909	0.00378818	0.271645
Inv(16) vs. all others	RP11-1000B6.4	14.5437	17.0287	4.95851	0.291185	-1.77999	0.00378234	0.271645
Inv(16) vs. all others	NAGA	934.061	744.177	1666.47	2.23934	1.16308	0.00381296	0.272957
Inv(16) vs. all others	ROR2	13.72	17.1489	0.494079	0.0288111	-5.11723	0.0038261	0.273433
Inv(16) vs. all others	SLC22A5	93.4761	107.196	40.5562	0.378336	-1.40226	0.00385225	0.274835
Inv(16) vs. all others	CST3	4774.72	3671.64	9029.43	2.45923	1.29821	0.00388569	0.276651
Inv(16) vs. all others	ITGA5	7512.35	5873.71	13832.8	2.35503	1.23575	0.00391008	0.276651
Inv(16) vs. all others	MAMDC2	804.648	530.341	1862.69	3.51226	1.8124	0.00391056	0.276651
Inv(16) vs. all others	OAF	551.977	439.475	985.911	2.24338	1.16568	0.00390847	0.276651
Inv(16) vs. all others	PON2	91.5504	105.009	39.6377	0.377469	-1.40557	0.00390203	0.276651
Inv(16) vs. all others	TRMT6	599.731	456.87	1150.77	2.51881	1.33274	0.00393118	0.277643
Inv(16) vs. all others	KIAA1383	109.514	125.771	46.8095	0.372181	-1.42592	0.00400017	0.28157
Inv(16) vs. all others	NMT2	242.42	190.682	441.98	2.3179	1.21282	0.00399632	0.28157
Inv(16) vs. all others	CEBPD	2196.38	1610.36	4456.76	2.76755	1.46861	0.00401139	0.281889
Inv(16) vs. all others	ABTB1	196.7	227.091	79.4763	0.349975	-1.51468	0.00402764	0.282089
Inv(16) vs. all others	AL450307.1	1.76151	0.391501	7.04581	17.9969	4.16968	0.00402142	0.282089
Inv(16) vs. all others	CTD-3064H18.1	4.40683	5.40503	0.556601	0.102978	-3.27959	0.00405791	0.283068
Inv(16) vs. all others	HOXB7	9.82771	12.2952	0.310221	0.025231	-5.30866	0.00406179	0.283068
Inv(16) vs. all others	ITGB7	1474.27	1105.9	2895.14	2.61791	1.38841	0.00405288	0.283068
Inv(16) vs. all others	CROCC	230.024	259.929	114.678	0.441191	-1.18053	0.00406935	0.283126
Inv(16) vs. all others	RP11-213H15.3	49.8314	32.4485	116.88	3.60202	1.8488	0.00413428	0.287169
Inv(16) vs. all others	DEGS2	27.2092	20.192	54.2759	2.688	1.42653	0.00415405	0.288067
Inv(16) vs. all others	PARD3B	2.8057	3.48767	0.175253	0.0502493	-4.31475	0.00421034	0.29149
Inv(16) vs. all others	LHX6	4.47613	5.56388	0.280548	0.0504231	-4.30977	0.0042229	0.29188
Inv(16) vs. all others	CRNDE	87.7965	104.588	23.0298	0.220196	-2.18314	0.00423772	0.292309
Inv(16) vs. all others	SLC35G2	13.1965	9.06405	29.136	3.21446	1.68458	0.00424301	0.292309
Inv(16) vs. all others	ZFPM1	177.497	206.411	65.9726	0.319618	-1.64558	0.0042617	0.293117
Inv(16) vs. all others	MORC1	2.59334	3.20813	0.222013	0.0692033	-3.85302	0.00427495	0.293549
Inv(16) vs. all others	MSI2	1954.52	2301.01	618.055	0.268602	-1.89646	0.00428942	0.294063
Inv(16) vs. all others	DUSP15	3.45289	4.34102	0.0272444	0.00627603	-7.31593	0.00432546	0.296051
Inv(16) vs. all others	TMEM63C	7.65136	9.35873	1.06581	0.113884	-3.13437	0.00434128	0.296651
Inv(16) vs. all others	ELOVL2	2.68322	3.35968	0.0740043	0.0220272	-5.50457	0.00438307	0.299022
Inv(16) vs. all others	ATP2B1	528.356	430.763	904.788	2.10043	1.07069	0.00441533	0.299287
Inv(16) vs. all others	C4orf32	179.133	201.614	92.4205	0.458403	-1.12531	0.00442132	0.299287
Inv(16) vs. all others	RP11-768G7.2	0.357415	0.0445093	1.56434	35.1463	5.1353	0.00440627	0.299287
Inv(16) vs. all others	RP3-454B23.1	1.98764	1.08606	5.46516	5.03209	2.33116	0.0044225	0.299287
Inv(16) vs. all others	SLC26A6	89.8834	72.6109	156.506	2.1554	1.10796	0.00440474	0.299287
Inv(16) vs. all others	CPNE3	1099.23	892.756	1895.64	2.12336	1.08635	0.00445145	0.300762
Inv(16) vs. all others	AC068057.2	11.9204	8.32939	25.7713	3.09402	1.62948	0.0045324	0.305741
Inv(16) vs. all others	LRRC25	525.098	427.999	899.622	2.10193	1.07171	0.0045558	0.306827
Inv(16) vs. all others	RP11-13K12.5	13.3408	16.6523	0.567936	0.0341056	-4.87385	0.00457042	0.307033
Inv(16) vs. all others	SH2B2	104.284	81.806	190.984	2.33459	1.22317	0.00457344	0.307033
Inv(16) vs. all others	RP11-446H18.3	23.5539	28.271	5.35926	0.189567	-2.39922	0.00467092	0.313078
Inv(16) vs. all others	ROBO4	148.925	104.578	319.974	3.05966	1.61337	0.0047102	0.315209
Inv(16) vs. all others	CTC-478M6.1	4.96785	6.18639	0.267759	0.043282	-4.53009	0.00472385	0.315621
Inv(16) vs. all others	ITM2A	1843.03	1363.41	3693	2.70865	1.43757	0.0047553	0.316216
Inv(16) vs. all others	LEPR	16.3898	19.1485	5.74932	0.30025	-1.73576	0.00474807	0.316216
Inv(16) vs. all others	PALM	54.1844	63.6294	17.7537	0.279017	-1.84157	0.00474775	0.316216
Inv(16) vs. all others	C14orf80	53.7166	34.6701	127.182	3.66834	1.87513	0.00479216	0.318145
Inv(16) vs. all others	CYP4F29P	3.76183	2.69593	7.87314	2.92037	1.54615	0.00479942	0.318145
Inv(16) vs. all others	FAM92A1	94.5409	114.363	18.0826	0.158115	-2.66095	0.004846	0.320546
Inv(16) vs. all others	UBTD1	125.501	101.978	216.232	2.12037	1.08432	0.00485087	0.320546
Inv(16) vs. all others	CTXN1	10.7919	12.7898	3.08592	0.24128	-2.05122	0.00487958	0.321937
Inv(16) vs. all others	DOCK4	263.028	161.213	655.744	4.06756	2.02416	0.0049121	0.323576
Inv(16) vs. all others	CRIM1	483.779	369.233	925.597	2.50681	1.32585	0.00494666	0.325343
Inv(16) vs. all others	SRGAP1	30.8201	37.0369	6.84093	0.184706	-2.4367	0.00496168	0.325822
Inv(16) vs. all others	ZHX2	334.142	394.147	102.695	0.260549	-1.94037	0.00498362	0.326753
Inv(16) vs. all others	ATP9A	169.099	207.506	20.9565	0.100992	-3.30768	0.00499524	0.327006
Inv(16) vs. all others	TESPA1	83.6126	95.9586	35.9923	0.375082	-1.41472	0.00501137	0.327552
Inv(16) vs. all others	REEP6	34.2385	39.0156	15.8125	0.405286	-1.30299	0.00502235	0.327761
Inv(16) vs. all others	CLEC14A	65.7157	31.9567	195.929	6.13106	2.61614	0.00510651	0.332599
Inv(16) vs. all others	FAM92A1P1	5.54308	6.71495	1.023	0.152347	-2.71457	0.00511229	0.332599
Inv(16) vs. all others	RP11-705C15.2	23.0349	18.0858	42.1241	2.32912	1.21978	0.0051439	0.334139
Inv(16) vs. all others	IL13RA1	1378.47	1061.96	2599.28	2.44763	1.29138	0.00526406	0.340452
Inv(16) vs. all others	PLEC	132.512	110.087	219.008	1.98941	0.992339	0.00526534	0.340452
Inv(16) vs. all others	RP3-416J7.4	1.85309	0.895015	5.5485	6.19934	2.63211	0.00525231	0.340452
Inv(16) vs. all others	C21orf7	71.2389	57.9222	122.604	2.1167	1.08182	0.0052898	0.341509
Inv(16) vs. all others	COL4A5	8.46518	10.5091	0.58165	0.0553475	-4.17534	0.00541203	0.348864
Inv(16) vs. all others	TRBJ2-2P	3.26345	1.9912	8.17066	4.10338	2.03681	0.00542286	0.349028
Inv(16) vs. all others	ACSM1	23.8416	27.0281	11.5508	0.427362	-1.22647	0.00545655	0.349593
Inv(16) vs. all others	LRRC38	0.845285	0.198967	3.33822	16.7777	4.06848	0.00545051	0.349593
Inv(16) vs. all others	SNTB2	54.9976	45.6702	90.9746	1.99199	0.994211	0.00545602	0.349593
Inv(16) vs. all others	RP11-13K12.1	27.6633	34.5666	1.0361	0.0299739	-5.06015	0.00547239	0.350075
Inv(16) vs. all others	RP11-529J17.2	92.014	107.639	31.7478	0.294948	-1.76147	0.00549308	0.350865
Inv(16) vs. all others	KL	2.34331	2.92506	0.099426	0.0339911	-4.8787	0.00551471	0.351713
Inv(16) vs. all others	RP11-618I10.1	18.9459	23.1076	2.89341	0.125215	-2.99752	0.00553461	0.352448
Inv(16) vs. all others	EBF4	26.0617	32.2288	2.27412	0.0705618	-3.82497	0.00562743	0.357818
Inv(16) vs. all others	CD40	33.5551	39.0712	12.2784	0.314256	-1.66999	0.00565699	0.35831
Inv(16) vs. all others	DTX4	283.229	239.616	451.45	1.88406	0.913842	0.00565408	0.35831
Inv(16) vs. all others	SNX9	867.455	705.466	1492.27	2.1153	1.08086	0.00566071	0.35831
Inv(16) vs. all others	PDZD7	29.3805	20.812	62.4303	2.99973	1.58483	0.00569409	0.359882
Inv(16) vs. all others	ASS1P1	32.2077	36.8225	14.4074	0.391267	-1.35377	0.00571452	0.360632
Inv(16) vs. all others	CRYBG3	141.669	111.954	256.284	2.2892	1.19484	0.00572614	0.360824
Inv(16) vs. all others	S100A11	1069.21	856.773	1888.6	2.20432	1.14034	0.00573559	0.360879
Inv(16) vs. all others	CSGALNACT1	29.201	23.8217	49.9498	2.09682	1.0682	0.00574943	0.360922
Inv(16) vs. all others	RAB13	983.739	791.598	1724.86	2.17895	1.12364	0.00575341	0.360922
Inv(16) vs. all others	AC006126.4	3.36608	1.85041	9.21224	4.9785	2.31571	0.00579446	0.362955
Inv(16) vs. all others	C1QTNF2	2.58035	1.44256	6.96895	4.83097	2.27231	0.00584117	0.363583
Inv(16) vs. all others	CNNM2	40.9822	47.5557	15.6273	0.32861	-1.60555	0.00581686	0.363583
Inv(16) vs. all others	MEF2A	180.74	149.945	299.523	1.99756	0.998236	0.00584425	0.363583
Inv(16) vs. all others	MYEF2	293.339	350.409	73.2108	0.20893	-2.25891	0.0058433	0.363583
Inv(16) vs. all others	NRG4	204.584	246.578	42.6072	0.172794	-2.53287	0.00584766	0.363583
Inv(16) vs. all others	ARHGAP18	385.346	317.262	647.957	2.04234	1.03022	0.00591069	0.36696
Inv(16) vs. all others	TRBJ2-1	4.14919	2.93927	8.81603	2.99939	1.58467	0.00593013	0.367624
Inv(16) vs. all others	HS3ST3A1	2.33866	1.13571	6.97859	6.14469	2.61934	0.00594118	0.367768
Inv(16) vs. all others	SERPINB1	784.374	627.068	1391.13	2.21846	1.14956	0.00595755	0.368239
Inv(16) vs. all others	AGMAT	38.0252	44.44	13.2823	0.298882	-1.74235	0.00599456	0.369576
Inv(16) vs. all others	TRPS1	526.901	406.37	991.807	2.44065	1.28727	0.00599674	0.369576
Inv(16) vs. all others	SP140	170.223	198.897	59.6241	0.299773	-1.73806	0.0060379	0.371569
Inv(16) vs. all others	CEP70	453.728	515.998	213.544	0.413847	-1.27283	0.00607438	0.372664
Inv(16) vs. all others	GSTO1	112.356	90.8591	195.272	2.14917	1.10378	0.0060911	0.372664
Inv(16) vs. all others	PLXNB1	21.883	26.4693	4.19287	0.158405	-2.65831	0.00608551	0.372664
Inv(16) vs. all others	S100A6	3959.18	3264.75	6637.7	2.03314	1.02371	0.00606876	0.372664
Inv(16) vs. all others	SIGLEC9	36.9047	26.5258	76.9377	2.90048	1.53629	0.00611615	0.373653
Inv(16) vs. all others	GAS2L1	9.01351	6.60502	18.3034	2.77114	1.47048	0.00612578	0.373699
Inv(16) vs. all others	CDH4	3.38828	4.17372	0.358743	0.0859528	-3.54031	0.00614613	0.374398
Inv(16) vs. all others	FOXP4	15.8429	18.548	5.40922	0.291634	-1.77777	0.00621122	0.377816
Inv(16) vs. all others	RNF207	12.6333	14.7894	4.31709	0.291904	-1.77643	0.00624655	0.379223
Inv(16) vs. all others	S100A4	2204.76	1783.26	3830.52	2.14804	1.10302	0.00625237	0.379223
Inv(16) vs. all others	GALNT14	22.3506	17.0295	42.8751	2.5177	1.33211	0.00629583	0.380762
Inv(16) vs. all others	TTC8	11.037	13.2072	2.66651	0.201898	-2.3083	0.00629381	0.380762
Inv(16) vs. all others	AC017002.1	6.5106	4.26407	15.1758	3.55899	1.83147	0.00633951	0.382854
Inv(16) vs. all others	AMIGO1	27.7152	32.2403	10.2612	0.318272	-1.65167	0.00634892	0.382873
Inv(16) vs. all others	IGSF1	2.31193	2.90426	0.0272444	0.00938084	-6.73607	0.00639965	0.384217
Inv(16) vs. all others	LBP	17.3674	21.8141	0.21558	0.00988257	-6.6609	0.00641685	0.384217
Inv(16) vs. all others	RPS2P52	27.8617	32.2622	10.8885	0.337501	-1.56704	0.00639468	0.384217
Inv(16) vs. all others	SLC38A1	202.244	161.741	358.47	2.21632	1.14817	0.00638945	0.384217
Inv(16) vs. all others	TBX18	0.967632	0.363425	3.29815	9.07519	3.18193	0.00641595	0.384217
Inv(16) vs. all others	C6orf132	20.3785	24.2789	5.33403	0.219698	-2.18641	0.00647435	0.387109
Inv(16) vs. all others	CD93	1493.57	1171.9	2734.33	2.33325	1.22234	0.00650885	0.388144
Inv(16) vs. all others	CLNK	16.6289	11.7488	35.4524	3.01754	1.59337	0.0065101	0.388144
Inv(16) vs. all others	ITGAE	957.52	1086.39	460.468	0.423854	-1.23836	0.00655661	0.390364
Inv(16) vs. all others	DSE	49.2055	33.7557	108.797	3.22308	1.68844	0.00658589	0.390618
Inv(16) vs. all others	PLK3	1597.9	1254.62	2921.97	2.32896	1.21968	0.00658871	0.390618
Inv(16) vs. all others	SCT	2.31955	1.52752	5.37452	3.51846	1.81494	0.00658237	0.390618
Inv(16) vs. all others	AC011242.6	1.70089	2.14186	0	0	#NAME?	0.00670866	0.395325
Inv(16) vs. all others	AP001625.6	20.7751	24.1194	7.87551	0.326521	-1.61475	0.00671394	0.395325
Inv(16) vs. all others	ERVFRD-1	47.3314	56.7833	10.8742	0.191503	-2.38456	0.00671507	0.395325
Inv(16) vs. all others	KYNU	49.9349	37.0011	99.8223	2.69782	1.4318	0.00668777	0.395325
Inv(16) vs. all others	MPP7	232.106	273.138	73.8412	0.270344	-1.88713	0.00667756	0.395325
Inv(16) vs. all others	SHROOM2	2.4662	3.07274	0.12667	0.0412239	-4.60038	0.00672977	0.395637
Inv(16) vs. all others	ALOX5	82.4812	66.136	145.527	2.20042	1.13778	0.00677224	0.396473
Inv(16) vs. all others	KRT80	0.809764	0.282126	2.84494	10.0839	3.33398	0.00676364	0.396473
Inv(16) vs. all others	RP11-124N14.4	83.8318	65.3469	155.13	2.37395	1.24729	0.00675935	0.396473
Inv(16) vs. all others	SPRED1	54.4583	37.9108	118.285	3.12008	1.64158	0.00690347	0.403594
Inv(16) vs. all others	FAM83H	61.3723	69.7261	29.1508	0.418076	-1.25816	0.00691542	0.403732
Inv(16) vs. all others	FXYD2	3.23269	2.08976	7.64117	3.65649	1.87046	0.00697258	0.406505
Inv(16) vs. all others	SOCS2-AS1	42.7914	48.4008	21.1553	0.437085	-1.19401	0.00698343	0.406575
Inv(16) vs. all others	CCBP2	23.708	28.9667	3.42423	0.118212	-3.08055	0.00706993	0.411042
Inv(16) vs. all others	PPL	109.242	46.277	352.107	7.60868	2.92765	0.00708527	0.411366
Inv(16) vs. all others	KRT16	25.8505	6.44521	100.7	15.6239	3.96569	0.00710564	0.411775
Inv(16) vs. all others	TRPC2	88.6688	66.1693	175.452	2.65157	1.40685	0.00711188	0.411775
Inv(16) vs. all others	MAFB	1399	940.313	3168.21	3.36932	1.75246	0.00714391	0.413061
Inv(16) vs. all others	RRP12	403.136	317.776	732.379	2.3047	1.20458	0.00718635	0.414945
Inv(16) vs. all others	ARHGAP26	102.265	84.6906	170.052	2.00792	1.0057	0.00723134	0.41588
Inv(16) vs. all others	RP11-463J10.2	5.58071	4.67626	9.06929	1.93943	0.955633	0.00723218	0.41588
Inv(16) vs. all others	ZNF667	21.0026	24.6229	7.03892	0.285869	-1.80657	0.0072209	0.41588
Inv(16) vs. all others	PROCR	63.8436	53.1386	105.135	1.9785	0.984405	0.00725158	0.416427
Inv(16) vs. all others	HCP5	261.681	296.017	129.243	0.436607	-1.19559	0.00728295	0.41709
Inv(16) vs. all others	VIPR1	5.35874	3.48819	12.5737	3.60465	1.84986	0.00727979	0.41709
Inv(16) vs. all others	C11orf45	4.09663	2.34164	10.8659	4.64029	2.21421	0.00735336	0.42055
Inv(16) vs. all others	C6orf225	45.3825	52.1339	19.3417	0.371001	-1.43051	0.00739684	0.42075
Inv(16) vs. all others	PRAME	248.62	307.955	19.7549	0.0641485	-3.96244	0.00738941	0.42075
Inv(16) vs. all others	TMEM52B	54.7482	37.4859	121.332	3.23673	1.69454	0.00738385	0.42075
Inv(16) vs. all others	ZCCHC18	27.5186	33.236	5.46599	0.16446	-2.60419	0.00738695	0.42075
Inv(16) vs. all others	ANKH	399.794	347.332	602.145	1.73363	0.793794	0.00743796	0.421949
Inv(16) vs. all others	CTD-3179P9.1	8.70054	10.5496	1.5683	0.148659	-2.74992	0.007434	0.421949
Inv(16) vs. all others	GPR77	56.505	42.8119	109.321	2.55352	1.35249	0.00749709	0.424731
Inv(16) vs. all others	IRX5	2.93629	3.50472	0.743759	0.212216	-2.23639	0.00754812	0.427047
Inv(16) vs. all others	AC087590.3	171.919	196.329	77.7661	0.396101	-1.33606	0.00757186	0.427815
Inv(16) vs. all others	TSPAN10	5.73943	6.86927	1.38149	0.201112	-2.31393	0.00762519	0.430251
Inv(16) vs. all others	TREM1	709.884	544.872	1346.36	2.47096	1.30507	0.00764091	0.430561
Inv(16) vs. all others	PAX5	264.147	314.173	71.1933	0.226606	-2.14174	0.00767394	0.430692
Inv(16) vs. all others	SLC9C1	3.40709	2.66799	6.25788	2.34554	1.22992	0.0076629	0.430692
Inv(16) vs. all others	SLCO2A1	4.09528	2.957	8.48581	2.86973	1.52092	0.00766757	0.430692
Inv(16) vs. all others	AC092653.5	3.34996	2.15401	7.96288	3.69677	1.88626	0.00769492	0.431295
Inv(16) vs. all others	NRBP2	110.061	127.816	41.5754	0.325275	-1.62027	0.00771924	0.432083
Inv(16) vs. all others	EPN3	4.22933	1.0664	16.4292	15.4063	3.94544	0.00774877	0.432585
Inv(16) vs. all others	HPCAL1	126.389	104.779	209.742	2.00176	1.00127	0.00773911	0.432585
Inv(16) vs. all others	RP11-129J12.1	1.41099	1.77681	0	0	#NAME?	0.00781353	0.435046
Inv(16) vs. all others	SRL	2.98417	1.80926	7.51598	4.15419	2.05457	0.00780451	0.435046
Inv(16) vs. all others	LST1	396.655	331.754	646.99	1.95021	0.963629	0.00782789	0.43527
Inv(16) vs. all others	RP11-680F8.1	0.260595	0	1.26575	Inf	Inf	0.0078648	0.436745
Inv(16) vs. all others	CD7	413.206	501.041	74.4138	0.148518	-2.75129	0.00789128	0.437638
Inv(16) vs. all others	SOCS2	62.6474	73.965	18.9937	0.256793	-1.96132	0.00796489	0.44114
Inv(16) vs. all others	RP11-175P13.3	7.69449	9.05151	2.46027	0.271808	-1.87934	0.00802636	0.44396
Inv(16) vs. all others	RP11-656E20.4	18.9761	16.2393	29.5325	1.81859	0.862817	0.00813477	0.448777
Inv(16) vs. all others	SEMA3D	6.1248	7.30723	1.56399	0.214034	-2.22409	0.00813466	0.448777
Inv(16) vs. all others	G0S2	829.652	581.936	1785.13	3.06757	1.6171	0.00818233	0.45022
Inv(16) vs. all others	RP11-981P6.1	56.4689	47.5143	91.0079	1.91538	0.937631	0.0081807	0.45022
Inv(16) vs. all others	APOA2	12.5064	10.1758	21.4962	2.11249	1.07895	0.00820097	0.450657
Inv(16) vs. all others	APP	13.3648	10.3487	24.9987	2.41564	1.2724	0.00824134	0.452285
Inv(16) vs. all others	GNAI1	79.2436	63.2805	140.815	2.22526	1.15397	0.00825497	0.452443
Inv(16) vs. all others	CCDC136	54.6089	65.3405	13.2155	0.202256	-2.30575	0.00830465	0.453404
Inv(16) vs. all others	CHST3	10.6632	13.1626	1.02282	0.0777062	-3.68583	0.00830481	0.453404
Inv(16) vs. all others	FUT7	89.7499	104.851	31.5016	0.300441	-1.73485	0.00829508	0.453404
Inv(16) vs. all others	AC002454.1	124.777	147.432	37.3928	0.253627	-1.97922	0.00835409	0.455484
Inv(16) vs. all others	LUM	45.8327	57.5199	0.753427	0.0130985	-6.25445	0.00837347	0.455484
Inv(16) vs. all others	TCFL5	166.397	189.461	77.436	0.408717	-1.29083	0.00837538	0.455484
Inv(16) vs. all others	PPP1R18	773.479	636.261	1302.75	2.0475	1.03387	0.00840743	0.456601
Inv(16) vs. all others	TRIM47	71.6959	48.4057	161.529	3.33699	1.73855	0.00841761	0.456601
Inv(16) vs. all others	PTPRE	650.804	548.045	1047.16	1.91071	0.93411	0.00850642	0.460232
Inv(16) vs. all others	SRD5A1	170.867	139.319	292.555	2.09989	1.07032	0.00850387	0.460232
Inv(16) vs. all others	SLC25A23	45.0492	54.758	7.60075	0.138806	-2.84886	0.00859117	0.464221
Inv(16) vs. all others	C3orf67	10.7022	12.8581	2.38654	0.185606	-2.42969	0.0086493	0.464975
Inv(16) vs. all others	GPR144	1.40682	1.77155	0	0	#NAME?	0.00864372	0.464975
Inv(16) vs. all others	LHFPL2	1189.95	900.1	2307.96	2.56412	1.35846	0.00864392	0.464975
Inv(16) vs. all others	RP11-877E17.2	15.0567	18.0122	3.65677	0.203016	-2.30033	0.00864042	0.464975
Inv(16) vs. all others	IRX6	25.2298	31.7063	0.249257	0.00786145	-6.99099	0.0086703	0.465509
Inv(16) vs. all others	C11orf89	49.0371	56.9256	18.6101	0.32692	-1.61299	0.00873531	0.467211
Inv(16) vs. all others	FAM116B	454.885	375.497	761.096	2.0269	1.01928	0.00873484	0.467211
Inv(16) vs. all others	TSPAN15	40.6352	50.6153	2.14066	0.0422927	-4.56345	0.00872639	0.467211
Inv(16) vs. all others	GOLGA8B	14.8958	17.6858	4.13447	0.233774	-2.09682	0.00879979	0.470063
Inv(16) vs. all others	CRIP1	56.2026	43.2369	106.213	2.45655	1.29663	0.00888221	0.473864
Inv(16) vs. all others	PIEZO2	137.347	172.403	2.13209	0.0123669	-6.33738	0.00890979	0.474734
Inv(16) vs. all others	RP11-10H3.1	7.83434	9.86546	0	0	#NAME?	0.00895812	0.476104
Inv(16) vs. all others	RP11-48B14.2	27.9066	31.4394	14.2803	0.454216	-1.13855	0.00894911	0.476104
Inv(16) vs. all others	RP4-673D20.4	2.30491	2.86745	0.135114	0.0471199	-4.40752	0.00902784	0.479204
Inv(16) vs. all others	HLA-DPA1	536.598	429.103	951.223	2.21677	1.14846	0.00904724	0.479629
Inv(16) vs. all others	C5orf64	0.925454	0.409377	2.91604	7.12312	2.83251	0.00909972	0.481804
Inv(16) vs. all others	PRKAG2	157.948	129.955	265.924	2.04628	1.033	0.00912454	0.482512
Inv(16) vs. all others	RASGRP3	82.0828	93.3166	38.7528	0.415284	-1.26783	0.00920317	0.486059
Inv(16) vs. all others	SLC2A3	16369.7	13085.6	29037	2.219	1.14991	0.00925879	0.487773
Inv(16) vs. all others	TRGC1	152.558	179.665	48.0036	0.267183	-1.9041	0.00925546	0.487773
Inv(16) vs. all others	CAT	10323.6	12084.9	3529.76	0.29208	-1.77556	0.0092802	0.488289
Inv(16) vs. all others	ARHGEF35	3.32925	4.05849	0.516482	0.12726	-2.97415	0.00945112	0.490102
Inv(16) vs. all others	CEP85L	25.8448	20.837	45.1607	2.16733	1.11592	0.00944179	0.490102
Inv(16) vs. all others	LAT2	264.747	302.223	120.196	0.397706	-1.33022	0.00940564	0.490102
Inv(16) vs. all others	LINC00654	56.9796	43.8092	107.779	2.4602	1.29878	0.00943614	0.490102
Inv(16) vs. all others	LY6E	176.442	138.228	323.839	2.34279	1.22823	0.00943398	0.490102
Inv(16) vs. all others	MMP28	109.024	79.7423	221.969	2.78358	1.47694	0.0093963	0.490102
Inv(16) vs. all others	MUC19	35.9294	42.8178	9.35999	0.218601	-2.19363	0.00941479	0.490102
Inv(16) vs. all others	OXER1	78.8662	64.2502	135.242	2.10493	1.07377	0.00938509	0.490102
Inv(16) vs. all others	RHOC	55.1798	42.9747	102.256	2.37945	1.25063	0.00945436	0.490102
Inv(16) vs. all others	ST6GALNAC2	61.9267	44.3831	129.595	2.91992	1.54593	0.00935216	0.490102
Inv(16) vs. all others	TLE3	285.337	325.911	128.837	0.395315	-1.33892	0.00937137	0.490102
Inv(16) vs. all others	TOB1	114.767	98.5807	177.198	1.79749	0.845983	0.00939086	0.490102
Inv(16) vs. all others	RP4-800M22.1	25.1117	19.2199	47.8372	2.48894	1.31553	0.00959241	0.496646
Inv(16) vs. all others	AC012668.2	0.951173	0.531388	2.57034	4.83704	2.27412	0.00972048	0.49959
Inv(16) vs. all others	LINC00340	15.5611	18.5856	3.89494	0.209567	-2.25452	0.009705	0.49959
Inv(16) vs. all others	PLXDC2	583.071	481.609	974.425	2.02327	1.01669	0.00966327	0.49959
Inv(16) vs. all others	RP1-68D18.4	26.4614	22.0845	43.3437	1.96263	0.972787	0.00967659	0.49959
Inv(16) vs. all others	RP11-618I10.4	2.85129	3.4969	0.361094	0.103261	-3.27563	0.00971384	0.49959
Inv(16) vs. all others	SNAI1	299.582	236.797	541.756	2.28786	1.194	0.00970734	0.49959
Inv(16) vs. all others	EVI2A	257.428	204.568	461.317	2.25508	1.17318	0.00974321	0.500148
Inv(16) vs. all others	ARHGAP27	1225.42	1000.57	2092.71	2.09152	1.06455	0.00976673	0.500744
Inv(16) vs. all others	IRS1	42.5429	32.8987	79.742	2.42386	1.27731	0.00980769	0.502233
Inv(16) vs. all others	BYSL	196.453	223.334	92.7682	0.415379	-1.2675	0.00991674	0.5072
Inv(16) vs. all others	RP11-443G13.2	0.533612	0.126772	2.10285	16.5876	4.05203	0.00993923	0.507479
Inv(16) vs. all others	S100A9	21683.6	16452.7	41859.7	2.54424	1.34724	0.00994631	0.507479
Inv(16) vs. all others	ARMCX1	171.367	139.83	293.011	2.09547	1.06728	0.00999974	0.507767
Inv(16) vs. all others	CNKSR2	8.00911	9.52543	2.16042	0.226805	-2.14047	0.0100002	0.507767
Inv(16) vs. all others	PDIA2	4.22071	5.21218	0.39646	0.0760642	-3.71664	0.00998964	0.507767
Inv(16) vs. all others	ZNF547	16.5105	19.2602	5.90452	0.306565	-1.70573	0.00999938	0.507767
Inv(16) vs. all others	FAM102B	1181.33	997.962	1888.59	1.89245	0.920253	0.0100309	0.50871
Inv(16) vs. all others	VSIG4	11.7138	7.38476	28.4113	3.84729	1.94384	0.010072	0.510182
Inv(16) vs. all others	C19orf38	608.686	486.04	1081.75	2.22563	1.15422	0.0101188	0.511935
Inv(16) vs. all others	SYN2	8.00156	5.33772	18.2764	3.42401	1.77569	0.0102491	0.517905
Inv(16) vs. all others	LILRB2	37.8837	27.7809	76.8514	2.76633	1.46798	0.0102911	0.519407
Inv(16) vs. all others	MYH15	10.4105	12.2084	3.47565	0.284693	-1.81252	0.0103192	0.520199
Inv(16) vs. all others	PER3	50.4511	59.4214	15.8512	0.266759	-1.90639	0.0103923	0.523259
Inv(16) vs. all others	IRX3	54.4376	68.1007	1.73714	0.0255083	-5.29289	0.0104696	0.526522
Inv(16) vs. all others	LL22NC03-30E12.13	2.61171	3.26526	0.0908638	0.0278274	-5.16735	0.010491	0.526696
Inv(16) vs. all others	ZNF77	74.8031	85.4499	33.7368	0.394814	-1.34075	0.0104981	0.526696
Inv(16) vs. all others	RP11-745A24.1	14.0144	11.0534	25.4354	2.30113	1.20234	0.0105554	0.528941
Inv(16) vs. all others	ALS2CL	46.4579	34.0457	94.3334	2.77079	1.4703	0.0105829	0.529473
Inv(16) vs. all others	PLEKHA4	7.49782	9.00533	1.68317	0.186908	-2.4196	0.0105912	0.529473
Inv(16) vs. all others	FBLN5	211.752	263.54	11.9969	0.045522	-4.45729	0.0107046	0.534504
Inv(16) vs. all others	APOBR	1286.55	1076.96	2094.96	1.94526	0.95996	0.0107469	0.535591
Inv(16) vs. all others	SESN2	956.959	1074.89	502.088	0.467107	-1.09818	0.0107518	0.535591
Inv(16) vs. all others	RP11-273G15.2	9.45865	6.27287	21.7467	3.46678	1.7936	0.0108188	0.538292
Inv(16) vs. all others	AC138649.1	7.4187	9.32795	0.0544888	0.00584145	-7.41946	0.0108329	0.53836
Inv(16) vs. all others	MAPKBP1	46.0204	35.5199	86.5224	2.43589	1.28445	0.0108844	0.540278
Inv(16) vs. all others	GLT1D1	97.594	74.9086	185.095	2.47094	1.30506	0.01093	0.541903
Inv(16) vs. all others	NEDD9	59.0382	51.421	88.419	1.71951	0.781998	0.0109633	0.542278
Inv(16) vs. all others	RP11-255A11.21	1.92457	2.38785	0.137624	0.057635	-4.11691	0.0109621	0.542278
Inv(16) vs. all others	PTPRN2	2.17928	2.68599	0.224814	0.0836989	-3.57865	0.0109835	0.54264
Inv(16) vs. all others	CPLX1	2.86886	2.21385	5.39534	2.43708	1.28516	0.0110683	0.545731
Inv(16) vs. all others	ROBO1	9.02257	11.1653	0.757873	0.0678777	-3.88092	0.011072	0.545731
Inv(16) vs. all others	CTC-510F12.2	2.83117	3.4739	0.352079	0.10135	-3.30258	0.0111052	0.546726
Inv(16) vs. all others	CDKN2D	53.5392	46.4069	81.0491	1.74649	0.804456	0.0111791	0.548441
Inv(16) vs. all others	LPHN3	55.4023	69.3688	1.53173	0.022081	-5.50105	0.0111715	0.548441
Inv(16) vs. all others	RP11-305M3.3	7.49493	8.82273	2.37341	0.269011	-1.89426	0.0111713	0.548441
Inv(16) vs. all others	ADAM9	185.198	157.399	292.424	1.85785	0.893637	0.0113215	0.551325
Inv(16) vs. all others	ANKRD27	1196.15	1359.61	565.698	0.416075	-1.26508	0.0113296	0.551325
Inv(16) vs. all others	CACNA1C-AS2	19.6086	14.7975	38.1657	2.5792	1.36692	0.0113289	0.551325
Inv(16) vs. all others	GAS1	11.4273	14.1437	0.949966	0.0671655	-3.89614	0.0112796	0.551325
Inv(16) vs. all others	NUAK1	7.89866	9.52589	1.62222	0.170296	-2.55389	0.0112906	0.551325
Inv(16) vs. all others	RET	29.1587	23.8218	49.7435	2.08815	1.06222	0.0113228	0.551325
Inv(16) vs. all others	RP11-830F9.7	15.7272	13.6396	23.7796	1.74343	0.801928	0.0112769	0.551325
Inv(16) vs. all others	BRSK1	21.2384	23.7563	11.5268	0.485213	-1.04331	0.0113777	0.553029
Inv(16) vs. all others	REEP2	8.48752	9.86992	3.15539	0.319697	-1.64522	0.0114282	0.55484
Inv(16) vs. all others	GPRC5C	19.2978	23.1088	4.59805	0.198974	-2.32935	0.0114885	0.556673
Inv(16) vs. all others	LRRC16A	6.30531	4.98785	11.3869	2.28293	1.19089	0.0114924	0.556673
Inv(16) vs. all others	DST	504.727	601.685	130.748	0.217303	-2.20222	0.0115874	0.560121
Inv(16) vs. all others	KLHL35	11.6352	13.5876	4.10478	0.302099	-1.72691	0.0115902	0.560121
Inv(16) vs. all others	PRKCH	938.45	765.627	1605.06	2.09639	1.06791	0.0116739	0.563522
Inv(16) vs. all others	MIR22HG	889.113	750.92	1422.14	1.89387	0.921334	0.0117782	0.566512
Inv(16) vs. all others	PIK3R5	124.902	106.34	196.499	1.84784	0.885842	0.0117668	0.566512
Inv(16) vs. all others	SNPH	20.9101	24.4664	7.19276	0.293985	-1.76619	0.0117897	0.566512
Inv(16) vs. all others	TP53INP1	225.552	270.167	53.4671	0.197904	-2.33712	0.0117702	0.566512
Inv(16) vs. all others	RAET1G	1.21865	0.515729	3.92991	7.6201	2.92981	0.0118708	0.569758
Inv(16) vs. all others	FAM105A	707.709	612.157	1076.27	1.75815	0.814061	0.0119178	0.57136
Inv(16) vs. all others	CD1E	0.558172	0.182553	2.00699	10.994	3.45864	0.0120057	0.574268
Inv(16) vs. all others	MT1F	23.6688	28.4594	5.19098	0.1824	-2.45483	0.0119986	0.574268
Inv(16) vs. all others	RP11-52J3.2	2.7615	2.02548	5.60043	2.76498	1.46727	0.0120263	0.574602
Inv(16) vs. all others	ARPP21	88.2881	109.078	8.10003	0.0742593	-3.75128	0.0120602	0.574988
Inv(16) vs. all others	SCN11A	15.21	17.7805	5.29535	0.297818	-1.7475	0.0120617	0.574988
Inv(16) vs. all others	ABCA5	25.5712	30.8677	5.14184	0.166576	-2.58574	0.0120844	0.575028
Inv(16) vs. all others	MSX2P1	3.05273	1.91744	7.43172	3.87585	1.95451	0.0120899	0.575028
Inv(16) vs. all others	EHD4	468.935	380.394	810.449	2.13055	1.09123	0.0121089	0.575284
Inv(16) vs. all others	ADAMTS1	49.07	61.2509	2.08613	0.0340587	-4.87583	0.0121361	0.575926
Inv(16) vs. all others	AC006946.15	1.9184	1.22571	4.59022	3.74494	1.90494	0.0123187	0.57898
Inv(16) vs. all others	CEL	30.7244	35.9191	10.6879	0.297554	-1.74878	0.0123243	0.57898
Inv(16) vs. all others	CLEC5A	550.628	441.502	971.543	2.20054	1.13786	0.0122831	0.57898
Inv(16) vs. all others	MFGE8	118.839	134.922	56.8011	0.420991	-1.24814	0.0123084	0.57898
Inv(16) vs. all others	RP11-728F11.4	2.47511	1.63003	5.7347	3.51816	1.81482	0.0122841	0.57898
Inv(16) vs. all others	SBF2	430.154	361.681	694.268	1.91956	0.940777	0.0122387	0.57898
Inv(16) vs. all others	SECTM1	116.799	87.1471	231.173	2.65268	1.40745	0.0122531	0.57898
Inv(16) vs. all others	SPTBN1	2994.13	3437.54	1283.8	0.373465	-1.42095	0.0122797	0.57898
Inv(16) vs. all others	ZNF440	419.418	475.958	201.334	0.423009	-1.24124	0.0122819	0.57898
Inv(16) vs. all others	MMP13	14.2078	17.8156	0.291959	0.0163879	-5.93123	0.0123394	0.579043
Inv(16) vs. all others	AC004863.6	6.54353	8.23999	0	0	#NAME?	0.0124249	0.580785
Inv(16) vs. all others	AC113189.5	26.866	20.77	50.3793	2.42558	1.27833	0.0124285	0.580785
Inv(16) vs. all others	CACNA1C-AS1	27.5191	22.266	47.7813	2.14593	1.1016	0.0124871	0.580785
Inv(16) vs. all others	CTD-3064H18.4	1.29788	1.63436	0	0	#NAME?	0.0125007	0.580785
Inv(16) vs. all others	FCGRT	163.752	134.4	276.967	2.06077	1.04318	0.0123937	0.580785
Inv(16) vs. all others	GPR173	22.3111	27.56	2.06529	0.0749382	-3.73815	0.0124509	0.580785
Inv(16) vs. all others	PGPEP1L	1.24335	1.5657	0	0	#NAME?	0.0124766	0.580785
Inv(16) vs. all others	SPINT1	9.97758	11.721	3.25297	0.277534	-1.84926	0.0124432	0.580785
Inv(16) vs. all others	UGT2B28	4.59866	5.64954	0.545256	0.0965133	-3.37313	0.0124879	0.580785
Inv(16) vs. all others	CRY1	486.655	550.413	240.732	0.437367	-1.19308	0.0125879	0.583548
Inv(16) vs. all others	REN	4.72723	5.95281	0	0	#NAME?	0.0125848	0.583548
Inv(16) vs. all others	NTAN1	172.107	148.095	264.726	1.78754	0.837979	0.0126835	0.58669
Inv(16) vs. all others	SPRY2	1443.08	1125.03	2669.86	2.37315	1.2468	0.0126727	0.58669
Inv(16) vs. all others	ARHGAP12	22.495	18.0141	39.7785	2.20819	1.14287	0.0127456	0.586983
Inv(16) vs. all others	BCO2	7.91835	6.04233	15.1544	2.50804	1.32656	0.0127235	0.586983
Inv(16) vs. all others	KRT17	137.691	60.1225	436.882	7.26654	2.86127	0.0127139	0.586983
Inv(16) vs. all others	ZNF287	9.29259	11.0544	2.49689	0.225872	-2.14642	0.0127387	0.586983
Inv(16) vs. all others	KLF8	7.10481	8.48497	1.78134	0.209941	-2.25195	0.0128164	0.589596
Inv(16) vs. all others	GOLGA8A	152.747	181.564	41.597	0.229104	-2.12593	0.0128669	0.589984
Inv(16) vs. all others	RP11-930O11.1	2.82047	3.4782	0.283501	0.081508	-3.61692	0.0128563	0.589984
Inv(16) vs. all others	SLC22A15	207.335	253.768	28.2352	0.111264	-3.16794	0.0128461	0.589984
Inv(16) vs. all others	ADAM8	306.528	257.823	494.394	1.91758	0.939283	0.0129235	0.591615
Inv(16) vs. all others	NSUN7	17.4894	21.0795	3.6421	0.17278	-2.533	0.0129378	0.591615
Inv(16) vs. all others	OLFML3	23.7738	19.923	38.6269	1.93881	0.955172	0.0129587	0.591615
Inv(16) vs. all others	RP11-401P9.4	8.70442	10.3074	2.52139	0.244618	-2.0314	0.0129546	0.591615
Inv(16) vs. all others	SVIL	146.282	121.689	241.141	1.98162	0.986682	0.0129875	0.592289
Inv(16) vs. all others	LRRC8A	42.4662	35.4285	69.6116	1.96485	0.974418	0.0131185	0.597616
Inv(16) vs. all others	RP5-1184F4.5	4.13311	4.99103	0.824009	0.165098	-2.59861	0.0131817	0.599845
Inv(16) vs. all others	AC007285.7	2.95841	3.61224	0.436498	0.120839	-3.04885	0.0132438	0.602021
Inv(16) vs. all others	PTGER2	1495.29	1218.2	2564.07	2.1048	1.07369	0.0132822	0.603116
Inv(16) vs. all others	CTSZ	3177.61	2665.65	5152.28	1.93284	0.950724	0.0133051	0.603505
Inv(16) vs. all others	GPR125	453.44	508.697	240.305	0.472393	-1.08194	0.0133404	0.604451
Inv(16) vs. all others	C4orf34	125.559	102.08	216.119	2.11715	1.08212	0.0133884	0.605976
Inv(16) vs. all others	DUSP6	1518.49	1157.93	2909.2	2.51241	1.32907	0.013433	0.607341
Inv(16) vs. all others	CD1D	267.81	190.175	567.259	2.98283	1.57668	0.0134749	0.608415
Inv(16) vs. all others	PLCB4	2.32611	2.87253	0.218486	0.0760603	-3.71671	0.0134856	0.608415
Inv(16) vs. all others	ABI2	887.369	750.15	1416.64	1.88848	0.917226	0.013547	0.610527
Inv(16) vs. all others	SDC4	1224.48	854.347	2652.12	3.10427	1.63425	0.0135812	0.611414
Inv(16) vs. all others	RP11-1260E13.1	0.430968	0.0864208	1.75994	20.3647	4.348	0.0136338	0.613125
Inv(16) vs. all others	TNNT3	20.9414	24.5911	6.8639	0.279121	-1.84104	0.0136659	0.613915
Inv(16) vs. all others	CTC-378H22.1	14.9064	11.3284	28.7072	2.53409	1.34147	0.0137462	0.616866
Inv(16) vs. all others	RP11-375A5.1	1.28952	0.552391	4.13272	7.48152	2.90333	0.013806	0.618887
Inv(16) vs. all others	RHOB	9771.73	7970.36	16719.9	2.09776	1.06885	0.0138306	0.619332
Inv(16) vs. all others	MYADM	217.982	179.559	366.187	2.03937	1.02813	0.0138669	0.620124
Inv(16) vs. all others	RP11-659O3.1	0.225516	0	1.09536	Inf	Inf	0.0138778	0.620124
Inv(16) vs. all others	SYNE3	652.551	546.784	1060.51	1.93954	0.955713	0.0138964	0.6203
Inv(16) vs. all others	CCDC69	3074.81	2581.55	4977.38	1.92806	0.947148	0.0139274	0.620701
Inv(16) vs. all others	2015-09-08	13.9944	10.4344	27.7262	2.65719	1.4099	0.0139349	0.620701
Inv(16) vs. all others	COL14A1	125.282	153.518	16.373	0.106652	-3.22902	0.0139783	0.621509
Inv(16) vs. all others	SERTAD3	52.1031	43.2301	86.3273	1.99692	0.997779	0.0139826	0.621509
Inv(16) vs. all others	SLC10A5	12.2403	14.4189	3.83725	0.266127	-1.90981	0.0140215	0.622581
Inv(16) vs. all others	COL9A3	40.1492	49.3686	4.58843	0.0929423	-3.42752	0.0140872	0.62484
Inv(16) vs. all others	PCSK4	41.0784	47.4229	16.6066	0.35018	-1.51383	0.0142098	0.629615
Inv(16) vs. all others	SLC46A2	25.0514	20.4783	42.6904	2.08467	1.05982	0.014248	0.630643
Inv(16) vs. all others	F8A1	132.027	112.139	208.738	1.86142	0.896401	0.0142887	0.631779
Inv(16) vs. all others	RASAL1	20.4319	25.1187	2.3544	0.0937311	-3.41533	0.0143694	0.63468
Inv(16) vs. all others	MFAP3L	9.61926	7.52413	17.7005	2.35249	1.23419	0.0144461	0.636856
Inv(16) vs. all others	RP11-152F13.5	2.98609	3.63349	0.488963	0.134571	-2.89356	0.0144489	0.636856
Inv(16) vs. all others	AEBP1	487.977	575.831	149.109	0.258946	-1.94928	0.0145288	0.639444
Inv(16) vs. all others	PVRL2	555.018	612.802	332.134	0.541993	-0.883655	0.014538	0.639444
Inv(16) vs. all others	AGT	5.32977	3.48682	12.4383	3.56723	1.8348	0.014603	0.641633
Inv(16) vs. all others	DNAJC18	200.051	227.158	95.4974	0.420402	-1.25016	0.0146644	0.641649
Inv(16) vs. all others	LL22NC03-88E1.17	1.33568	1.68197	0	0	#NAME?	0.0146534	0.641649
Inv(16) vs. all others	NT5DC2	28.532	32.6744	12.5539	0.384212	-1.38003	0.0146431	0.641649
Inv(16) vs. all others	PADI6	5.21324	2.50119	15.674	6.26663	2.64769	0.0146437	0.641649
Inv(16) vs. all others	RP11-1376P16.2	11.7626	13.6809	4.36373	0.318966	-1.64852	0.0146885	0.642037
Inv(16) vs. all others	FGF17	14.6796	16.209	8.78043	0.5417	-0.884434	0.014713	0.642442
Inv(16) vs. all others	NBPF3	29.2932	33.1474	14.4274	0.435251	-1.20008	0.0148582	0.647439
Inv(16) vs. all others	RAPH1	35.889	28.2002	65.546	2.32431	1.21681	0.0148538	0.647439
Inv(16) vs. all others	HSBP1L1	175.635	195.803	97.8423	0.499698	-1.00087	0.0148961	0.647769
Inv(16) vs. all others	LEPREL4	32.2704	37.3922	12.5152	0.334701	-1.57906	0.0148965	0.647769
Inv(16) vs. all others	COX7A1	6.92707	5.40823	12.7854	2.36407	1.24127	0.0149738	0.650457
Inv(16) vs. all others	ARNTL	76.1656	89.708	23.9304	0.266758	-1.90639	0.0150801	0.653052
Inv(16) vs. all others	CAMSAP2	35.8079	26.8639	70.3065	2.61714	1.38799	0.0150509	0.653052
Inv(16) vs. all others	MLLT4	275.985	342.642	18.8803	0.0551022	-4.18175	0.0150711	0.653052
Inv(16) vs. all others	RP11-404O13.4	0.831011	0.503052	2.096	4.16656	2.05886	0.0151905	0.657156
Inv(16) vs. all others	RSPH1	15.8133	18.3275	6.1156	0.333684	-1.58345	0.0153246	0.662277
Inv(16) vs. all others	RP11-429E11.3	3.75097	4.65045	0.281551	0.0605427	-4.0459	0.0153644	0.663318
Inv(16) vs. all others	RP4-647C14.2	3.54373	2.24611	8.54884	3.80607	1.9283	0.0154112	0.664657
Inv(16) vs. all others	CTGF	122.393	153.195	3.5816	0.0233793	-5.41863	0.0154712	0.666561
Inv(16) vs. all others	TUBA4A	582.405	508.413	867.801	1.70688	0.771363	0.0154964	0.666963
Inv(16) vs. all others	RIPK3	102.03	112.031	63.456	0.566416	-0.820065	0.0155379	0.668065
Inv(16) vs. all others	ANGPTL2	5.97335	7.48869	0.128493	0.0171583	-5.86495	0.0156193	0.669515
Inv(16) vs. all others	EMP2	37.1672	45.8284	3.76005	0.0820463	-3.60742	0.0156102	0.669515
Inv(16) vs. all others	TFCP2L1	72.3038	50.5024	156.395	3.09679	1.63077	0.0156189	0.669515
Inv(16) vs. all others	RARG	14.5251	11.2047	27.332	2.43933	1.28648	0.015675	0.67097
Inv(16) vs. all others	RP1-151F17.1	14.2847	8.4344	36.8502	4.36904	2.12732	0.0156851	0.67097
Inv(16) vs. all others	CTC-205M6.5	29.6929	24.2047	50.8615	2.10131	1.07129	0.0157368	0.672496
Inv(16) vs. all others	SLCO3A1	336.747	281.849	548.495	1.94606	0.960555	0.0158024	0.674613
Inv(16) vs. all others	SPRED2	93.2075	77.4694	153.912	1.98674	0.990403	0.0158439	0.675699
Inv(16) vs. all others	E2F7	97.7882	115.244	30.459	0.264301	-1.91975	0.0158878	0.67689
Inv(16) vs. all others	AC087859.1	0.992751	0.436889	3.13679	7.17982	2.84395	0.0159321	0.677402
Inv(16) vs. all others	BEX1	95.4122	118.451	6.54858	0.0552852	-4.17696	0.0159277	0.677402
Inv(16) vs. all others	BIRC3	458.459	517.031	232.541	0.449763	-1.15276	0.0159733	0.67847
Inv(16) vs. all others	CBX6	950.78	802.164	1524.01	1.89988	0.925909	0.0160131	0.679474
Inv(16) vs. all others	CKAP4	546.646	426.693	1009.32	2.36546	1.24212	0.0160906	0.681957
Inv(16) vs. all others	MEIS3P1	3.87645	2.40794	9.54069	3.96217	1.98629	0.016104	0.681957
Inv(16) vs. all others	RP11-341G23.4	7.72409	9.05688	2.5833	0.285231	-1.8098	0.0162032	0.68547
Inv(16) vs. all others	RP11-497G19.1	320.575	276.922	488.951	1.76566	0.82021	0.0162506	0.686783
Inv(16) vs. all others	FAM18B2	172.697	152.417	250.922	1.64629	0.719216	0.0163137	0.688547
Inv(16) vs. all others	ZNF554	102.513	115.992	50.5231	0.435574	-1.19901	0.016325	0.688547
Inv(16) vs. all others	AIM1L	7.76331	5.66483	15.8574	2.79928	1.48505	0.0163963	0.69017
Inv(16) vs. all others	C1orf228	1231.79	1390.29	620.417	0.446249	-1.16408	0.0163924	0.69017
Inv(16) vs. all others	HIST1H2AM	14.6781	10.3143	31.5102	3.05501	1.61118	0.0164474	0.691581
Inv(16) vs. all others	RP11-356I2.2	7.87493	6.29894	13.9538	2.21526	1.14747	0.0164627	0.691581
Inv(16) vs. all others	AC051649.16	25.3371	29.2162	10.3752	0.355118	-1.49363	0.0165421	0.693437
Inv(16) vs. all others	GPR133	10.4599	7.65625	21.2739	2.77863	1.47437	0.0165563	0.693437
Inv(16) vs. all others	LRRC26	2.67088	1.57672	6.8912	4.37059	2.12783	0.0165508	0.693437
Inv(16) vs. all others	KLF4	4380.99	3223.08	8847.23	2.74497	1.45679	0.0165955	0.694388
Inv(16) vs. all others	AC093110.3	38.6709	44.9488	14.4559	0.321608	-1.63662	0.0166325	0.695243
Inv(16) vs. all others	ZBTB42	63.5587	70.1602	38.0953	0.542976	-0.881039	0.0166681	0.696042
Inv(16) vs. all others	DNAH8	79.3652	98.8803	4.09274	0.0413908	-4.59454	0.0167797	0.698316
Inv(16) vs. all others	FRMD4B	408.636	343.754	658.895	1.91677	0.938674	0.0167889	0.698316
Inv(16) vs. all others	LRRC3	30.4794	35.0807	12.7316	0.362924	-1.46226	0.0167846	0.698316
Inv(16) vs. all others	NOTUM	5.16125	6.09254	1.56913	0.257549	-1.95708	0.0167612	0.698316
Inv(16) vs. all others	RP11-461F16.4	4.44939	5.39989	0.78317	0.145035	-2.78553	0.0168633	0.700716
Inv(16) vs. all others	SNX20	319.18	358.787	166.411	0.463815	-1.10838	0.0169252	0.702595
Inv(16) vs. all others	RP11-1055B8.3	3.15368	3.944	0.105295	0.0266976	-5.22715	0.0169864	0.704442
Inv(16) vs. all others	SORBS3	87.1356	66.9987	164.806	2.45984	1.29857	0.0170069	0.704599
Inv(16) vs. all others	ODF3B	292.59	222.281	563.783	2.53635	1.34276	0.0170877	0.706553
Inv(16) vs. all others	PRCD	9.21036	6.95339	17.9158	2.57656	1.36545	0.017073	0.706553
Inv(16) vs. all others	OAT	309.981	354.236	139.283	0.393191	-1.3467	0.0171954	0.71031
Inv(16) vs. all others	CLN3	55.0495	46.9869	86.148	1.83345	0.874557	0.0172875	0.712018
Inv(16) vs. all others	FAM222A	21.9966	25.4552	8.65631	0.340061	-1.55613	0.0172733	0.712018
Inv(16) vs. all others	NCF1B	267.933	203.835	515.166	2.52736	1.33763	0.0172673	0.712018
Inv(16) vs. all others	CYTH4	1958.45	1701.49	2949.57	1.73352	0.793701	0.017324	0.712126
Inv(16) vs. all others	RP3-403L10.3	5.13965	4.09519	9.16828	2.23879	1.16272	0.0173117	0.712126
Inv(16) vs. all others	ZDHHC11B	38.99	27.4711	83.4198	3.03664	1.60247	0.0173606	0.712935
Inv(16) vs. all others	AL713998.1	2.67332	3.29196	0.287145	0.087226	-3.5191	0.0173813	0.713091
Inv(16) vs. all others	ALOX12B	2.14532	2.65199	0.191033	0.0720339	-3.79518	0.017431	0.714435
Inv(16) vs. all others	NAB2	835.504	703.147	1346.03	1.91429	0.936809	0.0174822	0.715835
Inv(16) vs. all others	CAV1	10.5127	12.9129	1.25488	0.0971802	-3.36319	0.0175365	0.716091
Inv(16) vs. all others	MSLN	26.2982	19.339	53.1406	2.74784	1.4583	0.0175413	0.716091
Inv(16) vs. all others	RP11-774O3.3	4.25999	5.11947	0.944827	0.184555	-2.43787	0.0175735	0.716091
Inv(16) vs. all others	ZNF154	96.2359	113.019	31.5028	0.27874	-1.84301	0.0175596	0.716091
Inv(16) vs. all others	ZNF683	0.986929	0.445624	3.07482	6.90003	2.7866	0.0175611	0.716091
Inv(16) vs. all others	TESC	48.49	58.7877	8.77023	0.149185	-2.74483	0.0176375	0.718002
Inv(16) vs. all others	TUBB4A	21.7094	26.867	1.81575	0.0675829	-3.8872	0.017728	0.720991
Inv(16) vs. all others	TXK	123.696	141.182	56.2501	0.398421	-1.32763	0.0177591	0.721557
Inv(16) vs. all others	PRG3	685.499	77.1485	3032	39.3008	5.29649	0.0178033	0.722657
Inv(16) vs. all others	VDR	7.99123	5.06663	19.2718	3.80368	1.9274	0.0178723	0.724759
Inv(16) vs. all others	AC058791.2	308.847	261.139	492.863	1.88736	0.916366	0.0179574	0.727041
Inv(16) vs. all others	MFAP2	3.75228	4.60393	0.467345	0.10151	-3.30031	0.0179632	0.727041
Inv(16) vs. all others	CTSG	2584.38	3133.29	467.174	0.1491	-2.74564	0.018011	0.728277
Inv(16) vs. all others	LINC00665	60.4176	68.9924	27.3433	0.396323	-1.33525	0.0181825	0.734508
Inv(16) vs. all others	TMEM229B	49.4224	55.5782	25.6786	0.462025	-1.11396	0.0182645	0.73711
Inv(16) vs. all others	NGFRAP1	37.3511	44.9004	8.2327	0.183355	-2.44729	0.0182823	0.737123
Inv(16) vs. all others	PRICKLE4	85.5657	94.4629	51.2478	0.542517	-0.88226	0.0183292	0.738309
Inv(16) vs. all others	ADCY2	34.6402	43.4537	0.645381	0.0148522	-6.07318	0.0183831	0.738863
Inv(16) vs. all others	ASIC1	3.22631	3.87695	0.716709	0.184864	-2.43546	0.0183957	0.738863
Inv(16) vs. all others	TMSB10P2	14.1679	11.0755	26.0957	2.35616	1.23644	0.018364	0.738863
Inv(16) vs. all others	COL6A1	175.24	215.925	18.3117	0.0848057	-3.5597	0.0184564	0.738881
Inv(16) vs. all others	CTD-2195M15.1	0.466633	0.123985	1.78828	14.4233	3.85033	0.0184797	0.738881
Inv(16) vs. all others	HTRA3	126.534	157.644	6.53627	0.0414621	-4.59206	0.0184839	0.738881
Inv(16) vs. all others	SH3BGRL3	7708.96	6525.15	12275.1	1.88119	0.911649	0.0184283	0.738881
Inv(16) vs. all others	TMED10P2	1.82014	2.25757	0.132916	0.0588758	-4.08618	0.0184611	0.738881
Inv(16) vs. all others	RP11-334C17.5	21.0173	16.18	39.6751	2.4521	1.29402	0.0185495	0.7408
Inv(16) vs. all others	PDGFD	3.6496	4.45624	0.538291	0.120795	-3.04937	0.0186302	0.743317
Inv(16) vs. all others	HOXB8	55.3331	69.6403	0.148009	0.00212533	-8.8781	0.0187575	0.747688
Inv(16) vs. all others	CACHD1	66.0572	81.5706	6.21991	0.0762518	-3.71308	0.0188174	0.747952
Inv(16) vs. all others	WHAMMP3	352.045	404.778	148.645	0.367225	-1.44526	0.0188079	0.747952
Inv(16) vs. all others	ZNF658	12.7382	14.4387	6.17923	0.427964	-1.22444	0.0188012	0.747952
Inv(16) vs. all others	CACNA2D2	9.24127	10.8842	2.90444	0.266851	-1.9059	0.0188362	0.747994
Inv(16) vs. all others	SEL1L3	697.639	809.242	267.172	0.330151	-1.5988	0.0188965	0.749679
Inv(16) vs. all others	LAMB1	129.425	151.001	46.2049	0.305991	-1.70844	0.018967	0.751767
Inv(16) vs. all others	OTUD7B	80.4945	68.9078	125.186	1.81672	0.861334	0.0189981	0.752293
Inv(16) vs. all others	TLR6	330.904	285.817	504.808	1.76619	0.820641	0.019098	0.755536
Inv(16) vs. all others	NOV	220.156	266.168	42.6783	0.160343	-2.64076	0.0191321	0.756176
Inv(16) vs. all others	DTX1	68.1904	82.5869	12.6608	0.153303	-2.70554	0.0191999	0.758143
Inv(16) vs. all others	TMEM132A	3.10772	2.16691	6.73652	3.10881	1.63636	0.0192347	0.758807
Inv(16) vs. all others	PRKD3	926.09	765.388	1545.94	2.01981	1.01422	0.0193394	0.762222
Inv(16) vs. all others	AC061992.2	3.79799	2.28269	9.64271	4.22428	2.07871	0.0194249	0.762942
Inv(16) vs. all others	CYP2F1	4.79217	3.55529	9.56299	2.68979	1.4275	0.0194252	0.762942
Inv(16) vs. all others	IL2RG	3802.03	4252.7	2063.74	0.485278	-1.04312	0.019557	0.762942
Inv(16) vs. all others	MRAP2	1.91422	2.41049	0	0	#NAME?	0.0194563	0.762942
Inv(16) vs. all others	MS4A7	44.9715	35.6372	80.9753	2.27222	1.1841	0.0195428	0.762942
Inv(16) vs. all others	PTCRA	0.780152	0.564803	1.61078	2.85194	1.51194	0.019443	0.762942
Inv(16) vs. all others	RP11-734I18.1	31.8538	40.0811	0.120128	0.00299713	-8.3822	0.0195328	0.762942
Inv(16) vs. all others	SSTR2	11.3266	13.5614	2.70672	0.19959	-2.32489	0.0195378	0.762942
Inv(16) vs. all others	STAP1	456.219	515.943	225.858	0.437757	-1.1918	0.0195032	0.762942
Inv(16) vs. all others	TNS4	5.76033	3.33112	15.1302	4.54207	2.18335	0.0195107	0.762942
Inv(16) vs. all others	TRGC2	235.818	283.746	50.951	0.179566	-2.47742	0.0194498	0.762942
Inv(16) vs. all others	TRH	5117.32	6035.75	1574.79	0.26091	-1.93838	0.0196228	0.764284
Inv(16) vs. all others	TRO	4.47469	5.45144	0.707245	0.129735	-2.94636	0.0196278	0.764284
Inv(16) vs. all others	AVPI1	95.3262	79.1109	157.871	1.99557	0.996799	0.0196711	0.765174
Inv(16) vs. all others	TSLP	1.75281	2.18277	0.0943964	0.0432462	-4.53128	0.019687	0.765174
Inv(16) vs. all others	RFX8	353.898	298.156	568.903	1.90807	0.932115	0.0198153	0.767327
Inv(16) vs. all others	TMEM47	2.26253	2.81073	0.148009	0.0526584	-4.24719	0.0197664	0.767327
Inv(16) vs. all others	TNFSF12	4.98115	3.4514	10.8816	3.1528	1.65664	0.0197998	0.767327
Inv(16) vs. all others	TRBJ2-6	2.36315	1.55352	5.48598	3.53132	1.82021	0.0197976	0.767327
Inv(16) vs. all others	BMP3	241.611	302.01	8.6446	0.0286236	-5.12665	0.0200328	0.772311
Inv(16) vs. all others	MIXL1	5.74636	6.76946	1.80014	0.265921	-1.91093	0.0200027	0.772311
Inv(16) vs. all others	RP11-390P2.4	21.0342	16.812	37.3195	2.21981	1.15044	0.0199905	0.772311
Inv(16) vs. all others	SLC16A9	28.5685	35.2055	2.96895	0.0843322	-3.56777	0.0200383	0.772311
Inv(16) vs. all others	TCTEX1D2	35.6174	29.3115	59.9401	2.04493	1.03205	0.0200541	0.772311
Inv(16) vs. all others	ZNF571	123.613	139.968	60.5295	0.432454	-1.20938	0.0199647	0.772311
Inv(16) vs. all others	C5orf62	5676.6	4724.07	9350.68	1.97937	0.985042	0.0200961	0.773223
Inv(16) vs. all others	AC009951.1	35.4994	28.6667	61.854	2.15769	1.10949	0.020147	0.774094
Inv(16) vs. all others	PMM1	90.2925	75.7009	146.574	1.93623	0.953247	0.0201555	0.774094
Inv(16) vs. all others	ALDH7A1	6.61979	5.02108	12.7863	2.54652	1.34853	0.0202203	0.775512
Inv(16) vs. all others	RP11-392P7.6	16.118	14.1544	23.6919	1.67382	0.743141	0.0202293	0.775512
Inv(16) vs. all others	COL27A1	10.3658	12.1433	3.50996	0.289045	-1.79063	0.0203619	0.779886
Inv(16) vs. all others	ABCA3	47.6647	54.0966	22.8563	0.422509	-1.24295	0.0204055	0.780843
Inv(16) vs. all others	RP11-280G9.1	5.56787	2.89704	15.8697	5.47789	2.45362	0.020471	0.782639
Inv(16) vs. all others	RP11-218M11.1	3.83568	2.69042	8.25311	3.06759	1.61711	0.020602	0.786932
Inv(16) vs. all others	ADCY7	579.436	649.294	309.983	0.477416	-1.06668	0.0206476	0.787245
Inv(16) vs. all others	CD180	353.2	274.235	657.778	2.39859	1.26219	0.0206421	0.787245
Inv(16) vs. all others	RRAGD	951.479	803.463	1522.4	1.8948	0.922044	0.0206783	0.787703
Inv(16) vs. all others	FAM13A	77.9697	69.0852	112.238	1.62464	0.700119	0.0207066	0.788068
Inv(16) vs. all others	L3MBTL4	50.8836	32.1779	123.035	3.82358	1.93492	0.0208114	0.79134
Inv(16) vs. all others	CD97	904.194	747.555	1508.37	2.01774	1.01274	0.0208684	0.792793
Inv(16) vs. all others	EFNA4	11.8128	13.5764	5.01013	0.369032	-1.43818	0.0209382	0.793296
Inv(16) vs. all others	GAS2L3	62.6867	75.0256	15.0941	0.201186	-2.3134	0.0209288	0.793296
Inv(16) vs. all others	RP1-68D18.2	34.0529	29.1586	52.9308	1.81527	0.860186	0.0209042	0.793296
Inv(16) vs. all others	C3orf70	12.4756	15.5196	0.734188	0.0473071	-4.4018	0.0210008	0.793768
Inv(16) vs. all others	PNMA6C	1.15106	1.44948	0	0	#NAME?	0.0210068	0.793768
Inv(16) vs. all others	PXDN	536.343	662.158	51.0561	0.0771056	-3.69702	0.0210072	0.793768
Inv(16) vs. all others	HOMER1	20.6583	23.6202	9.23395	0.390934	-1.355	0.0210324	0.794007
Inv(16) vs. all others	ZC2HC1A	6.83089	8.26502	1.29923	0.157196	-2.66936	0.0210642	0.794495
Inv(16) vs. all others	C20orf118	70.5155	59.4503	113.196	1.90404	0.929065	0.0211827	0.798248
Inv(16) vs. all others	C1orf126	2.3824	1.49296	5.8131	3.89366	1.96113	0.0212803	0.801068
Inv(16) vs. all others	DLL3	2.53214	3.16743	0.0817332	0.0258042	-5.27625	0.0212956	0.801068
Inv(16) vs. all others	C1orf173	2.53353	3.11362	0.296017	0.0950716	-3.39484	0.0213682	0.8023
Inv(16) vs. all others	NTSR1	37.3003	29.1419	68.7686	2.35979	1.23866	0.0213798	0.8023
Inv(16) vs. all others	TRGJP2	48.5469	58.4742	10.2559	0.175393	-2.51134	0.0214046	0.8023
Inv(16) vs. all others	VSIG2	14.0483	10.1693	29.0104	2.85276	1.51236	0.0213985	0.8023
Inv(16) vs. all others	PLCD1	20.2067	15.9813	36.5046	2.2842	1.19169	0.0214845	0.80458
Inv(16) vs. all others	FAM212B	18.7963	14.4102	35.714	2.47838	1.3094	0.0215611	0.80673
Inv(16) vs. all others	RP11-439C15.4	3.9598	4.80086	0.715702	0.149078	-2.74586	0.0216421	0.809041
Inv(16) vs. all others	REEP5	959.899	821.099	1495.27	1.82106	0.864781	0.0217022	0.810569
Inv(16) vs. all others	VEGFA	218.216	255.684	73.6958	0.28823	-1.79471	0.0217532	0.811754
Inv(16) vs. all others	TSPAN6	5.3398	6.56339	0.620246	0.0945009	-3.40353	0.021834	0.814045
Inv(16) vs. all others	MIR221	132.551	114.465	202.312	1.76745	0.821671	0.021964	0.818168
Inv(16) vs. all others	RP11-385D13.3	7.21716	6.24873	10.9525	1.75276	0.809631	0.0221076	0.822789
Inv(16) vs. all others	AHR	11130.4	9282.83	18256.9	1.96674	0.975809	0.0221898	0.824079
Inv(16) vs. all others	CD70	45.8181	54.5621	12.0912	0.221604	-2.17395	0.022201	0.824079
Inv(16) vs. all others	CENPBD1	32.3199	36.6687	15.5456	0.423948	-1.23804	0.0221798	0.824079
Inv(16) vs. all others	FAM171A2	10.1511	11.7086	4.14335	0.353872	-1.4987	0.022231	0.824466
Inv(16) vs. all others	NOTCH2	2145.37	1832.62	3351.7	1.82891	0.870986	0.0223222	0.82712
Inv(16) vs. all others	ZNF114	13.4861	15.3427	6.32474	0.412231	-1.27847	0.0223557	0.827633
Inv(16) vs. all others	CXorf22	3.32054	4.12247	0.227362	0.0551518	-4.18045	0.0223958	0.828389
Inv(16) vs. all others	MYO1F	4033.83	3348.41	6677.58	1.99425	0.995848	0.0224193	0.828531
Inv(16) vs. all others	RGS9BP	3.54621	4.30555	0.617329	0.14338	-2.80208	0.0224896	0.830112
Inv(16) vs. all others	ZNF668	54.5477	61.3705	28.231	0.460009	-1.12027	0.0225015	0.830112
Inv(16) vs. all others	ZBED2	41.2965	48.527	13.4072	0.276283	-1.85578	0.0225242	0.83022
Inv(16) vs. all others	SH3BGRL2	51.7712	61.9405	12.5471	0.202568	-2.30353	0.0225906	0.831938
Inv(16) vs. all others	CNN3	26.442	31.2616	7.8521	0.251174	-1.99324	0.0226207	0.832318
Inv(16) vs. all others	ID4	19.0486	23.9511	0.138594	0.00578652	-7.43309	0.0226751	0.833592
Inv(16) vs. all others	CDKN2C	319.272	358.113	169.453	0.473182	-1.07953	0.0227723	0.83639
Inv(16) vs. all others	CFP	59.2426	48.0864	102.273	2.12687	1.08873	0.022791	0.83639
Inv(16) vs. all others	KIR3DX1	26.5391	31.2992	8.17871	0.261308	-1.93618	0.0228757	0.838038
Inv(16) vs. all others	RP11-181G12.2	12.4975	14.5745	4.48597	0.307795	-1.69996	0.0228696	0.838038
Inv(16) vs. all others	SLC7A10	3.67242	4.37216	0.973426	0.222642	-2.1672	0.0230709	0.843722
Inv(16) vs. all others	TCTEX1D4	27.1651	20.9736	51.0466	2.43385	1.28324	0.023054	0.843722
Inv(16) vs. all others	AC013400.2	53.553	61.9429	21.1916	0.342116	-1.54744	0.0231491	0.845617
Inv(16) vs. all others	SYCP2L	50.7294	61.6742	8.51402	0.138048	-2.85675	0.0231629	0.845617
Inv(16) vs. all others	GPR183	2809.47	2273.7	4876	2.14452	1.10065	0.0231973	0.846139
Inv(16) vs. all others	RP11-578F21.5	26.188	32.8062	0.660783	0.020142	-5.63365	0.0232469	0.847215
Inv(16) vs. all others	ACADSB	344.64	387.173	180.581	0.466408	-1.10034	0.0233366	0.849309
Inv(16) vs. all others	HAVCR2	698.681	581.976	1148.83	1.97401	0.981132	0.0233447	0.849309
Inv(16) vs. all others	AP1S2	1310.93	1099.54	2126.27	1.93378	0.951426	0.0234041	0.849555
Inv(16) vs. all others	NUDT11	5.05722	6.14525	0.86053	0.140032	-2.83617	0.0234034	0.849555
Inv(16) vs. all others	PCBP4	8.54984	10.104	2.55506	0.252875	-1.9835	0.0234121	0.849555
Inv(16) vs. all others	NAT8L	14.4019	17.3162	3.16104	0.182548	-2.45365	0.0234388	0.849792
Inv(16) vs. all others	CEP112	1.9827	1.24293	4.83613	3.89092	1.96011	0.0235832	0.851393
Inv(16) vs. all others	DCSTAMP	1.7811	1.11734	4.34129	3.88537	1.95805	0.0236043	0.851393
Inv(16) vs. all others	POU5F1P3	13.4383	11.4983	20.9211	1.8195	0.863539	0.023557	0.851393
Inv(16) vs. all others	S1PR4	512.442	421.639	862.681	2.04602	1.03282	0.0236019	0.851393
Inv(16) vs. all others	SLC22A20	43.283	51.5058	11.5665	0.224567	-2.15478	0.023523	0.851393
Inv(16) vs. all others	SLC27A3	347.169	280.954	602.572	2.14474	1.1008	0.0235795	0.851393
Inv(16) vs. all others	AC110491.1	98.3225	77.6861	177.92	2.29024	1.1955	0.0237733	0.856756
Inv(16) vs. all others	TMPRSS13	3.45117	2.32211	7.80611	3.36164	1.74917	0.0238254	0.857899
Inv(16) vs. all others	CCL26	1.17528	0.578268	3.47802	6.01455	2.58846	0.0238778	0.858704
Inv(16) vs. all others	HOXB-AS1	13.1621	10.1517	24.7737	2.44035	1.28709	0.0238886	0.858704
Inv(16) vs. all others	TTLL7	11.0038	13.5149	1.31829	0.0975439	-3.3578	0.0239397	0.859808
Inv(16) vs. all others	ZNF555	9.99644	11.52	4.11977	0.357619	-1.48351	0.023975	0.860342
Inv(16) vs. all others	TCTEX1D1	172.036	134.844	315.493	2.33969	1.22632	0.0240091	0.86083
Inv(16) vs. all others	PDXP	19.6403	22.581	8.29745	0.367453	-1.44437	0.0240882	0.862933
Inv(16) vs. all others	RP11-720L2.4	0.458386	0.123211	1.75121	14.2131	3.82915	0.0241234	0.863457
Inv(16) vs. all others	FTH1	8539.37	7322.71	13232.2	1.80701	0.853603	0.024213	0.865193
Inv(16) vs. all others	TDRD10	3.364	4.13069	0.406765	0.0984739	-3.34412	0.0242029	0.865193
Inv(16) vs. all others	AP001171.1	109.798	129.595	33.4347	0.257993	-1.9546	0.0243712	0.869684
Inv(16) vs. all others	ST6GALNAC1	26.4987	32.9637	1.56237	0.0473968	-4.39907	0.0244007	0.869684
Inv(16) vs. all others	ZNF527	121.96	138.832	56.8843	0.409735	-1.28724	0.0243905	0.869684
Inv(16) vs. all others	AHNAK2	74.3112	66.3456	105.036	1.58316	0.662808	0.0245547	0.874433
Inv(16) vs. all others	GUSBP5	18.1636	20.8686	7.72995	0.37041	-1.43281	0.0246972	0.878766
Inv(16) vs. all others	DNALI1	5.637	6.60699	1.89564	0.286914	-1.80131	0.0247236	0.878961
Inv(16) vs. all others	CTD-3157E16.1	3.32096	2.29407	7.28181	3.17419	1.66639	0.0248091	0.881257
Inv(16) vs. all others	U73166.2	18.1294	20.1007	10.5257	0.523648	-0.933331	0.024889	0.883349
Inv(16) vs. all others	CIB2	52.6377	48.1564	69.9228	1.45199	0.538035	0.0249596	0.88511
Inv(16) vs. all others	ARHGEF10L	10.6846	6.84694	25.487	3.72239	1.89623	0.0250479	0.886746
Inv(16) vs. all others	HYAL3	9.96286	11.4581	4.19538	0.366148	-1.4495	0.0250333	0.886746
Inv(16) vs. all others	ZNF662	11.6516	13.2259	5.57921	0.42184	-1.24523	0.025107	0.888093
Inv(16) vs. all others	BMP6P1	1.84148	2.31184	0.0272444	0.0117847	-6.40694	0.0251669	0.888716
Inv(16) vs. all others	C12orf44	67.1639	56.2333	109.325	1.94413	0.959125	0.0251584	0.888716
Inv(16) vs. all others	SMPD3	69.8132	61.4271	102.16	1.6631	0.733878	0.025203	0.889246
Inv(16) vs. all others	RP11-753H16.5	41.8983	32.1057	79.67	2.48149	1.31121	0.0252407	0.889829
Inv(16) vs. all others	TRGJP1	36.6579	42.1274	15.5613	0.369387	-1.43679	0.0253025	0.891262
Inv(16) vs. all others	OLFML2B	36.234	44.8972	2.81904	0.0627889	-3.99335	0.0254551	0.895888
Inv(16) vs. all others	CLGN	1.10459	1.39097	0	0	#NAME?	0.0255737	0.89931
Inv(16) vs. all others	ZNF488	2.85968	3.52373	0.298318	0.0846595	-3.56218	0.025613	0.899939
Inv(16) vs. all others	OR1Q1	1.16792	1.47071	0	0	#NAME?	0.0257592	0.902817
Inv(16) vs. all others	REPIN1	295.362	251.959	462.775	1.83671	0.877123	0.0257577	0.902817
Inv(16) vs. all others	TRBJ2-2	2.81096	1.90659	6.29925	3.30393	1.72418	0.025734	0.902817
Inv(16) vs. all others	RP11-136K7.2	0.60502	0.148604	2.36548	15.918	3.99259	0.0257853	0.90298
Inv(16) vs. all others	DKK2	8.00928	10.0666	0.0740043	0.00735149	-7.08775	0.0258311	0.903081
Inv(16) vs. all others	TTLL11	16.2663	18.58	7.34223	0.395168	-1.33946	0.0258141	0.903081
Inv(16) vs. all others	SFXN3	1386.31	1167.1	2231.82	1.91228	0.935292	0.0259226	0.905527
Inv(16) vs. all others	H1FX	14657.9	12463	23124.1	1.85542	0.891749	0.0261172	0.910895
Inv(16) vs. all others	ITGAL	221.192	186.776	353.941	1.895	0.922198	0.0261195	0.910895
Inv(16) vs. all others	EVC2	3.58958	4.47076	0.190711	0.0426573	-4.55106	0.0263158	0.910948
Inv(16) vs. all others	HIST2H2BE	4075.33	3308.09	7034.69	2.12651	1.08849	0.0262097	0.910948
Inv(16) vs. all others	IFITM1	483.869	544.922	248.379	0.455808	-1.1335	0.0261436	0.910948
Inv(16) vs. all others	LAMA5	284.002	321.034	141.168	0.439728	-1.18532	0.0263087	0.910948
Inv(16) vs. all others	LAPTM5	29741.8	25268.1	46997.2	1.85994	0.895257	0.0262632	0.910948
Inv(16) vs. all others	MRPS6	384.796	338.386	563.808	1.66617	0.736534	0.0261985	0.910948
Inv(16) vs. all others	NTHL1	128.332	103.115	225.599	2.18784	1.12951	0.0262674	0.910948
Inv(16) vs. all others	RP11-253E3.3	2.74521	1.61256	7.11398	4.41159	2.1413	0.026279	0.910948
Inv(16) vs. all others	SRSF12	97.8709	113.725	36.7184	0.32287	-1.63098	0.0262621	0.910948
Inv(16) vs. all others	ICA1	26.0705	28.4497	16.8933	0.593795	-0.751963	0.0263377	0.910954
Inv(16) vs. all others	CSF1R	1361.93	1065.73	2504.39	2.34992	1.23261	0.0264844	0.912339
Inv(16) vs. all others	CTC-774J1.2	9.42981	5.83213	23.3066	3.99623	1.99864	0.0264504	0.912339
Inv(16) vs. all others	NR2F6	133.134	148.548	73.6801	0.496002	-1.01158	0.0265077	0.912339
Inv(16) vs. all others	OR2C3	0.504202	0.201571	1.67149	8.29235	3.05178	0.0264232	0.912339
Inv(16) vs. all others	OR2L1P	7.07575	8.28017	2.43015	0.293491	-1.76861	0.0265013	0.912339
Inv(16) vs. all others	TTN	96.4626	105.452	61.7875	0.585928	-0.771204	0.026416	0.912339
Inv(16) vs. all others	MAGEF1	137.7	161.353	46.4703	0.288005	-1.79584	0.0265722	0.913809
Inv(16) vs. all others	ITPRIPL2	14.6738	11.9174	25.3059	2.12345	1.08641	0.0266003	0.914031
Inv(16) vs. all others	C19orf57	14.7959	16.7456	7.27569	0.434484	-1.20262	0.0267593	0.918578
Inv(16) vs. all others	SLC22A4	225.043	198.107	328.94	1.66042	0.731545	0.0267763	0.918578
Inv(16) vs. all others	HCST	251.232	204.408	431.838	2.11263	1.07904	0.0269174	0.922666
Inv(16) vs. all others	ANGPT4	1.65882	1.00767	4.17042	4.13867	2.04917	0.0269608	0.923136
Inv(16) vs. all others	JAKMIP2	2.99368	3.71626	0.206544	0.0555783	-4.16933	0.026975	0.923136
Inv(16) vs. all others	CYBB	2274.54	1943.26	3552.33	1.82803	0.87029	0.0271112	0.926293
Inv(16) vs. all others	RFXAP	181.173	203.204	96.1958	0.473394	-1.07889	0.0271022	0.926293
Inv(16) vs. all others	CXorf21	761.598	652.49	1182.44	1.8122	0.857744	0.0271589	0.92717
Inv(16) vs. all others	BLVRA	42.994	36.7884	66.9297	1.81931	0.863394	0.0272126	0.928248
Inv(16) vs. all others	RP11-465L10.7	2.73208	3.30424	0.525161	0.158935	-2.65349	0.0272359	0.928293
Inv(16) vs. all others	ALS2	801.102	886.788	470.601	0.53068	-0.914085	0.0273066	0.92995
Inv(16) vs. all others	AC007036.6	1.83093	1.11595	4.58872	4.11194	2.03982	0.027531	0.936807
Inv(16) vs. all others	CCDC109B	383.551	327.913	598.154	1.82412	0.867204	0.0275599	0.936807
Inv(16) vs. all others	LOX	5.0679	6.13633	0.9468	0.154294	-2.69625	0.0275748	0.936807
Inv(16) vs. all others	SLC2A13	95.8922	107.163	52.4178	0.48914	-1.03168	0.0276247	0.937749
Inv(16) vs. all others	AMIGO2	7.68095	5.28507	16.9222	3.20188	1.67892	0.0276741	0.937911
Inv(16) vs. all others	PIM1	57.6171	66.7713	22.308	0.334096	-1.58167	0.0276558	0.937911
Inv(16) vs. all others	ALOX15	26.5802	12.4012	81.2706	6.55342	2.71225	0.0279095	0.944368
Inv(16) vs. all others	CHST10	262.062	291.32	149.207	0.512176	-0.965288	0.0278873	0.944368
Inv(16) vs. all others	LINC00189	22.8723	28.1416	2.54758	0.0905272	-3.4655	0.0279554	0.945162
Inv(16) vs. all others	RNF144B	674.009	785.919	242.356	0.308373	-1.69725	0.0280436	0.946342
Inv(16) vs. all others	TM7SF3	2678.4	2956.18	1606.93	0.543584	-0.879426	0.0280131	0.946342
Inv(16) vs. all others	USP20	79.4861	89.7034	40.0767	0.44677	-1.1624	0.0280578	0.946342
Inv(16) vs. all others	RP11-404O13.5	1.4045	0.882776	3.41685	3.87058	1.95255	0.028081	0.946366
Inv(16) vs. all others	TTLL9	8.59964	9.87681	3.67338	0.371919	-1.42694	0.0281041	0.946389
Inv(16) vs. all others	MAP3K15	18.2587	21.8129	4.54994	0.20859	-2.26126	0.0282011	0.948895
Inv(16) vs. all others	RP11-439L8.3	4.10534	3.50753	6.4112	1.82784	0.870141	0.0282246	0.948929
Inv(16) vs. all others	CYP8B1	1.7074	2.15006	0	0	#NAME?	0.0283692	0.953029
Inv(16) vs. all others	SOX8	17.1264	8.09498	51.9621	6.41905	2.68236	0.0284291	0.954278
Inv(16) vs. all others	RP11-398F12.1	48.9297	56.4928	19.758	0.349743	-1.51563	0.0284901	0.955565
Inv(16) vs. all others	CCDC85C	19.2703	22.0726	8.4615	0.383348	-1.38327	0.0285899	0.9563
Inv(16) vs. all others	CLEC4F	0.811315	0.273362	2.88627	10.5584	3.40032	0.0286005	0.9563
Inv(16) vs. all others	PDE4DIP	339.426	374.779	203.063	0.541822	-0.88411	0.0285954	0.9563
Inv(16) vs. all others	RP11-757G1.6	26.4997	30.0896	12.6531	0.420513	-1.24978	0.0286029	0.9563
Inv(16) vs. all others	ZNF184	387.259	435.277	202.05	0.464187	-1.10722	0.0286421	0.956851
Inv(16) vs. all others	LOXL1	15.8664	18.3597	6.24941	0.340387	-1.55475	0.0288102	0.960942
Inv(16) vs. all others	SLC16A1	21.6372	24.9523	8.85068	0.354704	-1.49531	0.0287912	0.960942
Inv(16) vs. all others	SEMA4B	15.995	13.3946	26.0248	1.94293	0.958237	0.028969	0.965473
Inv(16) vs. all others	RP3-323N1.2	14.3132	11.3114	25.8916	2.28899	1.19471	0.0289945	0.965557
Inv(16) vs. all others	GOLGA8IP	217.276	261.617	46.2474	0.176775	-2.50001	0.0290538	0.966769
Inv(16) vs. all others	RP11-46C24.8	3.2642	3.78923	1.23907	0.326997	-1.61265	0.0292699	0.972554
Inv(16) vs. all others	SLAMF9	1.41745	0.804506	3.78167	4.70061	2.23285	0.0292739	0.972554
Inv(16) vs. all others	NEIL3	61.5335	71.0699	24.75	0.348249	-1.52181	0.0293461	0.974185
Inv(16) vs. all others	KIFAP3	27.5654	32.0526	10.2573	0.320013	-1.6438	0.0294978	0.976908
Inv(16) vs. all others	RFX2	61.667	49.7852	107.497	2.15921	1.1105	0.0294973	0.976908
Inv(16) vs. all others	SLC2A5	512.667	577.418	262.911	0.455322	-1.13504	0.0294861	0.976908
Inv(16) vs. all others	B3GNT8	105.815	117.911	59.1611	0.501746	-0.994971	0.0295494	0.977848
Inv(16) vs. all others	MFSD7	52.9701	43.1748	90.752	2.10197	1.07174	0.0295969	0.978652
Inv(16) vs. all others	KCNC3	37.105	28.6835	69.5876	2.42605	1.27861	0.0296346	0.97913
Inv(16) vs. all others	STBD1	21.0203	16.7602	37.4521	2.23459	1.16001	0.0297538	0.982294
Inv(16) vs. all others	CASZ1	153.528	171.485	84.2653	0.491386	-1.02507	0.0298036	0.982397
Inv(16) vs. all others	TBC1D2	17.8133	13.6347	33.9307	2.48855	1.31531	0.0297871	0.982397
Inv(16) vs. all others	DPY19L1	269.864	301.585	147.514	0.48913	-1.03171	0.0299533	0.986562
Inv(16) vs. all others	DNM1	73.9352	62.7037	117.257	1.87001	0.903046	0.0300782	0.987584
Inv(16) vs. all others	METTL7B	95.643	118.13	8.90764	0.0754055	-3.72919	0.0300442	0.987584
Inv(16) vs. all others	RP11-347C18.3	5.02933	5.97941	1.36474	0.22824	-2.13138	0.0300712	0.987584
Inv(16) vs. all others	RP11-366L20.2	6.12564	7.53408	0.693086	0.0919934	-3.44233	0.0300632	0.987584
Inv(16) vs. all others	ARMC9	11.85	13.646	4.92262	0.360738	-1.47098	0.0301717	0.98896
Inv(16) vs. all others	DHRS11	228.092	256.007	120.419	0.470375	-1.08812	0.0301479	0.98896
Inv(16) vs. all others	RP11-434I12.2	3.50766	4.10921	1.18738	0.288956	-1.79108	0.0301906	0.98896
Inv(16) vs. all others	RP1L1	5.532	4.29777	10.2926	2.39488	1.25995	0.0302284	0.989428
Inv(16) vs. all others	FCER1G	1608.19	1345.14	2622.79	1.94983	0.963345	0.0302747	0.989774
Inv(16) vs. all others	TRGJP	3.16222	3.66562	1.22054	0.332969	-1.58654	0.030286	0.989774
Inv(16) vs. all others	CYR61	51.8159	62.9782	8.76168	0.139123	-2.84557	0.0304635	0.991399
Inv(16) vs. all others	DMGDH	3.74235	4.47787	0.90535	0.202183	-2.30626	0.0303898	0.991399
Inv(16) vs. all others	FAM82A1	6.95185	5.37732	13.0251	2.42222	1.27633	0.0304922	0.991399
Inv(16) vs. all others	KALRN	6.69418	7.94263	1.87875	0.23654	-2.07984	0.0305006	0.991399
Inv(16) vs. all others	MAGI3	10.3462	12.2896	2.85031	0.231928	-2.10825	0.0304112	0.991399
Inv(16) vs. all others	MSLNL	2.53473	1.64155	5.97986	3.6428	1.86505	0.0304173	0.991399
Inv(16) vs. all others	RGS16	61.3819	74.6834	10.0762	0.134919	-2.88983	0.0304909	0.991399
Inv(16) vs. all others	CCDC92	213.238	179.681	342.673	1.90711	0.93139	0.0305611	0.991832
Inv(16) vs. all others	RAMP3	2.80237	3.52891	0	0	#NAME?	0.0305465	0.991832
Inv(16) vs. all others	CDR2L	13.6108	10.3708	26.1078	2.51743	1.33195	0.0306156	0.992838
Inv(16) vs. all others	SEPP1	66.7072	80.9856	11.6332	0.143645	-2.79942	0.0306517	0.993244
Inv(16) vs. all others	METTL24	2.05272	2.51658	0.263549	0.104725	-3.25532	0.0306851	0.99356
Inv(16) vs. all others	APBA1	20.7536	25.4162	2.76933	0.108959	-3.19814	0.0308338	0.996006
Inv(16) vs. all others	ARF6	4372.96	3752.55	6765.97	1.80303	0.850424	0.030883	0.996006
Inv(16) vs. all others	GEM	5.51979	6.76241	0.726834	0.107482	-3.21784	0.03095	0.996006
Inv(16) vs. all others	GSTM3	13.3673	16.1554	2.61341	0.161767	-2.62801	0.0309052	0.996006
Inv(16) vs. all others	LIPC	18.1355	20.5007	9.01282	0.439635	-1.18562	0.0309319	0.996006
Inv(16) vs. all others	POMT1	80.4267	90.5925	41.2162	0.454962	-1.13618	0.0308322	0.996006
Inv(16) vs. all others	RP11-705C15.3	48.7285	42.7598	71.7504	1.67799	0.746731	0.0309164	0.996006
Inv(16) vs. all others	hsa-mir-4763	26.4448	29.3953	15.0643	0.512475	-0.964446	0.0309234	0.996006
Inv(16) vs. all others	CCDC74A	3.57778	4.4738	0.121684	0.0271991	-5.2003	0.0310007	0.996879
Inv(16) vs. all others	C5	464.24	397.385	722.11	1.81715	0.861681	0.0311373	0.998981
Inv(16) vs. all others	MED12L	452.727	544.509	98.7075	0.181278	-2.46372	0.0311073	0.998981
Inv(16) vs. all others	PCSK5	8.18919	9.63704	2.60461	0.270271	-1.88752	0.0311361	0.998981
Inv(16) vs. all others	7SK	109.052	112.044	97.5122	0.870306	-0.200405	0.931328	1
Inv(16) vs. all others	A1BG	127.038	135.435	94.6488	0.698852	-0.516941	0.143779	1
Inv(16) vs. all others	A1CF	0.0793581	0.092869	0.0272444	0.293364	-1.76924	1	1
Inv(16) vs. all others	A2LD1	9.51285	8.42079	13.7251	1.6299	0.704787	0.512054	1
Inv(16) vs. all others	A2M	66.1973	67.8673	59.756	0.880483	-0.183634	0.533612	1
Inv(16) vs. all others	A2M-AS1	13.9792	12.1982	20.849	1.70919	0.773313	0.178671	1
Inv(16) vs. all others	A2ML1	4.53475	5.26666	1.71168	0.325002	-1.62148	1	1
Inv(16) vs. all others	A2ML1-AS1	0.129439	0.105438	0.222013	2.10563	1.07425	0.405134	1
Inv(16) vs. all others	A2ML1-AS2	0.100047	0.106799	0.0740043	0.69293	-0.529219	1	1
Inv(16) vs. all others	A2MP1	2.54392	2.67281	2.04676	0.76577	-0.385018	0.827173	1
Inv(16) vs. all others	A3GALT2P	1.3931	1.37813	1.45085	1.05277	0.0741904	0.791906	1
Inv(16) vs. all others	A4GALT	67.8684	78.2831	27.6974	0.35381	-1.49895	0.0439015	1
Inv(16) vs. all others	A4GNT	0.495316	0.471294	0.587974	1.24757	0.319124	0.610668	1
Inv(16) vs. all others	AAAS	132.658	135.093	123.264	0.912434	-0.132208	0.751761	1
Inv(16) vs. all others	AACS	277.03	286.029	242.32	0.847188	-0.239246	0.580036	1
Inv(16) vs. all others	AACSP1	0.957956	1.01421	0.740962	0.730578	-0.452889	0.748329	1
Inv(16) vs. all others	AADAC	3.90472	4.85749	0.229742	0.0472964	-4.40213	0.0433297	1
Inv(16) vs. all others	AADACL2	0.0541997	0.0682515	0	0	#NAME?	1	1
Inv(16) vs. all others	AAED1	607.149	595.216	653.178	1.09738	0.134063	0.682655	1
Inv(16) vs. all others	AAGAB	1129.15	1211.13	812.966	0.671248	-0.575082	0.205607	1
Inv(16) vs. all others	AAK1	503.502	492.359	546.482	1.10992	0.150462	0.620896	1
Inv(16) vs. all others	AAMP	1162.46	1175.75	1111.21	0.945109	-0.0814472	0.849401	1
Inv(16) vs. all others	AANAT	4.20886	3.41317	7.27799	2.13233	1.09243	0.502794	1
Inv(16) vs. all others	AAR2	724.61	703.236	807.05	1.14762	0.198649	0.69859	1
Inv(16) vs. all others	AARD	0.605638	0.595364	0.645269	1.08382	0.11613	1	1
Inv(16) vs. all others	AARS	675.455	689.021	623.13	0.90437	-0.145015	0.80743	1
Inv(16) vs. all others	AARS2	208.279	222.337	154.057	0.692901	-0.529279	0.192447	1
Inv(16) vs. all others	AARSD1	93.1559	96.2316	81.2923	0.844756	-0.243393	0.751213	1
Inv(16) vs. all others	AASDH	274.981	289.042	220.748	0.763722	-0.388881	0.344164	1
Inv(16) vs. all others	AASDHPPT	508.883	536.058	404.064	0.753769	-0.407806	0.402202	1
Inv(16) vs. all others	AASS	19.5322	23.3456	4.82301	0.206591	-2.27515	0.443632	1
Inv(16) vs. all others	AATF	1439.9	1455.58	1379.39	0.947654	-0.0775675	0.871826	1
Inv(16) vs. all others	AATK	2.88597	2.47859	4.45728	1.79831	0.846645	0.464006	1
Inv(16) vs. all others	AATK-AS1	0.0971059	0.110323	0.046124	0.41808	-1.25815	1	1
Inv(16) vs. all others	AB015752.3	0.424038	0.483795	0.193547	0.400061	-1.32171	1	1
Inv(16) vs. all others	AB015752.4	0.329892	0.365429	0.192822	0.527659	-0.922323	0.780548	1
Inv(16) vs. all others	AB019438.63	2.19026	2.45999	1.1499	0.467442	-1.09714	0.264687	1
Inv(16) vs. all others	AB019438.66	0.126241	0.15897	0	0	#NAME?	1	1
Inv(16) vs. all others	AB019440.1	0.204174	0.19704	0.231688	1.17584	0.233691	0.724571	1
Inv(16) vs. all others	AB019441.29	58.0336	56.3898	64.3738	1.14159	0.19104	0.71018	1
Inv(16) vs. all others	ABAT	16.9135	16.5432	18.3418	1.10872	0.148896	0.618024	1
Inv(16) vs. all others	ABC11-48400900C8.1	0.162495	0.204624	0	0	#NAME?	0.890549	1
Inv(16) vs. all others	ABC12-47043100G14.2	0.206803	0.183391	0.297108	1.62008	0.696065	0.496749	1
Inv(16) vs. all others	ABC7-42389800N19.1	266.989	253.903	317.461	1.25033	0.322303	0.486249	1
Inv(16) vs. all others	ABCA1	2057.63	1987.24	2329.11	1.17203	0.229007	0.578439	1
Inv(16) vs. all others	ABCA10	9.40274	10.8601	3.78133	0.348184	-1.52208	0.116904	1
Inv(16) vs. all others	ABCA11P	3.14795	3.35869	2.33508	0.695235	-0.524428	0.861703	1
Inv(16) vs. all others	ABCA12	1.12186	0.948734	1.78961	1.88631	0.91557	0.326384	1
Inv(16) vs. all others	ABCA13	105.354	110.041	87.2771	0.793136	-0.33436	0.726501	1
Inv(16) vs. all others	ABCA17P	1.41025	1.68565	0.348029	0.206466	-2.27602	0.321665	1
Inv(16) vs. all others	ABCA2	37.8291	41.7099	22.8603	0.54808	-0.867543	0.108014	1
Inv(16) vs. all others	ABCA4	1.73307	2.14402	0.148009	0.0690333	-3.85656	0.375465	1
Inv(16) vs. all others	ABCA6	24.0552	26.2277	15.6755	0.597671	-0.742577	0.84512	1
Inv(16) vs. all others	ABCA7	995.848	1047.6	796.215	0.760034	-0.395865	0.427976	1
Inv(16) vs. all others	ABCA8	7.5169	9.18178	1.09518	0.119278	-3.06761	0.357836	1
Inv(16) vs. all others	ABCA9	21.8787	23.8371	14.3251	0.600959	-0.734663	0.465919	1
Inv(16) vs. all others	ABCA9-AS1	0.0315738	0.0397596	0	0	#NAME?	1	1
Inv(16) vs. all others	ABCB1	575.667	690.624	132.262	0.191512	-2.3845	0.0769158	1
Inv(16) vs. all others	ABCB10	1301.46	1386.32	974.127	0.70267	-0.50908	0.864015	1
Inv(16) vs. all others	ABCB10P1	0.326149	0.410706	0	0	#NAME?	0.586239	1
Inv(16) vs. all others	ABCB10P3	0.138263	0.167046	0.0272444	0.163095	-2.61621	1	1
Inv(16) vs. all others	ABCB10P4	0.0958209	0.120663	0	0	#NAME?	1	1
Inv(16) vs. all others	ABCB11	1.93189	2.22403	0.805061	0.361982	-1.46601	0.341001	1
Inv(16) vs. all others	ABCB4	5.36955	6.13646	2.41151	0.392981	-1.34747	0.469366	1
Inv(16) vs. all others	ABCB5	0.604002	0.711388	0.1898	0.266803	-1.90615	1	1
Inv(16) vs. all others	ABCB6	23.2073	27.387	7.08579	0.258728	-1.95049	0.854127	1
Inv(16) vs. all others	ABCB7	870.982	845.383	969.721	1.14708	0.197965	0.60463	1
Inv(16) vs. all others	ABCB8	259.272	258.467	262.378	1.01513	0.0216656	0.841188	1
Inv(16) vs. all others	ABCB9	8.1821	8.86503	5.54796	0.625826	-0.676167	0.136913	1
Inv(16) vs. all others	ABCC1	4051.73	4472.53	2428.64	0.543012	-0.880944	0.0488951	1
Inv(16) vs. all others	ABCC10	40.4618	42.1906	33.7935	0.800973	-0.320175	0.646155	1
Inv(16) vs. all others	ABCC11	1.28557	1.45614	0.627682	0.431059	-1.21404	0.85654	1
Inv(16) vs. all others	ABCC12	0.0443296	0.0558224	0	0	#NAME?	1	1
Inv(16) vs. all others	ABCC13	57.3705	69.9124	8.99486	0.128659	-2.95837	0.643028	1
Inv(16) vs. all others	ABCC2	73.2024	77.7203	55.7761	0.717651	-0.478645	0.195973	1
Inv(16) vs. all others	ABCC3	17.854	11.9758	40.5271	3.38408	1.75877	0.115161	1
Inv(16) vs. all others	ABCC4	451.303	461.719	411.127	0.890426	-0.167432	1	1
Inv(16) vs. all others	ABCC5	627.838	701.13	345.14	0.492262	-1.0225	0.0887347	1
Inv(16) vs. all others	ABCC5-AS1	1.20325	1.18577	1.27065	1.07158	0.09974	0.623222	1
Inv(16) vs. all others	ABCC6	36.4975	38.3558	29.3294	0.764666	-0.387099	0.533458	1
Inv(16) vs. all others	ABCC6P1	1.90698	2.32127	0.309016	0.133124	-2.90916	0.908924	1
Inv(16) vs. all others	ABCC6P2	0.318721	0.322097	0.305698	0.949088	-0.0753867	0.738634	1
Inv(16) vs. all others	ABCC8	1.25934	1.00334	2.24681	2.23934	1.16307	0.209085	1
Inv(16) vs. all others	ABCC9	4.32095	5.26852	0.666039	0.126419	-2.98372	0.256692	1
Inv(16) vs. all others	ABCD1	306.764	295.91	348.63	1.17816	0.23654	0.652444	1
Inv(16) vs. all others	ABCD1P2	0.101331	0.109333	0.070466	0.644507	-0.633731	1	1
Inv(16) vs. all others	ABCD1P3	0.122981	0.135678	0.0740043	0.54544	-0.874509	1	1
Inv(16) vs. all others	ABCD1P4	0.0738607	0.0801212	0.049713	0.620473	-0.688561	1	1
Inv(16) vs. all others	ABCD1P5	0.131443	0.16552	0	0	#NAME?	1	1
Inv(16) vs. all others	ABCD2	7.54937	8.14959	5.23423	0.642269	-0.638751	1	1
Inv(16) vs. all others	ABCD3	417.636	422.383	399.323	0.945404	-0.0809966	0.877227	1
Inv(16) vs. all others	ABCD4	279.742	293.266	227.574	0.775999	-0.365873	0.493971	1
Inv(16) vs. all others	ABCE1	47.8397	47.879	47.6879	0.996008	-0.00577069	0.971186	1
Inv(16) vs. all others	ABCF1	279.87	288.964	244.792	0.847134	-0.239338	0.4761	1
Inv(16) vs. all others	ABCF2	197.281	199.024	190.561	0.957481	-0.0626846	0.764227	1
Inv(16) vs. all others	ABCF3	1057.52	1071.67	1002.95	0.935873	-0.0956149	0.792056	1
Inv(16) vs. all others	ABCG1	74.9617	76.7245	68.1626	0.888408	-0.170706	0.848874	1
Inv(16) vs. all others	ABCG2	6.31894	7.43247	2.02389	0.272304	-1.87671	1	1
Inv(16) vs. all others	ABCG4	0.186135	0.234392	0	0	#NAME?	0.873996	1
Inv(16) vs. all others	ABCG5	0.871935	0.881729	0.834157	0.946047	-0.0800167	0.631581	1
Inv(16) vs. all others	ABCG8	0.551021	0.686815	0.0272444	0.0396677	-4.65589	1	1
Inv(16) vs. all others	ABHD1	4.40193	4.82799	2.75855	0.571366	-0.807514	0.328165	1
Inv(16) vs. all others	ABHD10	595.531	626.688	475.357	0.758522	-0.398736	0.400426	1
Inv(16) vs. all others	ABHD11	13.357	14.2137	10.0528	0.707265	-0.499676	0.283914	1
Inv(16) vs. all others	ABHD11-AS1	1.44189	1.54664	1.03785	0.671036	-0.575538	0.734376	1
Inv(16) vs. all others	ABHD12	344.621	338.051	369.96	1.09439	0.130127	0.721359	1
Inv(16) vs. all others	ABHD12B	31.2533	32.0101	28.3339	0.885154	-0.175999	0.90982	1
Inv(16) vs. all others	ABHD13	1250.96	1192.23	1477.49	1.23927	0.309487	0.452082	1
Inv(16) vs. all others	ABHD14A	90.7581	98.4437	61.1135	0.620796	-0.687809	0.0833649	1
Inv(16) vs. all others	ABHD14A-ACY1	0.360381	0.389191	0.249257	0.640449	-0.642843	1	1
Inv(16) vs. all others	ABHD14B	13.5587	13.3246	14.4619	1.08536	0.118172	0.779391	1
Inv(16) vs. all others	ABHD15	349.584	347.926	355.981	1.02315	0.0330179	1	1
Inv(16) vs. all others	ABHD16A	91.963	91.0807	95.366	1.04705	0.0663283	0.708868	1
Inv(16) vs. all others	ABHD16B	48.422	47.0382	53.7591	1.14288	0.192676	1	1
Inv(16) vs. all others	ABHD2	134.909	134.587	136.15	1.01161	0.0166532	0.811377	1
Inv(16) vs. all others	ABHD3	487.735	487.653	488.049	1.00081	0.00117136	0.872711	1
Inv(16) vs. all others	ABHD4	818.613	762.907	1033.48	1.35466	0.437928	0.25932	1
Inv(16) vs. all others	ABHD5	462.133	474.696	413.672	0.871446	-0.198517	0.936354	1
Inv(16) vs. all others	ABHD6	36.0263	38.2004	27.6403	0.723561	-0.466813	0.316346	1
Inv(16) vs. all others	ABHD8	129.322	131.156	122.251	0.932109	-0.10143	0.593426	1
Inv(16) vs. all others	ABI1	146.991	150.169	134.73	0.897187	-0.15652	0.861978	1
Inv(16) vs. all others	ABI3	3.16876	2.7127	4.92783	1.81658	0.861223	0.483809	1
Inv(16) vs. all others	ABI3BP	7.64938	8.75015	3.40357	0.388973	-1.36226	0.622757	1
Inv(16) vs. all others	ABL1	209.425	211.04	203.197	0.962836	-0.0546381	0.915392	1
Inv(16) vs. all others	ABL2	27.6936	23.956	42.1099	1.7578	0.813774	0.114217	1
Inv(16) vs. all others	ABLIM1	46.3424	50.4181	30.6217	0.607355	-0.719388	0.296448	1
Inv(16) vs. all others	ABLIM2	0.91648	0.893983	1.00325	1.12222	0.166361	0.805977	1
Inv(16) vs. all others	ABLIM3	10.2306	12.4557	1.64813	0.132319	-2.91791	0.0798792	1
Inv(16) vs. all others	ABO	55.9058	67.0096	13.0772	0.195154	-2.35732	0.0715606	1
Inv(16) vs. all others	ABP1	22.1937	23.1171	18.6322	0.805992	-0.311163	1	1
Inv(16) vs. all others	ABR	67.0909	69.7035	57.0137	0.817946	-0.289923	0.502225	1
Inv(16) vs. all others	ABRA	0.77425	0.828004	0.566917	0.684679	-0.5465	1	1
Inv(16) vs. all others	ABRACL	1035.01	985.026	1227.82	1.24648	0.317861	0.477776	1
Inv(16) vs. all others	ABT1	654.642	642.999	699.552	1.08795	0.121615	0.79337	1
Inv(16) vs. all others	ABT1P1	0.0403006	0.0436856	0.0272444	0.623648	-0.681197	0.538265	1
Inv(16) vs. all others	ABTB2	205.815	231.486	106.795	0.461346	-1.11608	0.238717	1
Inv(16) vs. all others	AC000003.1	0.207987	0.128321	0.51527	4.01547	2.00557	0.263302	1
Inv(16) vs. all others	AC000029.1	0.0251268	0.0316411	0	0	#NAME?	1	1
Inv(16) vs. all others	AC000032.2	0.101591	0.0539029	0.285528	5.29709	2.4052	0.54199	1
Inv(16) vs. all others	AC000035.3	0.382846	0.404601	0.298936	0.738841	-0.436664	0.444716	1
Inv(16) vs. all others	AC000036.4	1.32623	1.53112	0.535971	0.350053	-1.51436	0.633392	1
Inv(16) vs. all others	AC000041.8	0.229982	0.289607	0	0	#NAME?	0.703733	1
Inv(16) vs. all others	AC000059.1	2.67402	3.07153	1.14078	0.371404	-1.42894	0.456014	1
Inv(16) vs. all others	AC000068.5	6.64312	7.25297	4.29083	0.591597	-0.757314	0.475723	1
Inv(16) vs. all others	AC000077.2	0.0999007	0.068242	0.222013	3.25332	1.70191	0.410203	1
Inv(16) vs. all others	AC000078.5	7.36093	7.45391	7.00231	0.939414	-0.0901668	0.548741	1
Inv(16) vs. all others	AC000081.2	0.0196062	0.0246893	0	0	#NAME?	1	1
Inv(16) vs. all others	AC000089.3	7.72315	7.62557	8.09956	1.06216	0.0869981	1	1
Inv(16) vs. all others	AC000093.3	0.740568	0.925504	0.0272444	0.0294374	-5.08621	0.529745	1
Inv(16) vs. all others	AC000094.3	0.0489139	0.0615953	0	0	#NAME?	1	1
Inv(16) vs. all others	AC000110.1	0.08526	0.0951278	0.0471982	0.496155	-1.01114	1	1
Inv(16) vs. all others	AC000111.6	0.0400709	0.0312734	0.0740043	2.36637	1.24267	0.463658	1
Inv(16) vs. all others	AC000120.7	9.98253	10.5266	7.88401	0.748961	-0.417037	0.695733	1
Inv(16) vs. all others	AC000123.4	19.9635	21.2906	14.8448	0.697248	-0.520257	0.734005	1
Inv(16) vs. all others	AC000124.1	0.0505818	0.0445093	0.0740043	1.66267	0.733504	0.477774	1
Inv(16) vs. all others	AC000367.1	1.41932	1.71055	0.296017	0.173054	-2.5307	1	1
Inv(16) vs. all others	AC000370.2	0.0670648	0.084452	0	0	#NAME?	1	1
Inv(16) vs. all others	AC002055.4	11.5061	12.8032	6.5031	0.507927	-0.977307	0.216061	1
Inv(16) vs. all others	AC002056.3	9.93476	9.83176	10.332	1.05088	0.0716039	0.712106	1
Inv(16) vs. all others	AC002056.5	0.952212	1.11586	0.320991	0.287662	-1.79755	0.478312	1
Inv(16) vs. all others	AC002064.4	0.261207	0.263969	0.250554	0.949181	-0.075245	1	1
Inv(16) vs. all others	AC002064.5	0.00989567	0.0124612	0	0	#NAME?	1	1
Inv(16) vs. all others	AC002066.1	0.0709712	0.0893712	0	0	#NAME?	1	1
Inv(16) vs. all others	AC002066.2	0.0223549	0.0281507	0	0	#NAME?	1	1
Inv(16) vs. all others	AC002069.5	0.0756593	0.0773088	0.0692969	0.896366	-0.15784	1	1
Inv(16) vs. all others	AC002075.4	3.43463	3.20408	4.3239	1.3495	0.432425	0.723191	1
Inv(16) vs. all others	AC002076.10	0.234098	0.294791	0	0	#NAME?	0.8893	1
Inv(16) vs. all others	AC002076.9	0.0353456	0.0445093	0	0	#NAME?	1	1
Inv(16) vs. all others	AC002115.5	0.152652	0.192228	0	0	#NAME?	1	1
Inv(16) vs. all others	AC002115.9	0.208465	0.234566	0.10779	0.45953	-1.12177	0.797218	1
Inv(16) vs. all others	AC002116.7	1.33873	1.48751	0.764856	0.514185	-0.959641	1	1
Inv(16) vs. all others	AC002117.1	8.054	8.40115	6.71497	0.799292	-0.323206	0.77143	1
Inv(16) vs. all others	AC002127.4	0.0223549	0.0281507	0	0	#NAME?	1	1
Inv(16) vs. all others	AC002128.4	0.233577	0.256	0.147087	0.574557	-0.799478	1	1
Inv(16) vs. all others	AC002306.1	19.1975	20.6091	13.7528	0.667318	-0.583554	0.721979	1
Inv(16) vs. all others	AC002310.10	1.84083	2.05989	0.995895	0.483471	-1.0485	1	1
Inv(16) vs. all others	AC002310.12	10.489	11.2931	7.38756	0.654164	-0.612276	0.351604	1
Inv(16) vs. all others	AC002310.17	2.18846	2.51136	0.942999	0.375493	-1.41314	0.84103	1
Inv(16) vs. all others	AC002310.7	0.122163	0.146772	0.0272444	0.185624	-2.42954	1	1
Inv(16) vs. all others	AC002314.2	1.24364	1.23808	1.26509	1.02182	0.0311399	0.797709	1
Inv(16) vs. all others	AC002314.4	1.46992	1.85101	0	0	#NAME?	1	1
Inv(16) vs. all others	AC002331.1	0.041809	0.0526484	0	0	#NAME?	1	1
Inv(16) vs. all others	AC002365.1	0.0140371	0.0176764	0	0	#NAME?	1	1
Inv(16) vs. all others	AC002366.3	0.0378573	0.0476722	0	0	#NAME?	1	1
Inv(16) vs. all others	AC002368.4	0.256348	0.322808	0	0	#NAME?	0.675521	1
Inv(16) vs. all others	AC002383.2	1.47553	1.85101	0.0272444	0.0147187	-6.08621	0.613162	1
Inv(16) vs. all others	AC002395.1	0.775989	0.970108	0.0272444	0.0280839	-5.15411	1	1
Inv(16) vs. all others	AC002398.11	6.46127	6.60223	5.91756	0.896297	-0.157952	0.881146	1
Inv(16) vs. all others	AC002398.13	2.46629	2.48805	2.38233	0.957509	-0.0626425	0.953684	1
Inv(16) vs. all others	AC002398.5	1.56676	1.86559	0.414125	0.221981	-2.17149	0.189035	1
Inv(16) vs. all others	AC002400.1	20.4422	21.9491	14.6299	0.666535	-0.585247	0.711154	1
Inv(16) vs. all others	AC002401.1	0.421298	0.451061	0.3065	0.67951	-0.557433	0.974101	1
Inv(16) vs. all others	AC002429.5	0.130629	0.145309	0.0740043	0.50929	-0.973442	1	1
Inv(16) vs. all others	AC002451.3	0.22227	0.235457	0.171409	0.727987	-0.458016	1	1
Inv(16) vs. all others	AC002456.2	6.87572	8.09578	2.16975	0.26801	-1.89964	0.0789625	1
Inv(16) vs. all others	AC002463.3	0.0360914	0.0346135	0.0417916	1.20738	0.271879	0.525957	1
Inv(16) vs. all others	AC002467.5	0.042635	0.0536885	0	0	#NAME?	1	1
Inv(16) vs. all others	AC002467.7	1.45847	1.4869	1.34882	0.90713	-0.140618	0.954495	1
Inv(16) vs. all others	AC002472.11	0.0400061	0.0503781	0	0	#NAME?	1	1
Inv(16) vs. all others	AC002472.13	1.39216	1.32651	1.6454	1.2404	0.310809	0.44878	1
Inv(16) vs. all others	AC002477.1	2.55344	2.66776	2.11253	0.791875	-0.336656	0.864424	1
Inv(16) vs. all others	AC002480.2	0.183252	0.173337	0.221496	1.27784	0.353705	0.525457	1
Inv(16) vs. all others	AC002480.3	0.367852	0.373773	0.345012	0.923052	-0.115517	1	1
Inv(16) vs. all others	AC002480.4	0.0509143	0.026659	0.14447	5.4192	2.43808	0.42825	1
Inv(16) vs. all others	AC002480.5	0.187999	0.0906918	0.563327	6.21144	2.63493	0.356002	1
Inv(16) vs. all others	AC002511.2	0.294779	0.217637	0.592326	2.72163	1.44447	1	1
Inv(16) vs. all others	AC002511.3	0.261543	0.233944	0.367996	1.57301	0.653526	0.690854	1
Inv(16) vs. all others	AC002511.4	0.288434	0.188533	0.673768	3.57374	1.83743	0.260653	1
Inv(16) vs. all others	AC002519.5	0.152243	0.191713	0	0	#NAME?	0.962468	1
Inv(16) vs. all others	AC002519.6	0.112167	0.128359	0.049713	0.387296	-1.36849	1	1
Inv(16) vs. all others	AC002523.1	0.0224743	0.028301	0	0	#NAME?	1	1
Inv(16) vs. all others	AC002539.1	0.012231	0.015402	0	0	#NAME?	1	1
Inv(16) vs. all others	AC002542.2	0.264656	0.285373	0.184747	0.64739	-0.627293	1	1
Inv(16) vs. all others	AC002543.2	8.74699	8.86613	8.28747	0.934734	-0.0973724	0.851904	1
Inv(16) vs. all others	AC002550.5	0.161152	0.181742	0.0817332	0.449721	-1.1529	1	1
Inv(16) vs. all others	AC002551.1	0.987663	1.00906	0.905122	0.896993	-0.156832	1	1
Inv(16) vs. all others	AC002553.1	1.41055	1.40932	1.41531	1.00425	0.00611736	0.869171	1
Inv(16) vs. all others	AC002553.4	0.172652	0.217413	0	0	#NAME?	0.919093	1
Inv(16) vs. all others	AC002979.1	0.0977402	0.0392717	0.323262	8.23141	3.04114	0.274235	1
Inv(16) vs. all others	AC002984.2	1.3141	1.39339	1.00827	0.723607	-0.466722	0.846782	1
Inv(16) vs. all others	AC003003.5	0.296172	0.277026	0.370022	1.33569	0.417591	0.489814	1
Inv(16) vs. all others	AC003006.1	0.0911408	0.107707	0.0272444	0.25295	-1.98308	1	1
Inv(16) vs. all others	AC003009.1	0.0152362	0	0.0740043	Inf	Inf	0.384858	1
Inv(16) vs. all others	AC003009.2	0.012231	0.015402	0	0	#NAME?	1	1
Inv(16) vs. all others	AC003035.1	0.135128	0.112603	0.222013	1.97165	0.979403	0.455106	1
Inv(16) vs. all others	AC003043.2	0.0298503	0.0375893	0	0	#NAME?	1	1
Inv(16) vs. all others	AC003051.1	0.671619	0.653879	0.740043	1.13177	0.178586	0.532598	1
Inv(16) vs. all others	AC003075.4	4.14474	3.32854	7.29293	2.19103	1.13161	0.144864	1
Inv(16) vs. all others	AC003077.1	2.00401	1.48884	3.99112	2.68069	1.42261	0.0389886	1
Inv(16) vs. all others	AC003079.1	0.109768	0.099854	0.148009	1.48225	0.567789	0.54783	1
Inv(16) vs. all others	AC003080.4	0.332913	0.334778	0.325721	0.972947	-0.039567	0.699482	1
Inv(16) vs. all others	AC003084.2	0.0232411	0.0292666	0	0	#NAME?	1	1
Inv(16) vs. all others	AC003087.4	0.344002	0.377433	0.215052	0.569775	-0.811537	1	1
Inv(16) vs. all others	AC003088.1	0.108265	0.117147	0.0740043	0.63172	-0.662642	1	1
Inv(16) vs. all others	AC003090.1	1.67044	1.96606	0.530213	0.269684	-1.89066	1	1
Inv(16) vs. all others	AC003092.1	2.12139	2.25021	1.62452	0.721941	-0.470048	0.641277	1
Inv(16) vs. all others	AC003092.2	0.0304724	0	0.148009	Inf	Inf	0.324057	1
Inv(16) vs. all others	AC003101.1	0.0841113	0.105918	0	0	#NAME?	1	1
Inv(16) vs. all others	AC003102.3	15.7696	19.4081	1.73521	0.0894067	-3.48347	0.610438	1
Inv(16) vs. all others	AC003104.1	19.6985	20.3149	17.3207	0.852606	-0.230048	0.877187	1
Inv(16) vs. all others	AC003658.1	0.00560914	0	0.0272444	Inf	Inf	0.38486	1
Inv(16) vs. all others	AC003664.1	0.427777	0.404378	0.51803	1.28106	0.357333	0.497115	1
Inv(16) vs. all others	AC003665.1	18.8162	19.5492	15.9889	0.81788	-0.290038	0.810103	1
Inv(16) vs. all others	AC003681.1	0.217311	0.266588	0.0272444	0.102197	-3.29058	1	1
Inv(16) vs. all others	AC003958.2	0.473716	0.519787	0.296017	0.569498	-0.812238	1	1
Inv(16) vs. all others	AC003984.1	0.825377	0.981805	0.222013	0.226127	-2.14479	0.396697	1
Inv(16) vs. all others	AC003986.5	0.0223549	0.0281507	0	0	#NAME?	1	1
Inv(16) vs. all others	AC003986.6	1.76482	2.22236	0	0	#NAME?	0.186707	1
Inv(16) vs. all others	AC003986.7	0.386307	0.390529	0.370022	0.947489	-0.0778191	0.772637	1
Inv(16) vs. all others	AC003988.1	0.0160243	0.0131153	0.0272444	2.07729	1.0547	0.423103	1
Inv(16) vs. all others	AC003989.3	0.430579	0.364674	0.684783	1.87779	0.90904	1	1
Inv(16) vs. all others	AC003989.4	4.30923	5.0365	1.50407	0.298634	-1.74355	0.671593	1
Inv(16) vs. all others	AC003991.3	0.648626	0.69541	0.468171	0.673229	-0.57083	1	1
Inv(16) vs. all others	AC004000.1	0.209597	0.263937	0	0	#NAME?	1	1
Inv(16) vs. all others	AC004006.2	0.00944567	0.0118945	0	0	#NAME?	1	1
Inv(16) vs. all others	AC004012.1	0.746299	0.728734	0.814047	1.11707	0.15972	0.581231	1
Inv(16) vs. all others	AC004014.3	0.0223549	0.0281507	0	0	#NAME?	1	1
Inv(16) vs. all others	AC004014.4	0.0678886	0.0735313	0.046124	0.62727	-0.672842	1	1
Inv(16) vs. all others	AC004016.1	0.168949	0.174264	0.148447	0.85185	-0.231328	0.702459	1
Inv(16) vs. all others	AC004016.2	0.460755	0.497454	0.319204	0.641676	-0.640084	0.729952	1
Inv(16) vs. all others	AC004017.1	40.1263	42.2238	32.0359	0.758717	-0.398367	0.409862	1
Inv(16) vs. all others	AC004019.10	0.0822343	0.0845329	0.0733684	0.867927	-0.204355	0.558588	1
Inv(16) vs. all others	AC004019.13	0.253894	0.305592	0.0544888	0.178306	-2.48757	1	1
Inv(16) vs. all others	AC004022.7	0.0129819	0.0163476	0	0	#NAME?	1	1
Inv(16) vs. all others	AC004041.2	3.74587	3.83654	3.39614	0.88521	-0.175909	0.886384	1
Inv(16) vs. all others	AC004051.2	0.0409028	0.0395491	0.046124	1.16624	0.221871	0.509211	1
Inv(16) vs. all others	AC004053.1	0.00949611	0	0.046124	Inf	Inf	0.384859	1
Inv(16) vs. all others	AC004054.1	0.0709563	0.0893523	0	0	#NAME?	1	1
Inv(16) vs. all others	AC004057.1	0.586667	0.688032	0.195688	0.284417	-1.81392	0.753545	1
Inv(16) vs. all others	AC004063.1	0.880385	1.07026	0.148009	0.138292	-2.85421	1	1
Inv(16) vs. all others	AC004066.3	0.248165	0.312504	0	0	#NAME?	0.77151	1
Inv(16) vs. all others	AC004069.1	0.0135274	0.0170345	0	0	#NAME?	1	1
Inv(16) vs. all others	AC004069.2	23.8259	18.887	42.8758	2.27012	1.18277	0.040721	1
Inv(16) vs. all others	AC004074.3	0.933925	0.850885	1.25422	1.47402	0.559756	0.555872	1
Inv(16) vs. all others	AC004079.1	0.0317535	0.0399858	0	0	#NAME?	1	1
Inv(16) vs. all others	AC004112.4	2.30258	2.19095	2.73315	1.24747	0.319008	0.804357	1
Inv(16) vs. all others	AC004112.5	0.0152362	0	0.0740043	Inf	Inf	0.384858	1
Inv(16) vs. all others	AC004112.7	0.0283338	0.0286163	0.0272444	0.952059	-0.0708765	0.478686	1
Inv(16) vs. all others	AC004125.3	0.28298	0.272537	0.323262	1.18612	0.246252	0.646704	1
Inv(16) vs. all others	AC004129.7	0.47895	0.42596	0.683341	1.60424	0.681888	1	1
Inv(16) vs. all others	AC004129.9	0.402332	0.390283	0.448809	1.14996	0.201582	0.698097	1
Inv(16) vs. all others	AC004148.1	0.103985	0.123881	0.0272444	0.219924	-2.18492	1	1
Inv(16) vs. all others	AC004152.5	44.3011	43.7056	46.5979	1.06618	0.0924453	1	1
Inv(16) vs. all others	AC004156.3	1.92618	2.24639	0.69105	0.307626	-1.70075	0.852755	1
Inv(16) vs. all others	AC004158.2	5.86272	5.49035	7.29898	1.32942	0.410796	0.288823	1
Inv(16) vs. all others	AC004158.3	0.218729	0.175254	0.386417	2.2049	1.14071	0.49563	1
Inv(16) vs. all others	AC004159.1	0.0262518	0.0222229	0.0417916	1.88056	0.911166	0.473175	1
Inv(16) vs. all others	AC004160.4	0.247495	0.219222	0.356549	1.62643	0.701707	0.459179	1
Inv(16) vs. all others	AC004161.4	0.104852	0.0773213	0.211043	2.72942	1.4486	0.490792	1
Inv(16) vs. all others	AC004166.6	8.51397	9.39438	5.1181	0.544805	-0.876189	0.469411	1
Inv(16) vs. all others	AC004166.7	563.639	603.507	409.864	0.679137	-0.558225	0.291157	1
Inv(16) vs. all others	AC004221.2	0.430949	0.275931	1.02887	3.72873	1.89868	0.726114	1
Inv(16) vs. all others	AC004231.2	0.0805867	0.10148	0	0	#NAME?	1	1
Inv(16) vs. all others	AC004237.1	0.331405	0.38146	0.138333	0.362641	-1.46339	1	1
Inv(16) vs. all others	AC004240.2	0.136457	0.152648	0.0740043	0.484804	-1.04453	1	1
Inv(16) vs. all others	AC004381.6	37.379	40.7841	24.2452	0.594477	-0.750307	0.154998	1
Inv(16) vs. all others	AC004381.7	2.47076	2.70241	1.57727	0.583655	-0.776812	0.28402	1
Inv(16) vs. all others	AC004383.3	1.43376	1.39828	1.5706	1.12323	0.167657	1	1
Inv(16) vs. all others	AC004383.4	13.7485	12.841	17.2489	1.34327	0.425749	0.268344	1
Inv(16) vs. all others	AC004386.4	1.26075	1.34321	0.94269	0.70182	-0.510827	0.991841	1
Inv(16) vs. all others	AC004448.2	0.0721554	0.0908624	0	0	#NAME?	1	1
Inv(16) vs. all others	AC004449.6	0.18639	0.179847	0.211628	1.17671	0.234759	1	1
Inv(16) vs. all others	AC004453.8	32.0294	32.1893	31.4126	0.97587	-0.0352389	1	1
Inv(16) vs. all others	AC004461.4	1.06839	1.04495	1.1588	1.10896	0.149205	0.790158	1
Inv(16) vs. all others	AC004463.6	7.21191	7.49955	6.10245	0.813709	-0.297415	0.922557	1
Inv(16) vs. all others	AC004471.9	4.17725	4.35533	3.49037	0.801402	-0.319402	0.463723	1
Inv(16) vs. all others	AC004475.1	4.0079	4.06085	3.80367	0.936669	-0.0943888	0.754226	1
Inv(16) vs. all others	AC004478.2	0.210589	0.215092	0.193224	0.898335	-0.154675	1	1
Inv(16) vs. all others	AC004485.3	0.0353456	0.0445093	0	0	#NAME?	1	1
Inv(16) vs. all others	AC004490.1	1.5566	1.58969	1.429	0.898923	-0.153731	0.965231	1
Inv(16) vs. all others	AC004492.1	0.0152362	0	0.0740043	Inf	Inf	0.384858	1
Inv(16) vs. all others	AC004507.1	1.38874	1.4731	1.06335	0.721848	-0.470234	0.802193	1
Inv(16) vs. all others	AC004510.2	1.70506	1.87694	1.04212	0.555225	-0.848856	0.699368	1
Inv(16) vs. all others	AC004510.3	0.698238	0.867304	0.046124	0.0531808	-4.23295	0.223007	1
Inv(16) vs. all others	AC004528.4	0.706098	0.626716	1.01229	1.61522	0.691733	0.74047	1
Inv(16) vs. all others	AC004538.3	1.44873	1.50559	1.22941	0.816563	-0.292364	0.642767	1
Inv(16) vs. all others	AC004540.4	8.88616	10.6762	1.98157	0.185606	-2.42969	0.104947	1
Inv(16) vs. all others	AC004540.5	29.2619	28.4915	32.2337	1.13135	0.178042	0.649335	1
Inv(16) vs. all others	AC004543.2	0.319027	0.374408	0.105411	0.28154	-1.82859	0.943121	1
Inv(16) vs. all others	AC004549.6	0.969561	0.791092	1.65794	2.09576	1.06747	0.592232	1
Inv(16) vs. all others	AC004562.1	0.0102118	0.0128594	0	0	#NAME?	1	1
Inv(16) vs. all others	AC004593.2	1.86162	2.14483	0.769235	0.358645	-1.47937	0.305674	1
Inv(16) vs. all others	AC004593.3	1.07011	1.24107	0.410702	0.330927	-1.59542	0.495938	1
Inv(16) vs. all others	AC004595.1	0.129775	0.163421	0	0	#NAME?	1	1
Inv(16) vs. all others	AC004603.4	0.24949	0.261998	0.201243	0.768108	-0.380618	0.687813	1
Inv(16) vs. all others	AC004637.1	1.6809	1.40874	2.73066	1.93838	0.95485	0.760986	1
Inv(16) vs. all others	AC004655.1	0.162883	0.156291	0.188307	1.20485	0.26885	0.672454	1
Inv(16) vs. all others	AC004656.1	0.0965135	0.102349	0.0740043	0.723057	-0.467819	1	1
Inv(16) vs. all others	AC004673.1	0.125329	0.138635	0.0740043	0.533806	-0.905612	1	1
Inv(16) vs. all others	AC004691.5	0.488552	0.4484	0.643428	1.43494	0.520994	0.604569	1
Inv(16) vs. all others	AC004692.5	0.643791	0.681484	0.498403	0.731349	-0.451367	1	1
Inv(16) vs. all others	AC004696.2	7.01123	8.04952	3.0064	0.373488	-1.42087	0.0474434	1
Inv(16) vs. all others	AC004702.2	0.190704	0.162953	0.297744	1.82717	0.869615	0.552756	1
Inv(16) vs. all others	AC004741.3	2.87551	2.7024	3.54321	1.31114	0.390816	0.699165	1
Inv(16) vs. all others	AC004744.3	0.0842977	0.0920259	0.0544888	0.592103	-0.756081	0.613572	1
Inv(16) vs. all others	AC004745.1	0.070188	0.0691986	0.0740043	1.06945	0.0968675	0.56608	1
Inv(16) vs. all others	AC004771.1	0.184194	0.159373	0.27993	1.75644	0.812657	0.551798	1
Inv(16) vs. all others	AC004791.2	293.501	321.807	184.317	0.572757	-0.804006	0.129959	1
Inv(16) vs. all others	AC004797.1	3.13813	2.94103	3.89834	1.3255	0.406539	0.48518	1
Inv(16) vs. all others	AC004812.1	0.944114	0.947201	0.932206	0.984169	-0.0230221	0.810665	1
Inv(16) vs. all others	AC004832.1	0.594973	0.460774	1.11259	2.41462	1.2718	0.313798	1
Inv(16) vs. all others	AC004837.5	40.8097	42.0089	36.1842	0.861347	-0.215334	0.659605	1
Inv(16) vs. all others	AC004840.8	0.19283	0.242823	0	0	#NAME?	0.901695	1
Inv(16) vs. all others	AC004851.1	0.00560914	0	0.0272444	Inf	Inf	0.38486	1
Inv(16) vs. all others	AC004854.4	1.70506	1.54398	2.32638	1.50674	0.591434	0.974342	1
Inv(16) vs. all others	AC004854.5	0.437027	0.505583	0.172597	0.341382	-1.55054	1	1
Inv(16) vs. all others	AC004866.3	0.0447099	0.0563013	0	0	#NAME?	1	1
Inv(16) vs. all others	AC004870.3	0.0880252	0.0755297	0.136222	1.80355	0.850843	0.363292	1
Inv(16) vs. all others	AC004870.4	0.00560914	0	0.0272444	Inf	Inf	0.38486	1
Inv(16) vs. all others	AC004870.5	0.0733441	0.0724073	0.0769574	1.06284	0.0879251	0.573094	1
Inv(16) vs. all others	AC004876.1	0.185511	0.203585	0.115796	0.568785	-0.814046	1	1
Inv(16) vs. all others	AC004878.2	0.025186	0.0152218	0.0636194	4.17948	2.06332	0.440149	1
Inv(16) vs. all others	AC004878.3	0.0745961	0.0774419	0.0636194	0.821512	-0.283647	1	1
Inv(16) vs. all others	AC004878.5	0.162229	0.150807	0.206285	1.36787	0.451934	0.462511	1
Inv(16) vs. all others	AC004878.6	0.0434543	0.0308041	0.092248	2.99467	1.5824	0.42516	1
Inv(16) vs. all others	AC004878.7	0.584701	0.677607	0.226347	0.334039	-1.58191	0.785189	1
Inv(16) vs. all others	AC004878.8	0.0441611	0.0556102	0	0	#NAME?	1	1
Inv(16) vs. all others	AC004893.10	13.057	14.3588	8.0358	0.559644	-0.837418	0.286213	1
Inv(16) vs. all others	AC004893.11	121.898	127.337	100.92	0.79254	-0.335445	0.54802	1
Inv(16) vs. all others	AC004894.2	0.0420562	0.0529597	0	0	#NAME?	1	1
Inv(16) vs. all others	AC004895.1	0.0492178	0.061978	0	0	#NAME?	1	1
Inv(16) vs. all others	AC004895.4	2.63302	2.66298	2.51748	0.945361	-0.081063	0.855269	1
Inv(16) vs. all others	AC004901.1	0.086608	0.109062	0	0	#NAME?	1	1
Inv(16) vs. all others	AC004906.3	0.735664	0.805578	0.465995	0.578461	-0.789708	1	1
Inv(16) vs. all others	AC004907.2	0.00971727	0	0.0471982	Inf	Inf	0.384859	1
Inv(16) vs. all others	AC004909.3	1.45292	1.63774	0.740043	0.451869	-1.14602	0.564767	1
Inv(16) vs. all others	AC004920.2	0.0820205	0.103285	0	0	#NAME?	1	1
Inv(16) vs. all others	AC004924.1	0.0293926	0	0.142764	Inf	Inf	0.384855	1
Inv(16) vs. all others	AC004938.5	0.0462826	0.0582818	0	0	#NAME?	1	1
Inv(16) vs. all others	AC004941.3	0.640272	0.652779	0.592035	0.906945	-0.140912	0.552148	1
Inv(16) vs. all others	AC004941.5	0.00581529	0.00732296	0	0	#NAME?	1	1
Inv(16) vs. all others	AC004947.2	0.448231	0.545253	0.0740043	0.135725	-2.88124	0.726803	1
Inv(16) vs. all others	AC004951.5	10.4601	10.0078	12.2048	1.21953	0.286327	0.665542	1
Inv(16) vs. all others	AC004951.6	3.45728	3.49852	3.29819	0.942738	-0.0850709	1	1
Inv(16) vs. all others	AC004957.5	1.82235	2.2285	0.255799	0.114785	-3.12299	1	1
Inv(16) vs. all others	AC004967.11	4.77584	4.98283	3.97743	0.798228	-0.325127	0.757416	1
Inv(16) vs. all others	AC004967.7	41.5099	42.9428	35.9829	0.837927	-0.255104	0.664646	1
Inv(16) vs. all others	AC004967.8	32.0213	31.6579	33.4231	1.05576	0.0782805	0.991589	1
Inv(16) vs. all others	AC004980.10	9.77978	10.1006	8.54244	0.845738	-0.241717	0.815667	1
Inv(16) vs. all others	AC004980.11	4.8165	4.94796	4.30943	0.870951	-0.199336	0.72559	1
Inv(16) vs. all others	AC004980.7	42.1067	41.9613	42.6677	1.01684	0.0240862	0.783551	1
Inv(16) vs. all others	AC004980.8	1.40531	1.42821	1.317	0.922133	-0.116954	1	1
Inv(16) vs. all others	AC004980.9	3.78768	4.04909	2.7794	0.686427	-0.542822	0.87303	1
Inv(16) vs. all others	AC004985.12	2.86941	2.87355	2.85343	0.992998	-0.0101378	0.764815	1
Inv(16) vs. all others	AC004987.8	0.332849	0.3552	0.246638	0.694364	-0.526236	1	1
Inv(16) vs. all others	AC004987.9	0.470947	0.511813	0.31332	0.612176	-0.707981	0.815663	1
Inv(16) vs. all others	AC004988.1	0.992017	1.22529	0.092248	0.0752866	-3.73146	1	1
Inv(16) vs. all others	AC004996.1	0.00912126	0.011486	0	0	#NAME?	1	1
Inv(16) vs. all others	AC005003.1	10.9672	11.3077	9.65419	0.853774	-0.228074	0.487401	1
Inv(16) vs. all others	AC005007.3	0.630275	0.677836	0.446825	0.659193	-0.601227	1	1
Inv(16) vs. all others	AC005008.2	0.0586033	0.0737968	0	0	#NAME?	1	1
Inv(16) vs. all others	AC005008.3	0.0259639	0.0326953	0	0	#NAME?	1	1
Inv(16) vs. all others	AC005009.1	0.102116	0.114941	0.0526475	0.45804	-1.12645	1	1
Inv(16) vs. all others	AC005009.2	0.428421	0.470502	0.266111	0.56559	-0.822172	1	1
Inv(16) vs. all others	AC005014.5	1.96251	2.0781	1.51665	0.729823	-0.454382	0.881029	1
Inv(16) vs. all others	AC005017.2	0.0829785	0.104491	0	0	#NAME?	1	1
Inv(16) vs. all others	AC005019.2	0.222321	0.18762	0.356167	1.89834	0.924741	0.5214	1
Inv(16) vs. all others	AC005019.3	0.0375911	0.0281507	0.0740043	2.62887	1.39444	0.460052	1
Inv(16) vs. all others	AC005020.1	0.0468214	0.0589603	0	0	#NAME?	1	1
Inv(16) vs. all others	AC005022.1	0.0429171	0.0219689	0.123717	5.63148	2.49352	0.456413	1
Inv(16) vs. all others	AC005027.3	0.271569	0.30914	0.126652	0.409691	-1.28739	1	1
Inv(16) vs. all others	AC005029.1	0.00560914	0	0.0272444	Inf	Inf	0.38486	1
Inv(16) vs. all others	AC005033.6	0.0529197	0.0666396	0	0	#NAME?	1	1
Inv(16) vs. all others	AC005034.3	0.521472	0.529729	0.489624	0.924291	-0.113581	0.750618	1
Inv(16) vs. all others	AC005035.1	0.800647	0.897036	0.428861	0.478087	-1.06465	0.767775	1
Inv(16) vs. all others	AC005037.1	1.85289	2.2186	0.442336	0.199377	-2.32643	0.460177	1
Inv(16) vs. all others	AC005037.2	0.420938	0.461994	0.262579	0.568359	-0.815126	1	1
Inv(16) vs. all others	AC005037.3	0.111687	0.0611737	0.306523	5.0107	2.32501	0.350282	1
Inv(16) vs. all others	AC005037.4	2.47855	2.52896	2.28412	0.903184	-0.146908	0.928606	1
Inv(16) vs. all others	AC005037.6	0.574397	0.587226	0.524915	0.89389	-0.16183	0.83266	1
Inv(16) vs. all others	AC005041.11	0.0102118	0.0128594	0	0	#NAME?	1	1
Inv(16) vs. all others	AC005041.17	0.89718	0.995363	0.518473	0.520888	-0.940954	0.682981	1
Inv(16) vs. all others	AC005042.2	3.28395	3.35753	3.00013	0.893552	-0.162376	0.919122	1
Inv(16) vs. all others	AC005042.3	0.11814	0.0572525	0.35299	6.1655	2.62422	0.31929	1
Inv(16) vs. all others	AC005042.4	2.43895	2.35394	2.76684	1.17541	0.233162	0.532358	1
Inv(16) vs. all others	AC005046.5	0.0162649	0.0204817	0	0	#NAME?	1	1
Inv(16) vs. all others	AC005048.1	0.00944567	0.0118945	0	0	#NAME?	1	1
Inv(16) vs. all others	AC005062.2	1.4723	1.48276	1.43192	0.965707	-0.050342	1	1
Inv(16) vs. all others	AC005071.1	0.304849	0.370235	0.0526475	0.1422	-2.814	1	1
Inv(16) vs. all others	AC005076.5	7.56962	7.82432	6.5872	0.841887	-0.248301	0.818749	1
Inv(16) vs. all others	AC005077.12	12.8484	15.8658	1.21023	0.076279	-3.71257	0.0662039	1
Inv(16) vs. all others	AC005077.14	30.3768	37.8109	1.70233	0.0450221	-4.47322	0.0688344	1
Inv(16) vs. all others	AC005077.5	0.0573864	0.053078	0.0740043	1.39426	0.479495	0.543298	1
Inv(16) vs. all others	AC005077.7	7.36188	7.66938	6.17578	0.805251	-0.31249	0.874816	1
Inv(16) vs. all others	AC005077.8	0.0393529	0.0495555	0	0	#NAME?	1	1
Inv(16) vs. all others	AC005082.1	0.876756	1.05863	0.175253	0.165547	-2.59468	0.651421	1
Inv(16) vs. all others	AC005082.12	6.58539	7.65587	2.4564	0.320852	-1.64002	0.596748	1
Inv(16) vs. all others	AC005083.1	5.91765	5.94508	5.81187	0.977593	-0.0326935	0.898521	1
Inv(16) vs. all others	AC005086.1	0.451463	0.411624	0.605127	1.4701	0.555912	0.497909	1
Inv(16) vs. all others	AC005086.2	0.162728	0.176664	0.108978	0.616865	-0.696974	0.530514	1
Inv(16) vs. all others	AC005086.3	0.893349	0.818123	1.1835	1.44661	0.532674	0.584432	1
Inv(16) vs. all others	AC005086.4	1.39649	1.5112	0.954052	0.631321	-0.663555	0.499683	1
Inv(16) vs. all others	AC005088.1	0.0831744	0.104738	0	0	#NAME?	1	1
Inv(16) vs. all others	AC005102.1	0.634628	0.429361	1.42637	3.32208	1.73209	0.489339	1
Inv(16) vs. all others	AC005104.3	19.2261	19.2775	19.0276	0.987037	-0.0188243	0.881891	1
Inv(16) vs. all others	AC005150.1	0.0582859	0.073397	0	0	#NAME?	1	1
Inv(16) vs. all others	AC005152.3	0.198198	0.153651	0.370022	2.4082	1.26796	0.352174	1
Inv(16) vs. all others	AC005154.5	4.63107	4.65733	4.52981	0.97262	-0.0400517	0.898727	1
Inv(16) vs. all others	AC005154.6	792.378	755.033	936.423	1.24024	0.310619	0.463604	1
Inv(16) vs. all others	AC005154.7	13.6181	12.9824	16.0699	1.23782	0.307802	0.739433	1
Inv(16) vs. all others	AC005154.8	6.39444	5.79146	8.72023	1.5057	0.590437	0.242887	1
Inv(16) vs. all others	AC005154.9	0.719605	0.678227	0.879204	1.29633	0.374429	0.704908	1
Inv(16) vs. all others	AC005161.1	0.182458	0.133831	0.370022	2.76485	1.4672	0.358102	1
Inv(16) vs. all others	AC005162.3	0.255146	0.274293	0.181294	0.660948	-0.597391	1	1
Inv(16) vs. all others	AC005162.4	0.0992137	0.100741	0.0933222	0.926356	-0.110362	1	1
Inv(16) vs. all others	AC005162.5	2.16513	2.47703	0.962056	0.38839	-1.36442	0.454538	1
Inv(16) vs. all others	AC005189.6	2.55823	2.33135	3.43333	1.47268	0.558444	0.420826	1
Inv(16) vs. all others	AC005204.2	1.05448	1.1213	0.796726	0.710537	-0.493018	0.981306	1
Inv(16) vs. all others	AC005205.2	2.00979	2.33899	0.740043	0.316394	-1.6602	0.390026	1
Inv(16) vs. all others	AC005215.1	0.0549518	0.0691986	0	0	#NAME?	1	1
Inv(16) vs. all others	AC005220.3	0.143623	0.0498414	0.505354	10.1392	3.34188	0.295772	1
Inv(16) vs. all others	AC005224.2	4.32461	4.58708	3.31223	0.722079	-0.469771	0.796374	1
Inv(16) vs. all others	AC005229.1	78.6036	67.0533	123.155	1.83667	0.877094	0.0531347	1
Inv(16) vs. all others	AC005229.5	0.00957509	0.0120575	0	0	#NAME?	1	1
Inv(16) vs. all others	AC005235.1	0.339095	0.248558	0.68831	2.76921	1.46947	0.262058	1
Inv(16) vs. all others	AC005237.2	0.107855	0.108802	0.104202	0.957721	-0.0623233	0.55309	1
Inv(16) vs. all others	AC005237.4	0.869358	0.82176	1.05295	1.28134	0.357652	0.570175	1
Inv(16) vs. all others	AC005251.4	0.0091624	0.0115378	0	0	#NAME?	1	1
Inv(16) vs. all others	AC005255.1	1.62631	1.44067	2.34233	1.62586	0.701202	0.420919	1
Inv(16) vs. all others	AC005258.3	3.05625	3.37045	1.84432	0.547203	-0.869853	0.535944	1
Inv(16) vs. all others	AC005262.4	2.76978	2.67668	3.12886	1.16893	0.225193	0.326214	1
Inv(16) vs. all others	AC005264.2	86.1542	80.1011	109.502	1.36704	0.451059	0.259796	1
Inv(16) vs. all others	AC005265.1	0.491117	0.420806	0.762314	1.81156	0.85723	0.68185	1
Inv(16) vs. all others	AC005276.1	0.064003	0.0614101	0.0740043	1.20508	0.269133	0.598554	1
Inv(16) vs. all others	AC005280.1	0.0105362	0.0132679	0	0	#NAME?	1	1
Inv(16) vs. all others	AC005281.1	0.750372	0.930786	0.0544888	0.0585406	-4.09442	0.392665	1
Inv(16) vs. all others	AC005281.2	0.255745	0.248023	0.285528	1.15122	0.203161	1	1
Inv(16) vs. all others	AC005288.1	0.183406	0.210244	0.0798919	0.379997	-1.39594	1	1
Inv(16) vs. all others	AC005300.5	0.619453	0.603769	0.67995	1.12618	0.171432	0.617993	1
Inv(16) vs. all others	AC005301.8	0.0375911	0.0281507	0.0740043	2.62887	1.39444	0.460052	1
Inv(16) vs. all others	AC005304.1	0.135885	0.137966	0.127857	0.926728	-0.109782	0.524616	1
Inv(16) vs. all others	AC005306.3	7.42085	7.80595	5.93549	0.760381	-0.395206	0.613005	1
Inv(16) vs. all others	AC005307.1	0.0356531	0.0448966	0	0	#NAME?	1	1
Inv(16) vs. all others	AC005307.3	1.08974	1.24411	0.49434	0.397345	-1.33153	0.824116	1
Inv(16) vs. all others	AC005324.6	0.0102118	0.0128594	0	0	#NAME?	1	1
Inv(16) vs. all others	AC005326.2	0.192978	0.141526	0.391436	2.76582	1.46771	0.44276	1
Inv(16) vs. all others	AC005329.1	7.6547	8.59903	4.0123	0.4666	-1.09974	0.268625	1
Inv(16) vs. all others	AC005329.7	3.98928	4.50784	1.98914	0.441262	-1.18029	0.170576	1
Inv(16) vs. all others	AC005330.2	1.82985	2.13393	0.656958	0.307863	-1.69964	0.749452	1
Inv(16) vs. all others	AC005336.1	47.4856	55.4299	16.8432	0.303864	-1.7185	0.582166	1
Inv(16) vs. all others	AC005336.2	3.12369	3.63054	1.16872	0.321915	-1.63525	0.766681	1
Inv(16) vs. all others	AC005336.4	8.01601	8.96692	4.34823	0.484919	-1.04418	0.280246	1
Inv(16) vs. all others	AC005351.1	0.368214	0.277687	0.717388	2.58344	1.36929	0.699988	1
Inv(16) vs. all others	AC005355.1	0.343763	0.351434	0.314174	0.893976	-0.161691	0.716325	1
Inv(16) vs. all others	AC005355.2	0.0540818	0.0276929	0.155867	5.62842	2.49273	0.377444	1
Inv(16) vs. all others	AC005356.1	0.657684	0.643432	0.712657	1.10759	0.147421	0.816089	1
Inv(16) vs. all others	AC005357.1	0.0360562	0.0454041	0	0	#NAME?	1	1
Inv(16) vs. all others	AC005370.1	0.0196062	0.0246893	0	0	#NAME?	1	1
Inv(16) vs. all others	AC005391.2	0.745845	0.782918	0.602851	0.770005	-0.37706	0.76994	1
Inv(16) vs. all others	AC005391.3	4.91927	4.7218	5.68093	1.20313	0.266789	0.463575	1
Inv(16) vs. all others	AC005392.1	0.267568	0.324049	0.049713	0.153412	-2.70452	1	1
Inv(16) vs. all others	AC005392.13	0.174151	0.180929	0.148009	0.818049	-0.28974	0.679005	1
Inv(16) vs. all others	AC005392.8	0.591744	0.719273	0.0998457	0.138815	-2.84877	0.61095	1
Inv(16) vs. all others	AC005481.5	2.16416	2.52742	0.763007	0.301892	-1.7279	0.180566	1
Inv(16) vs. all others	AC005487.2	0.0553054	0.0696438	0	0	#NAME?	1	1
Inv(16) vs. all others	AC005488.11	0.416569	0.477454	0.181728	0.380618	-1.39359	0.946014	1
Inv(16) vs. all others	AC005488.12	6.88458	6.78482	7.26938	1.07142	0.0995214	0.997955	1
Inv(16) vs. all others	AC005488.13	0.184112	0.134074	0.377114	2.81273	1.49197	0.392624	1
Inv(16) vs. all others	AC005498.3	0.956986	0.815298	1.5035	1.84411	0.882921	0.707154	1
Inv(16) vs. all others	AC005498.4	0.0296556	0.037344	0	0	#NAME?	1	1
Inv(16) vs. all others	AC005510.1	0.00957509	0.0120575	0	0	#NAME?	1	1
Inv(16) vs. all others	AC005517.3	3.62969	3.69444	3.37996	0.914877	-0.12835	0.409059	1
Inv(16) vs. all others	AC005519.4	23.5893	25.181	17.4498	0.692973	-0.52913	0.339149	1
Inv(16) vs. all others	AC005522.6	0.503299	0.54685	0.335315	0.613175	-0.705628	0.821525	1
Inv(16) vs. all others	AC005522.7	0.473765	0.174827	1.62681	9.30525	3.21805	0.300393	1
Inv(16) vs. all others	AC005532.5	1.0655	1.20571	0.524689	0.43517	-1.20035	0.947058	1
Inv(16) vs. all others	AC005534.6	0.516586	0.520884	0.500009	0.959925	-0.059007	0.750286	1
Inv(16) vs. all others	AC005534.8	3.27287	3.50736	2.36839	0.675261	-0.566483	0.615093	1
Inv(16) vs. all others	AC005534.9	5.92714	5.99786	5.65439	0.942734	-0.0850774	1	1
Inv(16) vs. all others	AC005537.2	0.313412	0.370193	0.0943964	0.254992	-1.97148	1	1
Inv(16) vs. all others	AC005539.2	0.248552	0.286742	0.101249	0.3531	-1.50185	1	1
Inv(16) vs. all others	AC005540.3	22.78	21.9838	25.8513	1.17593	0.233798	0.672474	1
Inv(16) vs. all others	AC005546.2	8.27455	8.61025	6.97975	0.810633	-0.302879	1	1
Inv(16) vs. all others	AC005549.2	0.191533	0.222003	0.0740043	0.333348	-1.5849	1	1
Inv(16) vs. all others	AC005550.3	0.0460891	0.0580381	0	0	#NAME?	1	1
Inv(16) vs. all others	AC005550.4	0.117315	0.14773	0	0	#NAME?	1	1
Inv(16) vs. all others	AC005550.5	0.0115802	0.0145824	0	0	#NAME?	1	1
Inv(16) vs. all others	AC005550.6	1.29098	1.4106	0.829616	0.58813	-0.765793	0.849037	1
Inv(16) vs. all others	AC005559.3	0.13749	0.161178	0.046124	0.286168	-1.80506	1	1
Inv(16) vs. all others	AC005562.2	6.11681	6.09016	6.21961	1.02126	0.030345	1	1
Inv(16) vs. all others	AC005592.1	0.0859967	0.0507332	0.222013	4.37609	2.12964	0.411988	1
Inv(16) vs. all others	AC005592.2	0.274627	0.249895	0.370022	1.48071	0.56629	0.492247	1
Inv(16) vs. all others	AC005594.1	69.5955	69.6535	69.3716	0.995953	-0.00584983	0.846334	1
Inv(16) vs. all others	AC005597.1	0.464072	0.488456	0.370022	0.757534	-0.400618	0.715673	1
Inv(16) vs. all others	AC005606.14	0.0353456	0.0445093	0	0	#NAME?	1	1
Inv(16) vs. all others	AC005609.1	0.170256	0.137651	0.296017	2.15049	1.10467	0.375086	1
Inv(16) vs. all others	AC005616.1	0.220453	0.277607	0	0	#NAME?	0.908309	1
Inv(16) vs. all others	AC005616.2	0.122759	0.116213	0.148009	1.2736	0.348915	0.556215	1
Inv(16) vs. all others	AC005618.1	0.0301972	0.0380261	0	0	#NAME?	1	1
Inv(16) vs. all others	AC005621.1	0.051711	0.0459312	0.0740043	1.6112	0.688134	0.532226	1
Inv(16) vs. all others	AC005624.2	0.167409	0.184727	0.100613	0.544657	-0.876581	1	1
Inv(16) vs. all others	AC005625.1	0.0906326	0.100481	0.0526475	0.523957	-0.932479	1	1
Inv(16) vs. all others	AC005631.1	0.144017	0.1439	0.14447	1.00397	0.00571163	1	1
Inv(16) vs. all others	AC005682.5	107.574	101.132	132.421	1.30938	0.388888	0.489851	1
Inv(16) vs. all others	AC005682.6	14.361	13.5691	17.4153	1.28345	0.360026	0.352647	1
Inv(16) vs. all others	AC005682.7	1.9005	1.87649	1.99308	1.06213	0.0869653	1	1
Inv(16) vs. all others	AC005682.8	2.1107	2.54164	0.448511	0.176465	-2.50255	1	1
Inv(16) vs. all others	AC005702.1	0.830156	0.807076	0.919177	1.1389	0.187638	0.802875	1
Inv(16) vs. all others	AC005702.2	0.290049	0.346061	0.0740043	0.213848	-2.22534	0.784718	1
Inv(16) vs. all others	AC005702.3	0.0794904	0.100099	0	0	#NAME?	1	1
Inv(16) vs. all others	AC005702.4	0.296689	0.271894	0.392326	1.44294	0.529009	0.692166	1
Inv(16) vs. all others	AC005722.4	0.184824	0.232742	0	0	#NAME?	1	1
Inv(16) vs. all others	AC005730.2	0.0926955	0.116728	0	0	#NAME?	1	1
Inv(16) vs. all others	AC005740.3	0.369469	0.458194	0.0272444	0.0594604	-4.07193	0.662995	1
Inv(16) vs. all others	AC005740.4	0.147197	0.16369	0.0835832	0.510619	-0.969681	1	1
Inv(16) vs. all others	AC005740.5	1.08876	1.11084	1.00361	0.90347	-0.146452	1	1
Inv(16) vs. all others	AC005757.6	0.604101	0.620678	0.540162	0.870278	-0.200452	1	1
Inv(16) vs. all others	AC005758.1	0.104517	0.131613	0	0	#NAME?	1	1
Inv(16) vs. all others	AC005772.2	0.0773067	0.0973492	0	0	#NAME?	1	1
Inv(16) vs. all others	AC005775.2	0.690395	0.737296	0.509494	0.69103	-0.533179	1	1
Inv(16) vs. all others	AC005777.3	0.197405	0.248584	0	0	#NAME?	1	1
Inv(16) vs. all others	AC005779.1	0.301278	0.290974	0.341023	1.172	0.228978	0.770517	1
Inv(16) vs. all others	AC005779.2	0.118763	0.121608	0.10779	0.886369	-0.17402	1	1
Inv(16) vs. all others	AC005780.1	0.123743	0.155825	0	0	#NAME?	1	1
Inv(16) vs. all others	AC005783.1	0.812103	0.57552	1.72464	2.99666	1.58336	0.481769	1
Inv(16) vs. all others	AC005786.3	0.343116	0.425009	0.0272444	0.0641031	-3.96346	0.742618	1
Inv(16) vs. all others	AC005786.5	0.453352	0.366476	0.788445	2.15142	1.10529	0.500148	1
Inv(16) vs. all others	AC005789.11	0.0557773	0.0580015	0.0471982	0.813741	-0.297358	1	1
Inv(16) vs. all others	AC005808.3	0.363812	0.380221	0.30052	0.790383	-0.339377	1	1
Inv(16) vs. all others	AC005822.1	4.32391	4.74564	2.69724	0.568361	-0.815121	0.349638	1
Inv(16) vs. all others	AC005831.1	2.13921	1.99584	2.69219	1.3489	0.431781	0.580529	1
Inv(16) vs. all others	AC005841.1	7.66929	8.38457	4.91034	0.58564	-0.771915	0.589181	1
Inv(16) vs. all others	AC005863.1	0.0569409	0.0717034	0	0	#NAME?	1	1
Inv(16) vs. all others	AC005863.2	0.27363	0.344572	0	0	#NAME?	0.84027	1
Inv(16) vs. all others	AC005884.1	0.443227	0.389067	0.65213	1.67614	0.745141	0.60695	1
Inv(16) vs. all others	AC005895.3	0.666852	0.795236	0.171657	0.215857	-2.21185	0.483107	1
Inv(16) vs. all others	AC005943.2	1.33514	1.35906	1.24292	0.914543	-0.128877	0.690645	1
Inv(16) vs. all others	AC005943.4	2.32439	2.54113	1.48839	0.585719	-0.77172	0.680243	1
Inv(16) vs. all others	AC005943.5	5.70478	5.39205	6.91101	1.2817	0.358062	0.883014	1
Inv(16) vs. all others	AC005954.3	0.857819	0.93557	0.55792	0.596342	-0.745787	1	1
Inv(16) vs. all others	AC005954.4	0.0329515	0.0273678	0.0544888	1.99098	0.993482	0.419797	1
Inv(16) vs. all others	AC005971.3	21.1953	22.2031	17.308	0.779534	-0.359317	0.842027	1
Inv(16) vs. all others	AC006000.5	0.0447099	0.0563013	0	0	#NAME?	1	1
Inv(16) vs. all others	AC006001.1	0.815509	0.962077	0.250177	0.260038	-1.9432	0.773663	1
Inv(16) vs. all others	AC006003.3	0.0625176	0.0787259	0	0	#NAME?	1	1
Inv(16) vs. all others	AC006004.1	0.104656	0.112603	0.0740043	0.657216	-0.60556	1	1
Inv(16) vs. all others	AC006014.8	20.5177	23.1785	10.2547	0.442421	-1.17651	0.0918677	1
Inv(16) vs. all others	AC006019.3	0.00949611	0	0.046124	Inf	Inf	0.384859	1
Inv(16) vs. all others	AC006019.4	0.0702008	0.0884011	0	0	#NAME?	1	1
Inv(16) vs. all others	AC006022.4	0.0253653	0.0154475	0.0636194	4.11842	2.04209	0.440461	1
Inv(16) vs. all others	AC006023.8	0.0752695	0.0947838	0	0	#NAME?	1	1
Inv(16) vs. all others	AC006024.4	0.0215293	0.027111	0	0	#NAME?	1	1
Inv(16) vs. all others	AC006026.10	0.547802	0.666102	0.0915046	0.137373	-2.86383	0.483034	1
Inv(16) vs. all others	AC006026.11	2.95007	3.33324	1.4721	0.441642	-1.17905	0.759047	1
Inv(16) vs. all others	AC006026.12	0.0237869	0.0299539	0	0	#NAME?	1	1
Inv(16) vs. all others	AC006026.13	0.708125	0.737168	0.596102	0.808638	-0.306435	1	1
Inv(16) vs. all others	AC006026.9	0.060973	0.0767808	0	0	#NAME?	1	1
Inv(16) vs. all others	AC006028.10	1.24753	1.1833	1.49531	1.26368	0.337628	0.357998	1
Inv(16) vs. all others	AC006028.11	0.832659	0.781653	1.02939	1.31694	0.397194	0.567914	1
Inv(16) vs. all others	AC006028.9	12.3288	12.0734	13.314	1.10275	0.141105	0.549402	1
Inv(16) vs. all others	AC006030.1	0.0954684	0.0555972	0.249257	4.48327	2.16455	0.358492	1
Inv(16) vs. all others	AC006033.22	5.93684	5.8644	6.21628	1.06	0.0840698	0.803023	1
Inv(16) vs. all others	AC006035.2	0.00957509	0.0120575	0	0	#NAME?	1	1
Inv(16) vs. all others	AC006037.2	0.076413	0.0578511	0.148009	2.55844	1.35526	0.435484	1
Inv(16) vs. all others	AC006038.4	0.121845	0.146371	0.0272444	0.186133	-2.4256	1	1
Inv(16) vs. all others	AC006041.1	0.269438	0.285533	0.207359	0.726217	-0.461528	1	1
Inv(16) vs. all others	AC006042.6	2.07646	2.48497	0.500804	0.201533	-2.31091	0.10542	1
Inv(16) vs. all others	AC006042.7	3.88322	4.59156	1.15106	0.25069	-1.99602	0.114398	1
Inv(16) vs. all others	AC006045.3	0.0223549	0.0281507	0	0	#NAME?	1	1
Inv(16) vs. all others	AC006050.2	0.189223	0.110641	0.492324	4.44975	2.15372	0.309051	1
Inv(16) vs. all others	AC006052.1	0.0523852	0.053078	0.049713	0.936603	-0.0944911	0.533575	1
Inv(16) vs. all others	AC006070.11	0.0829222	0.104421	0	0	#NAME?	1	1
Inv(16) vs. all others	AC006076.1	0.0353456	0.0445093	0	0	#NAME?	1	1
Inv(16) vs. all others	AC006111.1	1.74455	1.67962	1.99501	1.18777	0.248256	0.994691	1
Inv(16) vs. all others	AC006115.1	0.0189474	0.0238597	0	0	#NAME?	1	1
Inv(16) vs. all others	AC006116.1	0.233645	0.241872	0.201912	0.834791	-0.260513	0.702424	1
Inv(16) vs. all others	AC006116.12	1.11864	1.36799	0.156849	0.114656	-3.12461	0.417322	1
Inv(16) vs. all others	AC006116.13	1.2126	1.18235	1.32925	1.12424	0.168954	0.713919	1
Inv(16) vs. all others	AC006116.15	0.322804	0.363634	0.165316	0.454624	-1.13726	1	1
Inv(16) vs. all others	AC006116.17	1.85632	1.83097	1.95411	1.06725	0.0939003	1	1
Inv(16) vs. all others	AC006116.19	0.973413	1.02958	0.756773	0.735031	-0.444122	0.726752	1
Inv(16) vs. all others	AC006116.20	12.0902	12.1915	11.6996	0.959646	-0.0594255	0.849617	1
Inv(16) vs. all others	AC006116.21	0.270839	0.297954	0.166252	0.557979	-0.841717	1	1
Inv(16) vs. all others	AC006116.22	11.6584	12.2308	9.45079	0.772705	-0.372011	0.690024	1
Inv(16) vs. all others	AC006116.24	1.31262	1.34447	1.18979	0.884957	-0.17632	1	1
Inv(16) vs. all others	AC006116.26	0.682052	0.77354	0.329168	0.425534	-1.23265	0.87843	1
Inv(16) vs. all others	AC006126.3	0.458803	0.466576	0.428825	0.919091	-0.12172	1	1
Inv(16) vs. all others	AC006130.1	0.0353456	0.0445093	0	0	#NAME?	1	1
Inv(16) vs. all others	AC006130.3	0.511563	0.600681	0.167821	0.279385	-1.83967	0.855417	1
Inv(16) vs. all others	AC006130.4	0.193754	0.148055	0.370022	2.49921	1.32147	0.394564	1
Inv(16) vs. all others	AC006132.1	10.2219	9.42338	13.3021	1.4116	0.497333	0.630786	1
Inv(16) vs. all others	AC006156.1	0.0152362	0	0.0740043	Inf	Inf	0.384858	1
Inv(16) vs. all others	AC006157.2	0.534857	0.515976	0.607684	1.17774	0.236017	0.701821	1
Inv(16) vs. all others	AC006159.5	0.0564496	0.0710846	0	0	#NAME?	1	1
Inv(16) vs. all others	AC006160.4	0.117631	0.10899	0.150962	1.3851	0.469987	0.529018	1
Inv(16) vs. all others	AC006160.5	4.09199	4.00463	4.42895	1.10596	0.145296	0.714514	1
Inv(16) vs. all others	AC006195.2	2.99419	2.86569	3.48987	1.21781	0.284295	0.776196	1
Inv(16) vs. all others	AC006196.1	0.181299	0.161677	0.256986	1.58951	0.668578	0.415879	1
Inv(16) vs. all others	AC006227.1	0.374913	0.337808	0.51803	1.53351	0.616833	0.463321	1
Inv(16) vs. all others	AC006230.4	0.27381	0.331909	0.049713	0.149779	-2.73909	0.879279	1
Inv(16) vs. all others	AC006273.5	0.675195	0.326195	2.02134	6.19672	2.6315	0.150674	1
Inv(16) vs. all others	AC006273.7	0.332144	0.290753	0.491798	1.69146	0.758273	0.335852	1
Inv(16) vs. all others	AC006277.2	1.31788	1.31945	1.31182	0.994218	-0.00836658	0.935989	1
Inv(16) vs. all others	AC006293.3	0.127776	0.0732279	0.338176	4.61813	2.20731	0.49695	1
Inv(16) vs. all others	AC006296.1	0.0223549	0.0281507	0	0	#NAME?	1	1
Inv(16) vs. all others	AC006296.2	0.13413	0.168904	0	0	#NAME?	1	1
Inv(16) vs. all others	AC006296.3	1.00765	1.15566	0.436736	0.377911	-1.40388	1	1
Inv(16) vs. all others	AC006322.1	0.0592484	0.0746092	0	0	#NAME?	1	1
Inv(16) vs. all others	AC006326.3	0.0851677	0.088062	0.0740043	0.840366	-0.250909	0.642272	1
Inv(16) vs. all others	AC006355.3	0.00855135	0.0107684	0	0	#NAME?	1	1
Inv(16) vs. all others	AC006369.2	0.531209	0.624601	0.170984	0.273749	-1.86907	0.909349	1
Inv(16) vs. all others	AC006369.3	0.0832997	0.0281507	0.296017	10.5155	3.39444	0.261699	1
Inv(16) vs. all others	AC006370.2	0.342801	0.380464	0.197529	0.519179	-0.945696	1	1
Inv(16) vs. all others	AC006372.1	0.0516818	0.0650807	0	0	#NAME?	1	1
Inv(16) vs. all others	AC006372.4	0.237743	0.292317	0.0272444	0.0932015	-3.4235	0.939578	1
Inv(16) vs. all others	AC006372.5	0.0394749	0.0426458	0.0272444	0.638852	-0.646445	1	1
Inv(16) vs. all others	AC006372.6	0.0314132	0.025908	0.0526475	2.03209	1.02297	0.486585	1
Inv(16) vs. all others	AC006373.1	0.00671061	0.0084504	0	0	#NAME?	1	1
Inv(16) vs. all others	AC006378.2	5.99129	6.16924	5.30494	0.859902	-0.217756	0.808913	1
Inv(16) vs. all others	AC006378.3	1.1048	1.099	1.12719	1.02565	0.0365409	0.599261	1
Inv(16) vs. all others	AC006390.3	0.204716	0.196013	0.238287	1.21567	0.281751	0.600453	1
Inv(16) vs. all others	AC006427.2	0.0109585	0.0137996	0	0	#NAME?	1	1
Inv(16) vs. all others	AC006445.6	0.249957	0.217941	0.373445	1.71351	0.776958	0.640035	1
Inv(16) vs. all others	AC006445.7	1.01439	1.0357	0.932206	0.900076	-0.151882	0.708701	1
Inv(16) vs. all others	AC006445.8	0.287288	0.132217	0.885422	6.69675	2.74346	0.369281	1
Inv(16) vs. all others	AC006460.2	2.45916	2.6201	1.8384	0.701654	-0.511169	1	1
Inv(16) vs. all others	AC006461.2	0.0231896	0.0292017	0	0	#NAME?	1	1
Inv(16) vs. all others	AC006465.3	122.449	130.301	92.1615	0.707295	-0.499615	0.409933	1
Inv(16) vs. all others	AC006465.4	0.0851401	0.0718967	0.136222	1.89469	0.921963	0.395128	1
Inv(16) vs. all others	AC006466.5	0.0304724	0	0.148009	Inf	Inf	0.324057	1
Inv(16) vs. all others	AC006480.1	0.413353	0.385978	0.518944	1.34449	0.427061	0.821708	1
Inv(16) vs. all others	AC006482.1	0.182158	0.089306	0.540301	6.05	2.59693	0.684644	1
Inv(16) vs. all others	AC006483.5	0.110298	0.105906	0.127239	1.20143	0.264756	0.548193	1
Inv(16) vs. all others	AC006486.1	6.92684	7.13318	6.13097	0.859501	-0.218429	0.78768	1
Inv(16) vs. all others	AC006487.1	0.0223549	0.0281507	0	0	#NAME?	1	1
Inv(16) vs. all others	AC006499.1	0.0130388	0.0164193	0	0	#NAME?	1	1
Inv(16) vs. all others	AC006499.4	0.0119154	0.0150046	0	0	#NAME?	1	1
Inv(16) vs. all others	AC006499.5	0.0536581	0.0163476	0.19757	12.0855	3.59521	0.377441	1
Inv(16) vs. all others	AC006509.4	0.0620974	0.0781967	0	0	#NAME?	1	1
Inv(16) vs. all others	AC006509.6	0.607628	0.745975	0.0740043	0.0992048	-3.33345	0.429484	1
Inv(16) vs. all others	AC006509.7	1.94631	2.31018	0.542811	0.234965	-2.08948	1	1
Inv(16) vs. all others	AC006534.1	0.0105362	0.0132679	0	0	#NAME?	1	1
Inv(16) vs. all others	AC006534.2	0.11076	0.139475	0	0	#NAME?	1	1
Inv(16) vs. all others	AC006538.1	6.30051	6.81989	4.29717	0.630093	-0.666363	0.229032	1
Inv(16) vs. all others	AC006539.1	1.12929	1.11934	1.16769	1.04319	0.0610016	0.795874	1
Inv(16) vs. all others	AC006539.2	0.186859	0.190671	0.172153	0.90288	-0.147394	1	1
Inv(16) vs. all others	AC006547.13	9.4771	10.5442	5.36117	0.508447	-0.975831	1	1
Inv(16) vs. all others	AC006547.14	19.4749	19.1131	20.8706	1.09195	0.126911	1	1
Inv(16) vs. all others	AC006548.20	0.166854	0.16548	0.172153	1.04033	0.0570347	0.70076	1
Inv(16) vs. all others	AC006557.1	0.288507	0.325084	0.147423	0.453493	-1.14085	1	1
Inv(16) vs. all others	AC006946.12	9.0292	8.28398	11.9036	1.43694	0.523001	0.142601	1
Inv(16) vs. all others	AC006947.1	0.0933643	0.11757	0	0	#NAME?	1	1
Inv(16) vs. all others	AC006953.1	2.86274	3.07438	2.04643	0.665639	-0.587187	0.895137	1
Inv(16) vs. all others	AC006960.5	0.602177	0.464001	1.13514	2.44642	1.29067	0.452551	1
Inv(16) vs. all others	AC006960.7	1.47743	1.17524	2.64305	2.24895	1.16925	0.276813	1
Inv(16) vs. all others	AC006978.6	671.663	667.398	688.112	1.03104	0.044096	0.759827	1
Inv(16) vs. all others	AC006987.4	0.0128354	0.0161631	0	0	#NAME?	1	1
[truncated: 49,888 more rows]

## Sheet: Normal
	id	baseMean	baseMeanA	baseMeanB	foldChange	log2FoldChange	pval	padj
normal vs. all others	NKX2-3	120.685	0.344376	248.32	721.071	9.494	1.56708e-21	6.59631e-17
normal vs. all others	ADARB2-AS1	12.9117	24.9392	0.155314	0.00622769	-7.32709	3.73099e-15	7.85244e-11
normal vs. all others	RP11-129J12.2	6.8252	0.0349329	14.027	401.541	8.6494	1.23114e-14	1.72741e-10
normal vs. all others	MMP28	109.024	190.775	22.3183	0.116987	-3.09558	5.4131e-14	5.69634e-10
normal vs. all others	RP11-1055B8.6	113.613	13.3769	219.924	16.4406	4.03919	8.50242e-14	7.15785e-10
normal vs. all others	PRDM16	10.0728	0.0480513	20.7051	430.895	8.75119	2.37637e-13	1.51328e-09
normal vs. all others	RP11-1134I14.2	27.5496	47.8117	6.05947	0.126736	-2.9801	2.51657e-13	1.51328e-09
normal vs. all others	BAHCC1	2757.19	830.235	4800.94	5.78263	2.53172	5.28879e-13	2.42452e-09
normal vs. all others	KIRREL	105.702	190.397	15.874	0.0833731	-3.58427	5.30122e-13	2.42452e-09
normal vs. all others	LAMB2	706.147	1180.68	202.853	0.17181	-2.54111	5.75991e-13	2.42452e-09
normal vs. all others	RP1-163G9.1	38.6067	0.125671	79.42	631.967	9.30371	7.59161e-13	2.90503e-09
normal vs. all others	DLGAP3	63.3145	108.316	15.5853	0.143887	-2.79699	1.37847e-12	4.83534e-09
normal vs. all others	CD52	3513.96	6043.98	830.613	0.137428	-2.86325	2.00085e-12	6.47859e-09
normal vs. all others	RUNX1T1	35.9854	66.0812	4.06552	0.0615231	-4.02273	2.98957e-12	8.98856e-09
normal vs. all others	PEAR1	259.504	453.24	54.0262	0.1192	-3.06855	5.14647e-12	1.4442e-08
normal vs. all others	AADAT	15.65	27.9221	2.63407	0.0943365	-3.40604	6.19458e-12	1.62968e-08
normal vs. all others	PSD3	113.389	198.332	23.2974	0.117467	-3.08968	1.04234e-11	2.5809e-08
normal vs. all others	TSPAN32	468.929	159.006	797.635	5.01637	2.32664	5.35401e-11	1.25204e-07
normal vs. all others	CERS4	226.112	364.978	78.8291	0.215983	-2.21101	6.39204e-11	1.41611e-07
normal vs. all others	PLXNC1	443.083	156.891	746.62	4.75885	2.25061	1.3579e-10	2.8579e-07
normal vs. all others	CTD-3179P9.1	8.70054	1.00221	16.8654	16.8282	4.07281	2.65103e-10	5.31381e-07
normal vs. all others	RP11-567J24.4	14.1046	25.3105	2.21957	0.0876934	-3.51139	5.81068e-10	1.11177e-06
normal vs. all others	SEL1L3	697.639	246.269	1176.37	4.77676	2.25603	6.5931e-10	1.20662e-06
normal vs. all others	ST18	759.902	1355.66	128.034	0.0944442	-3.40439	9.2359e-10	1.61986e-06
normal vs. all others	TPO	10.7402	19.809	1.12173	0.0566275	-4.14235	1.01585e-09	1.71041e-06
normal vs. all others	AIG1	193.571	75.7661	318.516	4.20395	2.07174	1.34326e-09	2.17468e-06
normal vs. all others	CTSG	2584.38	352.162	4951.89	14.0614	3.81367	2.09051e-09	3.2591e-06
normal vs. all others	ALS2CL	46.4579	77.108	13.9502	0.180918	-2.4666	2.67828e-09	3.88747e-06
normal vs. all others	SGK110	4.50782	8.25882	0.529499	0.0641132	-3.96323	2.66307e-09	3.88747e-06
normal vs. all others	CCDC50	84.9028	133.162	33.7192	0.25322	-1.98153	3.71811e-09	5.04859e-06
normal vs. all others	MIR4740	4.73289	0.638875	9.07503	14.2047	3.8283	3.70518e-09	5.04859e-06
normal vs. all others	MTSS1	1502.58	2342.86	611.378	0.260953	-1.93814	4.25712e-09	5.59985e-06
normal vs. all others	TINAGL1	17.5369	31.9234	2.27842	0.0713713	-3.80851	4.40641e-09	5.62057e-06
normal vs. all others	PTGIR	187.852	316.744	51.1496	0.161486	-2.63052	4.55013e-09	5.63319e-06
normal vs. all others	IRX1	85.4675	158.311	8.20963	0.0518577	-4.2693	6.51171e-09	7.83136e-06
normal vs. all others	NT5E	42.9795	77.9905	5.8466	0.0749655	-3.73763	7.00393e-09	8.18934e-06
normal vs. all others	INPP5J	21.609	40.3368	1.74621	0.0432906	-4.5298	1.18157e-08	1.34421e-05
normal vs. all others	ROBO4	148.925	248.756	43.0428	0.173032	-2.53089	1.22698e-08	1.35914e-05
normal vs. all others	RP11-1055B8.4	39.1201	5.79861	74.4611	12.8412	3.68271	1.72263e-08	1.85925e-05
normal vs. all others	CYP2S1	234.061	393.599	64.8537	0.164771	-2.60147	1.96138e-08	2.04962e-05
normal vs. all others	PLCD3	313.449	503.185	112.214	0.223008	-2.16484	2.01792e-08	2.04962e-05
normal vs. all others	PTPRM	19.899	36.339	2.4626	0.0677674	-3.88326	2.04509e-08	2.04962e-05
normal vs. all others	TRGC1	152.558	44.8048	266.843	5.95568	2.57427	2.31745e-08	2.26857e-05
normal vs. all others	GPR12	85.9078	146.43	21.718	0.148317	-2.75324	2.42503e-08	2.31993e-05
normal vs. all others	BEND6	35.6161	2.63245	70.5987	26.8187	4.74517	2.83089e-08	2.63119e-05
normal vs. all others	OCLN	5.89657	0.972387	11.1192	11.4349	3.51538	2.87542e-08	2.63119e-05
normal vs. all others	AC104809.3	37.3473	66.2771	6.66407	0.100549	-3.31404	3.08646e-08	2.76422e-05
normal vs. all others	HOXA10	69.7131	16.3866	126.272	7.70579	2.94594	3.24864e-08	2.84886e-05
normal vs. all others	SNURFL	2.07613	4.0121	0.0228329	0.00569101	-7.4571	3.631e-08	3.11918e-05
normal vs. all others	NAV3	29.0352	2.84465	56.8131	19.9719	4.3199	3.84393e-08	3.23605e-05
normal vs. all others	HOXA-AS4	16.1926	3.9903	29.1343	7.3013	2.86815	4.15584e-08	3.36407e-05
normal vs. all others	PTPRH	11.2838	18.9688	3.1331	0.165171	-2.59797	4.07795e-08	3.36407e-05
normal vs. all others	C11orf21	213.051	97.1652	335.959	3.45761	1.78977	4.8389e-08	3.77474e-05
normal vs. all others	TRGJP1	36.6579	12.8385	61.921	4.82308	2.26996	4.84251e-08	3.77474e-05
normal vs. all others	ASRGL1	16.2948	5.29359	27.9628	5.28238	2.40119	4.9814e-08	3.8124e-05
normal vs. all others	CCDC8	12.3915	22.4853	1.68585	0.0749754	-3.73744	5.32687e-08	4.004e-05
normal vs. all others	RP11-396F22.1	3.74331	0.362714	7.32878	20.2054	4.33667	5.61387e-08	4.14569e-05
normal vs. all others	CPNE8	290.784	56.7238	539.029	9.5027	3.24834	6.52218e-08	4.73341e-05
normal vs. all others	C8orf56	14.2473	24.1258	3.7701	0.156268	-2.6779	7.73004e-08	5.51493e-05
normal vs. all others	SLCO5A1	32.4343	53.5639	10.0242	0.187145	-2.41777	7.86681e-08	5.51896e-05
normal vs. all others	HOXA3	17.2058	2.26509	33.0519	14.5919	3.86709	9.03073e-08	6.23165e-05
normal vs. all others	LAT2	264.747	116.877	421.58	3.60705	1.85082	9.66732e-08	6.56333e-05
normal vs. all others	ASCL2	28.3229	11.9697	45.6671	3.81523	1.93177	1.10047e-07	7.35269e-05
normal vs. all others	HOXB-AS3	41.4753	2.93662	82.3496	28.0423	4.80953	1.44371e-07	9.46303e-05
normal vs. all others	NRG4	204.584	53.2804	365.058	6.85163	2.77645	1.4819e-07	9.46303e-05
normal vs. all others	SSC5D	60.062	101.916	15.671	0.153763	-2.70122	1.48376e-07	9.46303e-05
normal vs. all others	IRX6	25.2298	48.9107	0.113823	0.00232715	-8.74722	1.59688e-07	9.60252e-05
normal vs. all others	RP11-26M5.3	4.58183	8.38622	0.546868	0.0652103	-3.93876	1.54419e-07	9.60252e-05
normal vs. all others	RP6-170F5.2	12.6419	2.34947	23.5582	10.027	3.32582	1.58829e-07	9.60252e-05
normal vs. all others	SGPP1	324.404	514.384	122.91	0.238947	-2.06524	1.56475e-07	9.60252e-05
normal vs. all others	EPN2	16.8606	26.7984	6.32047	0.235852	-2.08404	1.89837e-07	0.000111666
normal vs. all others	IGSF1	2.31193	4.42517	0.0706176	0.0159582	-5.96956	1.91004e-07	0.000111666
normal vs. all others	ADCY7	579.436	271.441	906.098	3.33811	1.73903	2.14526e-07	0.000123699
normal vs. all others	RP11-129J12.1	1.41099	0	2.9075	Inf	Inf	2.29557e-07	0.000130578
normal vs. all others	AC104809.4	375.865	681.451	51.7586	0.0759535	-3.71874	2.76651e-07	0.000155267
normal vs. all others	ADRB2	416.815	118.728	732.967	6.17348	2.62608	2.90484e-07	0.000158797
normal vs. all others	RHOC	55.1798	86.6415	21.8112	0.251741	-1.98999	2.89616e-07	0.000158797
normal vs. all others	GPR114	427.17	159.632	710.921	4.45349	2.15494	3.26913e-07	0.00017642
normal vs. all others	KIRREL-IT1	2.5819	4.86624	0.159122	0.0326992	-4.9346	3.33674e-07	0.000177789
normal vs. all others	ANKRD35	14.4481	3.66238	25.8874	7.06847	2.8214	3.77271e-07	0.000198506
normal vs. all others	SEPP1	66.7072	9.44444	127.44	13.4937	3.75421	3.85493e-07	0.000200328
normal vs. all others	hsa-mir-10a	3.88022	0.586344	7.37373	12.5758	3.65258	3.95464e-07	0.000203003
normal vs. all others	CTC-497E21.4	85.2782	145.332	21.5848	0.148521	-2.75126	4.01603e-07	0.000203671
normal vs. all others	LAMB4	16.674	30.1447	2.38689	0.079181	-3.6587	4.53254e-07	0.000227129
normal vs. all others	FAM92A1	94.5409	25.3372	167.939	6.62816	2.72861	4.59509e-07	0.000227554
normal vs. all others	CMTM4	250.728	77.1128	434.866	5.63935	2.49553	4.67738e-07	0.000228936
normal vs. all others	GPT2	46.6465	16.1941	78.9445	4.87489	2.28537	5.10477e-07	0.000244176
normal vs. all others	HOXB3	561.201	126.216	1022.55	8.10159	3.01821	5.06916e-07	0.000244176
normal vs. all others	CMAHP	890.106	416.424	1392.5	3.34394	1.74155	5.18963e-07	0.000245446
normal vs. all others	SHANK1	472.925	748.129	181.043	0.241994	-2.04696	5.64522e-07	0.000264027
normal vs. all others	TRGJP2	48.5469	8.21181	91.3266	11.1214	3.47526	5.79364e-07	0.000267991
normal vs. all others	GNAI1	79.2436	121.884	34.0183	0.279103	-1.84113	5.85742e-07	0.000267996
normal vs. all others	HSH2D	251.54	104.999	406.961	3.87584	1.95451	5.97316e-07	0.000270353
normal vs. all others	RP11-251M1.1	63.6757	96.404	28.9638	0.300442	-1.73484	6.24714e-07	0.000279746
normal vs. all others	RECK	109.552	55.1315	167.27	3.03402	1.60123	6.85958e-07	0.000303937
normal vs. all others	SCD5	53.2956	23.2928	85.1167	3.6542	1.86956	7.12453e-07	0.000312388
normal vs. all others	HOXA2	24.5946	4.83884	45.5476	9.41293	3.23464	8.01046e-07	0.000347613
normal vs. all others	RPS6KL1	224.12	338.649	102.649	0.303113	-1.72207	8.15463e-07	0.000350258
normal vs. all others	SH3BP4	113.217	13.8688	218.587	15.7611	3.97829	8.54979e-07	0.000363522
normal vs. all others	HOXB6	102.846	14.2045	196.859	13.8589	3.79274	9.08918e-07	0.000382323
normal vs. all others	PDGFD	3.6496	0.573696	6.91193	12.0481	3.59073	9.17365e-07	0.000382323
normal vs. all others	C11orf9	60.0982	99.5194	18.2878	0.183761	-2.4441	9.28909e-07	0.000383339
normal vs. all others	FAM92A1P1	5.54308	1.3155	10.0269	7.62209	2.93019	9.83698e-07	0.000402008
normal vs. all others	ESAM	283.203	480.494	73.9555	0.153916	-2.69979	1.05088e-06	0.000421281
normal vs. all others	TMEM229B	49.4224	23.6155	76.7934	3.25183	1.70125	1.04087e-06	0.000421281
normal vs. all others	AC141928.1	14.2463	27.1103	0.602738	0.0222328	-5.49117	1.13576e-06	0.000451015
normal vs. all others	CXCR7	136.767	223.346	44.942	0.201222	-2.31314	1.15559e-06	0.0004546
normal vs. all others	KCNIP3	8.70946	15.1757	1.85137	0.121996	-3.0351	1.21155e-06	0.000472203
normal vs. all others	CD226	72.3768	119.536	22.3593	0.187051	-2.4185	1.29354e-06	0.000496785
normal vs. all others	HOXA-AS2	25.0392	4.38162	46.9487	10.7149	3.42155	1.29823e-06	0.000496785
normal vs. all others	TRGC2	235.818	45.1658	438.024	9.69814	3.27771	1.59297e-06	0.000604081
normal vs. all others	INMT	2.02496	3.82214	0.118864	0.0310988	-5.007	1.64289e-06	0.000610466
normal vs. all others	SLC44A1	1962.84	723.692	3277.08	4.52828	2.17896	1.64062e-06	0.000610466
normal vs. all others	WHAMMP2	221.843	93.15	358.335	3.84685	1.94368	1.65332e-06	0.000610466
normal vs. all others	MSLN	26.2982	44.6073	6.87943	0.154222	-2.69692	1.70708e-06	0.000624834
normal vs. all others	MPP7	232.106	100.259	371.944	3.70983	1.89135	1.78394e-06	0.000647341
normal vs. all others	ZNF608	327.567	483.75	161.918	0.334714	-1.579	1.81167e-06	0.000651784
normal vs. all others	GAPDHP14	6.61948	12.1403	0.76403	0.0629332	-3.99004	1.84064e-06	0.000656594
normal vs. all others	SBK2	2.88251	5.5837	0.017621	0.00315579	-8.30778	1.93399e-06	0.000684097
normal vs. all others	PGF	31.5757	47.0482	15.1655	0.322341	-1.63334	2.16727e-06	0.000760223
normal vs. all others	CYP7B1	61.8123	14.3955	112.103	7.78735	2.96113	2.34932e-06	0.00081727
normal vs. all others	CCL23	35.6818	6.14049	67.0136	10.9134	3.44803	2.49338e-06	0.000860276
normal vs. all others	EMR1	27.8364	10.1534	46.5911	4.58871	2.19809	2.56874e-06	0.000879072
normal vs. all others	CEBPA	101.579	49.3592	156.963	3.18001	1.66903	2.6333e-06	0.000886747
normal vs. all others	NEIL3	61.5335	27.0566	98.0998	3.62572	1.85827	2.61625e-06	0.000886747
normal vs. all others	BCAT1	70.0874	109.373	28.4207	0.259851	-1.94425	2.91778e-06	0.000967073
normal vs. all others	TRPS1	526.901	803.021	234.047	0.291458	-1.77864	2.90247e-06	0.000967073
normal vs. all others	LRP4	200.288	342.579	49.3721	0.144119	-2.79467	3.17086e-06	0.00104274
normal vs. all others	GGTA1P	17.4164	27.807	6.39609	0.230017	-2.12019	3.3275e-06	0.00108577
normal vs. all others	DUSP27	85.1429	149.281	17.1179	0.114669	-3.12446	4.6988e-06	0.00152143
normal vs. all others	PCSK6	4.68697	8.09495	1.07244	0.132482	-2.91613	4.90161e-06	0.00157499
normal vs. all others	HOXA9	166.802	40.3016	300.969	7.46792	2.90071	5.07611e-06	0.00159454
normal vs. all others	HOXB5	143.336	22.149	271.867	12.2745	3.61759	5.02717e-06	0.00159454
normal vs. all others	ST3GAL4	71.8948	37.0886	108.811	2.9338	1.55277	5.05612e-06	0.00159454
normal vs. all others	SOX15	78.4792	117.085	37.5337	0.320568	-1.6413	5.38892e-06	0.00168026
normal vs. all others	PALM	54.1844	85.7901	20.6633	0.240859	-2.05374	5.83671e-06	0.0018065
normal vs. all others	TSPAN9	2.40554	4.47888	0.206535	0.0461131	-4.43868	6.02377e-06	0.00184489
normal vs. all others	ZNF704	470.835	725.632	200.596	0.276443	-1.85495	6.04839e-06	0.00184489
normal vs. all others	REN	4.72723	0.0698658	9.66686	138.363	7.11232	6.12031e-06	0.0018534
normal vs. all others	PTGDR2	53.2795	81.3239	23.5353	0.289402	-1.78885	6.19912e-06	0.00186385
normal vs. all others	TRH	5117.32	8465.26	1566.48	0.185048	-2.43403	6.52304e-06	0.00194734
normal vs. all others	MIR3186	5.91665	1.59699	10.4981	6.57368	2.7167	6.86314e-06	0.00202021
normal vs. all others	RP11-218M11.1	3.83568	6.54148	0.965896	0.147657	-2.75968	6.84476e-06	0.00202021
normal vs. all others	HOXA-AS3	25.3697	4.0668	47.9637	11.7939	3.55997	7.14898e-06	0.00208974
normal vs. all others	SCN1B	63.4087	95.8632	28.9872	0.302381	-1.72556	7.3166e-06	0.00212398
normal vs. all others	C11orf89	49.0371	23.5773	76.0399	3.22513	1.68936	7.40902e-06	0.00213608
normal vs. all others	IFITM3	296.745	465.022	118.27	0.254332	-1.97522	7.74216e-06	0.00220196
normal vs. all others	VAMP5	292.317	428.081	148.324	0.346485	-1.52913	7.72001e-06	0.00220196
normal vs. all others	MREG	240.07	365.771	106.749	0.291847	-1.77671	8.08218e-06	0.00228324
normal vs. all others	RP3-470B24.5	2.18895	4.18675	0.0700709	0.0167363	-5.90087	8.15267e-06	0.00228486
normal vs. all others	ST8SIA6	171.959	73.6812	276.194	3.7485	1.90631	8.19646e-06	0.00228486
normal vs. all others	AC138649.1	7.4187	0.76963	14.4708	18.8022	4.23283	8.5903e-06	0.00236931
normal vs. all others	SIPA1L2	580.679	966.113	171.886	0.177915	-2.49074	8.612e-06	0.00236931
normal vs. all others	UGGT2	69.8984	16.5611	126.468	7.63646	2.9329	8.85068e-06	0.00241917
normal vs. all others	IGIP	11.5544	4.11405	19.4456	4.72664	2.24082	9.46937e-06	0.00256991
normal vs. all others	POU4F1	1626.03	2967.69	203.06	0.0684238	-3.86936	9.52427e-06	0.00256991
normal vs. all others	SLC40A1	1011.32	259.821	1808.37	6.96007	2.7991	9.66747e-06	0.00259193
normal vs. all others	CMTM8	20.9464	32.821	8.35214	0.254476	-1.9744	9.94749e-06	0.00264709
normal vs. all others	GRASP	1798.72	2753.07	786.53	0.285691	-1.80747	9.999e-06	0.00264709
normal vs. all others	STK32B	434.357	639.193	217.107	0.339657	-1.55785	1.04621e-05	0.00275237
normal vs. all others	TRIM71	228.602	354.095	95.5033	0.269711	-1.89052	1.07737e-05	0.00281675
normal vs. all others	RARRES2	49.579	75.8776	21.6864	0.285808	-1.80688	1.12637e-05	0.00292669
normal vs. all others	RP11-313L9.1	8.64868	14.7619	2.16495	0.146657	-2.76948	1.15482e-05	0.00298221
normal vs. all others	LPAR5	7.03109	11.2411	2.56592	0.228262	-2.13124	1.25787e-05	0.00322851
normal vs. all others	TSPAN15	40.6352	73.286	6.00568	0.0819486	-3.60914	1.26947e-05	0.00323854
normal vs. all others	MAPK15	13.9119	23.6992	3.53138	0.149009	-2.74653	1.36514e-05	0.00346161
normal vs. all others	AXL	5.2575	9.18189	1.09527	0.119285	-3.06751	1.47979e-05	0.00372987
normal vs. all others	MMP14	686.319	1154.25	190.028	0.164633	-2.60267	1.50529e-05	0.00377155
normal vs. all others	RP11-23P13.6	11.9888	18.9021	4.65645	0.246345	-2.02125	1.56314e-05	0.00389333
normal vs. all others	TBXA2R	40.7941	62.6026	17.6638	0.282158	-1.82542	1.69017e-05	0.00418495
normal vs. all others	WIPF3	64.9789	112.096	15.0066	0.133873	-2.90106	1.73808e-05	0.00427842
normal vs. all others	NMNAT3	44.9989	19.3801	72.1703	3.72395	1.89683	1.7942e-05	0.00437095
normal vs. all others	PLCG1	83.5125	127.767	36.5754	0.286266	-1.80457	1.79644e-05	0.00437095
normal vs. all others	ITGA9	1500.08	2180.54	778.376	0.356965	-1.48614	1.87862e-05	0.00454464
normal vs. all others	C17orf97	18.7671	8.6682	29.478	3.40071	1.76584	2.10613e-05	0.00506591
normal vs. all others	EVC2	3.58958	6.57319	0.425142	0.0646782	-3.95058	2.22287e-05	0.00531633
normal vs. all others	NTRK1	47.121	78.4868	13.8542	0.176517	-2.50212	2.42027e-05	0.00575572
normal vs. all others	HOXA5	482.422	101.962	885.94	8.68893	3.11918	2.4752e-05	0.0058206
normal vs. all others	TM6SF1	37.5433	56.0948	17.8675	0.318523	-1.65053	2.46154e-05	0.0058206
normal vs. all others	FLT4	129.555	229.812	23.2223	0.101049	-3.30687	2.5128e-05	0.00587617
normal vs. all others	CTSW	3049.84	1522.94	4669.27	3.06596	1.61634	2.5943e-05	0.00602229
normal vs. all others	ROBO3	227.701	337.47	111.279	0.329745	-1.60058	2.61242e-05	0.00602229
normal vs. all others	RP11-638F5.1	23.7054	41.3802	4.95951	0.119852	-3.06067	2.6182e-05	0.00602229
normal vs. all others	CCDC170	29.3209	7.50053	52.4637	6.99467	2.80626	3.04321e-05	0.00689353
normal vs. all others	HOXA4	18.4506	6.09496	31.555	5.17723	2.37218	3.03235e-05	0.00689353
normal vs. all others	HSPG2	1473.33	2132.54	774.167	0.363026	-1.46185	3.0461e-05	0.00689353
normal vs. all others	BAALC	913.279	1338.56	462.219	0.34531	-1.53404	3.16075e-05	0.00707689
normal vs. all others	FAM114A1	21.0666	32.3331	9.11738	0.281983	-1.82632	3.14837e-05	0.00707689
normal vs. all others	CCDC102A	77.6077	39.7009	117.812	2.96748	1.56924	3.25986e-05	0.00726018
normal vs. all others	CAPN11	170.454	251.488	84.5081	0.336032	-1.57333	3.30654e-05	0.00732537
normal vs. all others	C12orf42	8.27372	13.0523	3.20553	0.245591	-2.02567	3.35964e-05	0.00740405
normal vs. all others	BLVRA	42.994	59.2737	25.7276	0.434047	-1.20408	3.43818e-05	0.00753766
normal vs. all others	CCDC74A	3.57778	0.278003	7.07754	25.4585	4.67007	3.5078e-05	0.00765047
normal vs. all others	MACROD2	14.3113	21.9716	6.18677	0.28158	-1.82838	3.5428e-05	0.00768695
normal vs. all others	SLC46A3	47.0058	22.1244	73.3952	3.31739	1.73005	3.61438e-05	0.00780206
normal vs. all others	SPNS3	1060.78	449.57	1709.03	3.80147	1.92656	3.63798e-05	0.00781294
normal vs. all others	AIM1L	7.76331	12.1978	3.06003	0.250867	-1.995	3.66352e-05	0.00782785
normal vs. all others	CD34	627.588	908.433	329.722	0.362957	-1.46213	3.81636e-05	0.00811322
normal vs. all others	PTPN14	149.732	232.59	61.8525	0.265929	-1.91088	3.85747e-05	0.00815942
normal vs. all others	RMND5B	136.169	73.5243	202.611	2.7557	1.46242	3.96542e-05	0.00834582
normal vs. all others	SNX24	30.1495	15.1393	46.0694	3.04303	1.60551	4.01125e-05	0.00840027
normal vs. all others	KIF25-AS1	4.69486	8.83588	0.302868	0.0342771	-4.86661	4.13038e-05	0.00860694
normal vs. all others	FUT1	51.3146	83.5582	17.1168	0.204848	-2.28737	4.24917e-05	0.00881085
normal vs. all others	AC010980.2	3.66648	0.450063	7.07784	15.7263	3.97511	4.27176e-05	0.00881428
normal vs. all others	MLLT4	275.985	507.999	29.9094	0.0588769	-4.08616	4.32865e-05	0.00888809
normal vs. all others	RP11-273G15.2	9.45865	15.2285	3.3391	0.219266	-2.18925	4.38587e-05	0.00896187
normal vs. all others	TGFB1I1	17.5621	26.489	8.09419	0.305568	-1.71044	4.41135e-05	0.00897038
normal vs. all others	HOXA11-AS	26.5543	8.64409	45.55	5.2695	2.39766	4.4808e-05	0.00906781
normal vs. all others	RP11-501J20.5	2.55281	4.52161	0.464683	0.102769	-3.28252	4.51779e-05	0.00909891
normal vs. all others	ABCA7	995.848	540.792	1478.48	2.73393	1.45097	4.57141e-05	0.00916307
normal vs. all others	SPARC	4810.67	8043.13	1382.31	0.171862	-2.54068	4.66986e-05	0.00931603
normal vs. all others	AC004540.4	8.88616	1.28567	16.9473	13.1816	3.72046	4.75625e-05	0.00939928
normal vs. all others	GNG11	106.91	177.366	32.1845	0.181458	-2.46229	4.75248e-05	0.00939928
normal vs. all others	S100B	223.139	61.1804	394.913	6.4549	2.69039	4.892e-05	0.00962238
normal vs. all others	RBPMS	172.17	265.488	73.1966	0.275706	-1.8588	5.0048e-05	0.00979847
normal vs. all others	C22orf26	11.6995	5.49464	18.2805	3.32696	1.7342	5.07241e-05	0.00988485
normal vs. all others	CRIP2	40.5438	66.0936	13.4456	0.203433	-2.29737	5.10869e-05	0.00990969
normal vs. all others	ANKRD18B	23.6231	5.75811	42.5708	7.39319	2.8862	5.14738e-05	0.00993892
normal vs. all others	HOXA6	57.6984	10.9519	107.278	9.79532	3.29209	5.19057e-05	0.00997657
normal vs. all others	NID1	1557.19	2362.1	703.499	0.297827	-1.74745	5.26917e-05	0.0100816
normal vs. all others	GYLTL1B	36.5468	59.6388	12.0552	0.202137	-2.30659	5.49867e-05	0.0104731
normal vs. all others	HOXB4	144.212	53.9802	239.913	4.44446	2.15201	5.57996e-05	0.0105801
normal vs. all others	PRAGMIN	238.436	338.988	131.791	0.388777	-1.36298	5.61296e-05	0.0105949
normal vs. all others	GPR27	318.328	185.175	459.552	2.48172	1.31134	5.73409e-05	0.0107752
normal vs. all others	LAMC3	56.0417	100.856	8.5111	0.0843883	-3.56681	5.79271e-05	0.010837
normal vs. all others	ARHGAP22	15.6868	6.94815	24.9551	3.59162	1.84463	5.91039e-05	0.0109808
normal vs. all others	C20orf197	123.764	70.5243	180.23	2.55557	1.35365	5.94349e-05	0.0109808
normal vs. all others	PURA	142.774	80.5461	208.773	2.59197	1.37405	5.94783e-05	0.0109808
normal vs. all others	SHANK3	877.364	1271.84	458.982	0.360881	-1.47041	5.98759e-05	0.0110059
normal vs. all others	ILDR2	57.774	31.8419	85.2778	2.67816	1.42124	6.1648e-05	0.0112824
normal vs. all others	MSI2	1954.52	996.625	2970.47	2.98053	1.57557	6.26032e-05	0.0114076
normal vs. all others	RP11-734I18.1	31.8538	61.2952	0.62819	0.0102486	-6.60843	6.35424e-05	0.0115288
normal vs. all others	RP11-443B7.1	30.9533	17.3254	45.4072	2.62085	1.39003	6.43525e-05	0.0116257
normal vs. all others	ITGA11	29.4958	51.068	6.61614	0.129556	-2.94836	6.55464e-05	0.0117908
normal vs. all others	AP000344.3	6.69821	10.648	2.50907	0.235639	-2.08535	6.70916e-05	0.0120078
normal vs. all others	PRKCZ	7.90984	2.9011	13.2221	4.55762	2.18828	6.73235e-05	0.0120078
normal vs. all others	WFDC1	76.715	116.058	34.9875	0.301466	-1.72993	6.94827e-05	0.0123407
normal vs. all others	TMPRSS9	44.8907	18.8271	72.534	3.85263	1.94584	7.16932e-05	0.0126798
normal vs. all others	HOXA13	5.02183	0.0202351	10.3266	510.329	8.99528	7.45848e-05	0.013136
normal vs. all others	NGFRAP1	37.3511	12.3448	63.873	5.17406	2.3713	7.59365e-05	0.0133183
normal vs. all others	BMP3	241.611	449.318	21.3154	0.0474393	-4.39777	7.76229e-05	0.0135576
normal vs. all others	RP11-1055B8.3	3.15368	0.255692	6.22729	24.3546	4.60612	7.81939e-05	0.0136009
normal vs. all others	GNG2	76.4897	107.432	43.6725	0.406514	-1.29862	7.8637e-05	0.0136217
normal vs. all others	ALDH1B1	104.341	61.2589	150.035	2.44919	1.29231	8.22705e-05	0.0140773
normal vs. all others	DNAH8	79.3652	142.466	12.4397	0.0873164	-3.5176	8.1724e-05	0.0140773
normal vs. all others	VASN	69.6148	104.427	32.6926	0.313066	-1.67546	8.20328e-05	0.0140773
normal vs. all others	CD59	49.6063	25.0499	75.6511	3.02002	1.59456	8.40712e-05	0.0142694
normal vs. all others	CDKN2A	45.8417	22.6504	70.4386	3.10981	1.63683	8.40595e-05	0.0142694
normal vs. all others	FUT7	89.7499	36.9408	145.76	3.94577	1.98031	8.61208e-05	0.0145586
normal vs. all others	PARD3B	2.8057	4.73414	0.76039	0.160618	-2.63829	8.65698e-05	0.0145759
normal vs. all others	BCL6B	231.699	394.474	59.0588	0.149715	-2.73971	8.71168e-05	0.0146096
normal vs. all others	B3GNT1	40.8249	20.9377	61.9174	2.95722	1.56424	8.75814e-05	0.0146292
normal vs. all others	LRRC3B	0.931733	1.81022	0	0	#NAME?	8.82722e-05	0.0146863
normal vs. all others	MEX3B	477.236	233.004	736.27	3.15991	1.65988	8.9834e-05	0.0148873
normal vs. all others	GCH1	188.949	101.717	281.468	2.76716	1.46841	9.05002e-05	0.0149389
normal vs. all others	NACAD	20.198	30.0827	9.71433	0.322921	-1.63075	9.09978e-05	0.0149624
normal vs. all others	AC011484.1	4.21251	7.6799	0.534978	0.0696595	-3.84354	9.36782e-05	0.0153432
normal vs. all others	ISG20	321.859	423.982	213.547	0.503669	-0.989451	9.41984e-05	0.0153686
normal vs. all others	AFAP1	9.5495	16.0849	2.618	0.162761	-2.61917	9.5384e-05	0.0153769
normal vs. all others	EMP1	5706.21	9610.98	1564.79	0.162813	-2.61871	9.68066e-05	0.0153769
normal vs. all others	HOXB-AS2	18.8737	3.24775	35.4467	10.9142	3.44814	9.64733e-05	0.0153769
normal vs. all others	LINC00189	22.8723	41.8838	2.70849	0.0646667	-3.95083	9.61224e-05	0.0153769
normal vs. all others	RP11-102F4.3	43.8982	75.8473	10.0128	0.132013	-2.92125	9.60612e-05	0.0153769
normal vs. all others	SLC2A3	16369.7	23146.3	9182.53	0.396718	-1.33381	9.47317e-05	0.0153769
normal vs. all others	TTLL7	11.0038	2.08534	20.4628	9.81271	3.29465	9.6075e-05	0.0153769
normal vs. all others	LSAMP	10.4316	19.7616	0.536177	0.0271323	-5.20384	9.96003e-05	0.0157612
normal vs. all others	EVPL	335.412	481.926	180.019	0.373541	-1.42066	0.00010048	0.0158408
normal vs. all others	PPL	109.242	202.043	10.8172	0.0535389	-4.22327	0.000101462	0.015936
normal vs. all others	C2orf81	11.8907	6.22532	17.8995	2.87528	1.5237	0.000103793	0.0162415
normal vs. all others	FOXO1	1304.79	1996.58	571.075	0.286027	-1.80578	0.000118518	0.0182936
normal vs. all others	MAN1A1	5269.9	7258.73	3160.52	0.43541	-1.19956	0.000118646	0.0182936
normal vs. all others	TFCP2L1	72.3038	121.129	20.5194	0.169401	-2.56149	0.000117755	0.0182936
normal vs. all others	TRGV9	24.8195	8.02337	42.6336	5.31368	2.40971	0.000118212	0.0182936
normal vs. all others	KCTD7	88.5285	125.246	49.5856	0.395906	-1.33677	0.000121328	0.0186389
normal vs. all others	CD82	443.089	269.849	626.828	2.32288	1.21592	0.000122085	0.0186535
normal vs. all others	hsa-mir-4763	26.4448	13.6743	39.9892	2.9244	1.54814	0.00012231	0.0186535
normal vs. all others	ARC	239.103	416.633	50.8134	0.121962	-3.0355	0.000123527	0.0187712
normal vs. all others	ANKRD18DP	4.54318	1.92334	7.3218	3.80682	1.92859	0.000125481	0.0188828
normal vs. all others	LRP6	343.513	528.482	147.334	0.278787	-1.84277	0.000125085	0.0188828
normal vs. all others	MAGEF1	137.7	58.6963	221.492	3.77353	1.91592	0.000125607	0.0188828
normal vs. all others	PRICKLE1	3.21783	1.01708	5.55196	5.45871	2.44856	0.000126198	0.018904
normal vs. all others	HAVCR2	698.681	991.709	387.893	0.391135	-1.35426	0.000127175	0.0189829
normal vs. all others	AC092535.1	9.19482	3.52906	15.204	4.30822	2.10709	0.00012779	0.0190073
normal vs. all others	PGPEP1L	1.24335	2.3042	0.118206	0.0513	-4.2849	0.00013002	0.0192709
normal vs. all others	ZNF626	22.5072	34.1539	10.1547	0.297323	-1.7499	0.000131308	0.0193935
normal vs. all others	CLIP2	68.54	39.0451	99.8225	2.55659	1.35422	0.000136058	0.0200247
normal vs. all others	RP11-616M22.3	2.06631	3.81137	0.215498	0.0565408	-4.14456	0.000143928	0.0209632
normal vs. all others	RP11-79M19.2	5.74241	10.3622	0.842617	0.0813163	-3.62031	0.000143658	0.0209632
normal vs. all others	WHAMMP3	352.045	192.276	521.496	2.71223	1.43948	0.00014316	0.0209632
normal vs. all others	ADAM32	11.2196	16.4094	5.71538	0.3483	-1.5216	0.00014703	0.0213411
normal vs. all others	PKN3	300.696	432.09	161.339	0.373393	-1.42123	0.000149501	0.0216252
normal vs. all others	NRCAM	2.69885	4.63166	0.648914	0.140104	-2.83543	0.000153669	0.0221521
normal vs. all others	RP11-112J1.2	1.21352	0.0513972	2.44608	47.5918	5.57264	0.000155561	0.0223482
normal vs. all others	CTD-2516F10.2	18.1633	8.98425	27.8987	3.10529	1.63473	0.000157653	0.0225718
normal vs. all others	GPC1	66.1522	99.2595	31.0385	0.312701	-1.67715	0.000160348	0.0228797
normal vs. all others	EPGN	4.22844	1.14403	7.4998	6.55562	2.71273	0.000160917	0.0228833
normal vs. all others	C17orf51	30.8461	12.2433	50.5763	4.13093	2.04647	0.000161823	0.0229347
normal vs. all others	ABO	55.9058	15.2954	98.9775	6.47105	2.694	0.000167915	0.0234154
normal vs. all others	AE000661.50	9.03399	3.83886	14.544	3.78861	1.92167	0.000167332	0.0234154
normal vs. all others	CTC-523E23.4	18.86	27.9331	9.23708	0.330686	-1.59647	0.000167812	0.0234154
normal vs. all others	PGM1	34.9294	21.2706	49.416	2.3232	1.21612	0.000168552	0.0234154
normal vs. all others	ROBO1	9.02257	15.8051	1.82897	0.11572	-3.11129	0.000166735	0.0234154
normal vs. all others	SLC22A15	207.335	81.4433	340.856	4.18519	2.06529	0.000168552	0.0234154
normal vs. all others	SH2D3C	97.3949	55.2691	142.074	2.57058	1.3621	0.000174475	0.0241585
normal vs. all others	ZC2HC1A	6.83089	2.5724	11.3475	4.41123	2.14118	0.000175472	0.0242169
normal vs. all others	PELO	194.308	120.977	272.084	2.24906	1.16932	0.000179198	0.0246503
normal vs. all others	NBL1	18.6812	28.2754	8.50563	0.300814	-1.73306	0.000191311	0.0262308
normal vs. all others	KLHL30	4.73966	7.40572	1.91202	0.258182	-1.95354	0.000195256	0.0266738
normal vs. all others	SCARA3	14.5481	4.54258	25.1601	5.53873	2.46955	0.000195809	0.0266738
normal vs. all others	LSP1	346.271	203.762	497.416	2.44117	1.28757	0.000205698	0.0279305
normal vs. all others	CCDC26	19.452	8.39246	31.1819	3.71546	1.89354	0.000207983	0.02815
normal vs. all others	DYTN	25.2634	12.777	38.5066	3.01375	1.59156	0.000209634	0.0282824
normal vs. all others	EMBP1	17.5781	7.74061	28.0117	3.6188	1.85551	0.000214409	0.0288342
normal vs. all others	ADCY6	41.0302	59.0893	21.8766	0.370229	-1.43351	0.000216142	0.0288827
normal vs. all others	C10orf54	3913.1	2486.29	5426.38	2.18253	1.126	0.000216118	0.0288827
normal vs. all others	DOCK6	194.391	327.087	53.6528	0.164032	-2.60795	0.000216934	0.0288969
normal vs. all others	NRP2	12.0389	19.4916	4.13463	0.212124	-2.23702	0.000218039	0.0289524
normal vs. all others	RP11-401F24.4	90.3487	132.597	45.5402	0.343449	-1.54183	0.000219606	0.0290688
normal vs. all others	ITGAE	957.52	611.168	1324.86	2.16775	1.1162	0.000221843	0.0292728
normal vs. all others	LPAR1	7.16386	11.8432	2.20095	0.185841	-2.42786	0.000225474	0.029659
normal vs. all others	CTC-523E23.1	12.3624	17.9798	6.40466	0.356215	-1.48918	0.000229001	0.0300291
normal vs. all others	ADCY2	34.6402	2.59917	68.6232	26.4019	4.72257	0.000232723	0.0304224
normal vs. all others	RP11-384F7.2	1.47625	2.7802	0.0932598	0.0335442	-4.89779	0.000238977	0.0311432
normal vs. all others	RP11-578F21.5	26.188	4.7886	48.8843	10.2085	3.3517	0.000241317	0.0313511
normal vs. all others	AC005077.14	30.3768	58.3473	0.711062	0.0121867	-6.35855	0.000246267	0.0318958
normal vs. all others	RP11-1D12.2	55.8955	12.3017	102.131	8.30217	3.05349	0.000249005	0.0321515
normal vs. all others	RASL10A	33.8102	47.977	18.7847	0.391537	-1.35278	0.000250983	0.0323077
normal vs. all others	FAM69B	529.265	746.939	298.398	0.399495	-1.32375	0.000254219	0.0326245
normal vs. all others	SORBS3	87.1356	131.153	40.4504	0.308422	-1.69702	0.000255136	0.0326427
normal vs. all others	NHSL2	52.2063	19.5044	86.8903	4.45492	2.1554	0.00025645	0.0327114
normal vs. all others	MEG3	44.7087	79.3183	8.00168	0.100881	-3.30928	0.000262229	0.0333475
normal vs. all others	TPPP3	73.1984	120.743	22.7724	0.188603	-2.40658	0.000267334	0.0338942
normal vs. all others	SLC5A3	1563.54	2154.28	936.998	0.434948	-1.20109	0.000268319	0.0339169
normal vs. all others	GALNT14	22.3506	33.5876	10.4326	0.31061	-1.68682	0.000269759	0.0339969
normal vs. all others	CCL28	187.87	261.092	110.21	0.422112	-1.2443	0.000275089	0.0344622
normal vs. all others	COBLL1	445.374	666.046	211.328	0.317287	-1.65614	0.000274616	0.0344622
normal vs. all others	AE000661.37	148.277	64.4096	237.227	3.6831	1.88092	0.000276255	0.0345056
normal vs. all others	LPIN3	12.0818	21.6073	1.97896	0.0915873	-3.44871	0.000284273	0.035402
normal vs. all others	NINJ2	112.308	53.7741	174.389	3.24299	1.69732	0.000288182	0.0356793
normal vs. all others	RPS6KA1	98.8286	62.5594	137.296	2.19465	1.13399	0.000288194	0.0356793
normal vs. all others	SOWAHD	75.0894	112.2	35.7294	0.318443	-1.65089	0.000291084	0.0359314
normal vs. all others	KCNJ5	6.90446	11.0553	2.50201	0.226317	-2.14358	0.000294182	0.0362077
normal vs. all others	ST6GALNAC2	61.9267	92.9532	29.0199	0.312199	-1.67946	0.000300257	0.0368476
normal vs. all others	SLC8A1	4.04341	1.46748	6.77545	4.61705	2.20697	0.000302842	0.0370568
normal vs. all others	SPATS2L	17.4376	7.46454	28.015	3.75308	1.90808	0.000304137	0.0371073
normal vs. all others	ARHGEF35	3.32925	1.07581	5.71927	5.31626	2.41041	0.000308156	0.0374891
normal vs. all others	ETV2	8.7912	13.4038	3.89909	0.290895	-1.78143	0.000309647	0.0375618
normal vs. all others	C15orf39	2359.42	1476.53	3295.82	2.23213	1.15842	0.000310956	0.0376123
normal vs. all others	GCSAML-AS1	3.30637	5.78727	0.675108	0.116654	-3.09969	0.000313593	0.0377145
normal vs. all others	NRP1	12.6806	20.1927	4.71326	0.233414	-2.09904	0.000312924	0.0377145
normal vs. all others	AC010880.1	3.95128	0.69182	7.40828	10.7084	3.42067	0.000319066	0.0379391
normal vs. all others	CRYGD	37.5717	12.5037	64.1591	5.13121	2.3593	0.000316412	0.0379391
normal vs. all others	KIRREL3	9.38543	4.02372	15.0721	3.74581	1.90528	0.000318235	0.0379391
normal vs. all others	STK33	12.9146	1.81536	24.6866	13.5988	3.7654	0.00031873	0.0379391
normal vs. all others	HOMER2	148.999	209.107	85.2475	0.407673	-1.29452	0.000320199	0.0379666
normal vs. all others	RP11-313J2.1	2.54124	4.5784	0.380626	0.0831351	-3.5884	0.000330806	0.0388956
normal vs. all others	TRGJP	3.16222	0.980231	5.47646	5.58691	2.48205	0.000329627	0.0388956
normal vs. all others	XPNPEP2	31.5483	52.6873	9.12811	0.173251	-2.52907	0.000329989	0.0388956
normal vs. all others	NUP210	4186.88	2641.41	5826.02	2.20565	1.1412	0.000332974	0.0390415
normal vs. all others	AC025335.1	59.7894	34.8348	86.2564	2.47616	1.3081	0.000336697	0.0392592
normal vs. all others	RBFOX3	66.4017	97.5872	33.3262	0.341502	-1.55003	0.00033658	0.0392592
normal vs. all others	FAM41C	3.74437	6.51844	0.802175	0.123062	-3.02254	0.000346209	0.040146
normal vs. all others	HOXA7	34.6087	7.41661	63.4489	8.55497	3.09676	0.000345975	0.040146
normal vs. all others	COL4A5	8.46518	1.59284	15.754	9.89056	3.30605	0.000365234	0.0422357
normal vs. all others	IRX3	54.4376	7.84425	103.855	13.2396	3.72679	0.00036903	0.0425578
normal vs. all others	SPON2	70.5487	35.1991	108.041	3.06941	1.61796	0.00037148	0.0427232
normal vs. all others	GFRA3	6.04934	9.42982	2.464	0.261298	-1.93623	0.000377993	0.0433539
normal vs. all others	RP4-673D20.4	2.30491	0.643955	4.06653	6.31493	2.65877	0.000381933	0.0436867
normal vs. all others	AIM2	16.8067	7.76614	26.3952	3.39875	1.765	0.000389701	0.0443714
normal vs. all others	C1orf127	19.6882	12.6014	27.2044	2.15883	1.11025	0.000390028	0.0443714
normal vs. all others	GAS2L3	62.6867	34.7052	92.3641	2.66139	1.41218	0.000394663	0.0447778
normal vs. all others	TRIM47	71.6959	114.6	26.191	0.228542	-2.12947	0.000405694	0.0459056
normal vs. all others	AC108004.3	8.30909	3.18418	13.7446	4.31654	2.10987	0.000409568	0.0462196
normal vs. all others	BRMS1L	179.127	244.829	109.443	0.447017	-1.1616	0.000411653	0.0462324
normal vs. all others	LINC00379	0.907949	0	1.87093	Inf	Inf	0.000411877	0.0462324
normal vs. all others	MS4A2	16.1085	26.5966	4.98479	0.187422	-2.41564	0.000423133	0.0472439
[truncated: 51,511 more rows]
