# Supplementary material for: Transcriptome Profiling of Pediatric Core Binding Factor AML
Source: PLoS One. 2015 Sep 23;10(9):e0138782. doi: 10.1371/journal.pone.0138782 (PMC4580636; doi:10.1371/journal.pone.0138782)
Supplement: S7 Table — (XLS) [file pone.0138782.s009.xls]

## Sheet: Column Headings
Table S7. Multivariate Analysis of Transcript Splicing (MATS).
GeneID: gene ID
geneSymbol: gene symbol
chr: chromosome
strand: + or - for strand
exonStart_0base: exon start position
exonEnd: exone end position
upstreamES: upstream exon start position
upstreamEE: upstream exon end position
downstreamES: downstream exon start position
downstreamEE: downstream exon end position
ID: Unique identifier for each
IC_SAMPLE_1: inclusion counts for SAMPLE_1
SC_SAMPLE_1: skipping counts for SAMPLE_1
IC_SAMPLE_2: inclusion counts for SAMPLE_2
SC_SAMPLE_2: skipping counts for SAMPLE_2
IncFormLen: length of inclusion form, used for normalization
SkipFormLen : length of skipping form, used for normalization
PValue: p-value
FDR: FDR value
IncLevel1: inclusion level for SAMPLE_1 calculated from normalized counts
IncLevel2: inclusion level for SAMPLE_2 calculated from normalized counts
IncLevelDifference: difference between IncLevel1 and IncLevel2

## Sheet: t(8;21) - SE
	GeneID	geneSymbol	chr	strand	exonStart_0base	exonEnd	upstreamES	upstreamEE	downstreamES	downstreamEE	ID	IC_SAMPLE_1	SC_SAMPLE_1	IC_SAMPLE_2	SC_SAMPLE_2	IncFormLen	SkipFormLen	PValue	FDR	IncLevel1	IncLevel2	IncLevelDifference
32538	ENSG00000163479	SSR2	chr1	-	155988875	155989057	155987922	155988159	155989803	155989958	32538	38,98,115,6,15,31,56,15,31,40,64,22,0,2,68,29,35	185,334,273,268,255,220,385,65,162,296,224,235,325,62,169,47,204	59,2,37,40,61,14,25,0,8,70,5,58,40,33,22,10,12,5,47,26,36,15,0,13,7,1,3,22,0,29,11,50,30,2,28,23,38,64,5,17,50,35,36,6,11,31,17,17,22,15,21	355,184,448,212,139,61,351,13,183,374,431,291,296,256,280,205,173,152,295,413,166,231,15,242,246,52,80,212,1,253,73,265,442,306,396,112,393,526,88,219,97,320,292,324,57,234,198,169,240,286,343	204	36	0	0	0.035,0.049,0.069,0.004,0.01,0.024,0.025,0.039,0.033,0.023,0.048,0.016,0.0,0.006,0.066,0.098,0.029	0.028,0.002,0.014,0.032,0.072,0.039,0.012,0.0,0.008,0.032,0.002,0.034,0.023,0.022,0.014,0.009,0.012,0.006,0.027,0.011,0.037,0.011,0.0,0.009,0.005,0.003,0.007,0.018,0.0,0.02,0.026,0.032,0.012,0.001,0.012,0.035,0.017,0.021,0.01,0.014,0.083,0.019,0.021,0.003,0.033,0.023,0.015,0.017,0.016,0.009,0.011	0.015
43192	ENSG00000152795	HNRPDL	chr4	-	83346715	83346820	83345781	83346036	83347189	83347282	43192	87,241,113,286,163,74,119,49,50,151,58,91,37,45,58,22,122	187,503,235,125,513,137,80,73,196,651,178,343,152,50,174,22,111	117,51,30,126,34,63,28,15,43,219,78,71,34,42,108,74,30,77,23,29,39,156,2,56,29,11,59,18,0,75,59,93,109,56,35,42,41,76,42,72,62,85,154,102,52,29,32,9,104,37,181	347,220,382,219,168,78,282,24,273,575,370,414,244,317,297,328,177,222,249,636,119,243,31,272,192,50,129,191,3,398,154,414,655,276,726,129,327,450,83,261,106,413,573,264,102,397,200,178,268,262,331	127	36	0	0	0.117,0.12,0.12,0.393,0.083,0.133,0.297,0.16,0.067,0.062,0.085,0.07,0.065,0.203,0.086,0.221,0.238	0.087,0.062,0.022,0.14,0.054,0.186,0.027,0.151,0.043,0.097,0.056,0.046,0.038,0.036,0.093,0.06,0.046,0.09,0.026,0.013,0.085,0.154,0.018,0.055,0.041,0.059,0.115,0.026,0.0,0.051,0.098,0.06,0.045,0.054,0.013,0.084,0.034,0.046,0.125,0.073,0.142,0.055,0.071,0.099,0.126,0.02,0.043,0.014,0.099,0.038,0.134	0.081
43941	ENSG00000196531	NACA	chr12	-	57109654	57115243	57108385	57108471	57118235	57118307	43941	1.20619e+60	811,858,816,777,697,859,999,58,639,953,824,495,456,41,549,38,754	1780,447,355,2202,1292,2492,7,62,217,2052,609,547,2971,386,1101,1380,527,1006,371,859,1522,1421,1,515,295,269,633,457,12,1164,334,2172,1886,457,185,747,603,729,487,1601,1092,226,508,659,1009,416,30,4,2037,228,3578	1084,331,857,656,608,222,1169,52,366,1241,699,852,1299,694,638,994,492,602,710,1569,503,500,76,549,392,140,287,325,17,773,164,979,1346,812,1245,318,978,1592,274,456,442,642,679,568,272,575,493,576,786,362,1301	5611	36	0	0	0.009,0.014,0.03,0.007,0.004,0.024,0.016,0.046,0.007,0.014,0.028,0.013,0.001,0.037,0.016,0.163,0.028	0.01,0.009,0.003,0.021,0.013,0.067,0.0,0.008,0.004,0.01,0.006,0.004,0.014,0.004,0.011,0.009,0.007,0.011,0.003,0.004,0.019,0.018,0.0,0.006,0.005,0.012,0.014,0.009,0.005,0.01,0.013,0.014,0.009,0.004,0.001,0.015,0.004,0.003,0.011,0.022,0.016,0.002,0.005,0.007,0.023,0.005,0.0,0.0,0.016,0.004,0.017	0.017
4720	ENSG00000219200	RNASEK	chr17	+	6916637	6916835	6915779	6916080	6916984	6917061	4720	113,209,265,151,231,134,302,34,110,115,163,92,21,44,224,49,267	121,123,154,115,204,86,224,20,93,103,77,86,78,39,158,13,126	92,28,130,204,107,38,29,4,114,234,44,51,560,95,148,142,100,59,116,206,70,33,1,41,47,41,96,124,2,124,14,133,91,62,29,48,45,92,31,78,90,77,32,83,38,109,10,6,94,64,168	118,119,230,206,94,59,74,3,129,318,212,92,66,131,141,133,82,44,170,218,63,78,7,142,119,26,58,196,3,139,33,122,104,146,203,104,103,246,32,98,46,111,114,163,35,125,65,82,132,135,248	220	36	0	0	0.133,0.218,0.22,0.177,0.156,0.203,0.181,0.218,0.162,0.154,0.257,0.149,0.042,0.156,0.188,0.381,0.257	0.113,0.037,0.085,0.139,0.157,0.095,0.06,0.179,0.126,0.107,0.033,0.083,0.581,0.106,0.147,0.149,0.166,0.18,0.1,0.134,0.154,0.065,0.023,0.045,0.061,0.205,0.213,0.094,0.098,0.127,0.065,0.151,0.125,0.065,0.023,0.07,0.067,0.058,0.137,0.115,0.243,0.102,0.044,0.077,0.151,0.125,0.025,0.012,0.104,0.072,0.1	0.078
4721	ENSG00000219200	RNASEK	chr17	+	6916637	6916854	6915966	6916080	6916984	6917061	4721	109,210,239,145,223,131,260,32,91,114,153,100,16,47,206,52,238	121,123,154,115,204,86,224,20,93,103,77,86,78,39,158,13,126	89,34,119,207,105,40,13,3,114,226,42,43,482,94,146,126,88,52,99,182,71,35,1,46,45,41,95,126,2,120,15,131,86,57,29,52,35,87,37,73,84,76,35,91,32,113,5,8,100,57,163	118,119,230,206,94,59,74,3,129,318,212,92,66,131,141,133,82,44,170,218,63,78,7,142,119,26,58,196,3,139,33,122,104,146,203,104,103,246,32,98,46,111,114,163,35,125,65,82,132,135,248	239	36	0	0	0.119,0.205,0.189,0.16,0.141,0.187,0.149,0.194,0.128,0.143,0.23,0.149,0.03,0.154,0.164,0.376,0.221	0.102,0.041,0.072,0.131,0.144,0.093,0.026,0.131,0.117,0.097,0.029,0.066,0.524,0.098,0.135,0.125,0.139,0.151,0.081,0.112,0.145,0.063,0.021,0.047,0.054,0.192,0.198,0.088,0.091,0.115,0.064,0.139,0.111,0.056,0.021,0.07,0.049,0.051,0.148,0.101,0.216,0.093,0.044,0.078,0.121,0.12,0.011,0.014,0.102,0.06,0.09	0.071
53161	ENSG00000084733	RAB10	chr2	+	26332636	26332775	26321530	26321591	26350012	26350147	53161	73,49,6,129,36,2,17,10,6,22,3,26,106,17,11,7,64	2,3,0,2,1,0,1,0,0,1,0,0,2,0,0,0,0	12,69,56,33,14,14,14,3,71,36,77,47,17,27,28,10,26,9,10,34,1,83,1,43,31,8,17,22,1,7,12,15,63,74,81,40,14,8,34,20,20,78,12,160,36,24,0,2,41,31,46	0,0,0,2,0,0,2,0,1,1,1,1,0,0,0,0,1,0,0,0,0,0,1,0,0,0,2,0,0,0,0,0,0,0,0,0,0,0,0,2,0,4,1,4,0,1,1,1,2,0,0	161	36	0	0	0.891,0.785,1.0,0.935,0.889,1.0,0.792,1.0,1.0,0.831,1.0,1.0,0.922,1.0,1.0,1.0,1.0	1.0,1.0,1.0,0.787,1.0,1.0,0.61,1.0,0.941,0.889,0.945,0.913,1.0,1.0,1.0,1.0,0.853,1.0,1.0,1.0,1.0,1.0,0.183,1.0,1.0,1.0,0.655,1.0,1.0,1.0,1.0,1.0,1.0,1.0,1.0,1.0,1.0,1.0,1.0,0.691,1.0,0.813,0.728,0.899,1.0,0.843,0.0,0.309,0.821,1.0,1.0	0.044
57065	ENSG00000241553	ARPC4	chr3	+	9845219	9845391	9843344	9843440	9845526	9845697	57065	19,33,26,28,28,12,46,5,9,13,29,22,5,2,17,0,59	113,101,63,82,162,49,82,29,82,135,88,87,166,42,52,12,55	20,3,17,55,19,7,9,0,28,23,11,7,22,6,25,7,15,11,7,17,2,15,1,12,9,7,11,18,0,10,8,10,24,10,20,10,7,15,5,10,27,14,3,13,4,26,0,3,10,14,32	122,146,175,111,44,36,68,6,163,203,254,111,65,177,165,91,66,71,78,180,52,158,8,176,121,32,39,144,1,133,35,62,175,215,174,81,125,138,54,121,27,196,118,269,19,110,84,93,155,112,205	194	36	0	0	0.03,0.057,0.071,0.06,0.031,0.043,0.094,0.031,0.02,0.018,0.058,0.045,0.006,0.009,0.057,0.0,0.166	0.03,0.004,0.018,0.084,0.074,0.035,0.024,0.0,0.031,0.021,0.008,0.012,0.059,0.006,0.027,0.014,0.04,0.028,0.016,0.017,0.007,0.017,0.023,0.012,0.014,0.039,0.05,0.023,0.0,0.014,0.041,0.029,0.025,0.009,0.021,0.022,0.01,0.02,0.017,0.015,0.157,0.013,0.005,0.009,0.038,0.042,0.0,0.006,0.012,0.023,0.028	0.022
58015	ENSG00000177954	RPS27	chr1	+	153963389	153963510	153963238	153963278	153963590	153963699	58015	72,268,201,148,230,202,284,19,93,323,201,96,48,37,81,77,133	1.31514e+60	74,38,53,95,77,79,56,8,31,143,63,118,276,78,82,209,81,89,80,229,62,70,4,51,188,17,80,114,2,77,43,215,102,77,91,59,168,198,68,78,218,65,182,53,107,54,53,20,130,73,219	1383,417,1432,1194,754,287,1822,77,682,1733,924,1410,2145,1123,893,1408,938,880,1279,2598,854,880,173,842,1222,247,497,1219,28,1121,369,1003,1892,1273,1898,439,2014,3610,512,719,932,867,1051,741,511,1364,1060,1086,1069,904,1587	140	33	0	0	0.013,0.045,0.043,0.032,0.045,0.035,0.039,0.016,0.022,0.043,0.038,0.022,0.014,0.048,0.028,0.095,0.031	0.012,0.021,0.009,0.018,0.024,0.061,0.007,0.024,0.011,0.019,0.016,0.019,0.029,0.016,0.021,0.034,0.02,0.023,0.015,0.02,0.017,0.018,0.005,0.014,0.035,0.016,0.037,0.022,0.017,0.016,0.027,0.048,0.013,0.014,0.011,0.031,0.019,0.013,0.03,0.025,0.052,0.017,0.039,0.017,0.047,0.009,0.012,0.004,0.028,0.019,0.032	0.014
60469	ENSG00000092199	HNRNPC	chr14	-	21730759	21730927	21702111	21702388	21731469	21731495	60469	76,153,20,80,28,13,41,4,6,154,16,32,15,7,23,12,49	113,174,56,86,94,61,61,36,54,177,61,93,132,36,55,21,42	11,22,37,55,52,11,5,2,33,54,13,23,12,15,16,11,11,26,5,19,8,30,0,9,22,2,18,10,1,10,8,39,59,39,8,6,14,18,21,15,57,35,57,50,27,30,4,6,37,25,33	81,86,189,99,104,18,59,4,78,167,146,103,78,107,66,94,80,81,106,147,33,104,2,111,138,7,30,81,1,126,31,108,189,136,200,44,102,189,29,88,46,112,79,172,48,146,58,67,108,133,132	173	19	0	0	0.069,0.088,0.038,0.093,0.032,0.023,0.069,0.012,0.012,0.087,0.028,0.036,0.012,0.021,0.044,0.059,0.114	0.015,0.027,0.021,0.058,0.052,0.063,0.009,0.052,0.044,0.034,0.01,0.024,0.017,0.015,0.026,0.013,0.015,0.034,0.005,0.014,0.026,0.031,0.0,0.009,0.017,0.03,0.062,0.013,0.099,0.009,0.028,0.038,0.033,0.031,0.004,0.015,0.015,0.01,0.074,0.018,0.12,0.033,0.073,0.031,0.058,0.022,0.008,0.01,0.036,0.02,0.027	0.019
61184	ENSG00000138668	HNRNPD	chr4	-	83276047	83276154	83274986	83275307	83276456	83276554	61184	109,207,146,88,82,117,176,46,67,108,143,89,18,29,144,40,156	213,181,89,98,200,207,64,31,117,125,96,144,122,31,131,42,140	172,20,35,147,73,56,11,2,27,203,29,77,50,30,60,78,13,73,24,26,119,70,0,34,19,26,42,26,3,70,51,137,100,28,54,38,61,101,25,63,126,72,86,54,51,64,15,3,76,62,138	228,201,308,119,170,64,155,18,236,197,355,207,208,182,200,142,94,94,167,264,82,215,6,168,207,56,70,187,3,110,51,241,360,252,459,103,230,259,42,178,97,284,253,281,92,212,141,94,170,94,168	129	36	0	0	0.125,0.242,0.314,0.2,0.103,0.136,0.434,0.293,0.138,0.194,0.294,0.147,0.04,0.207,0.235,0.21,0.237	0.174,0.027,0.031,0.256,0.107,0.196,0.019,0.03,0.031,0.223,0.022,0.094,0.063,0.044,0.077,0.133,0.037,0.178,0.039,0.027,0.288,0.083,0.0,0.053,0.025,0.115,0.143,0.037,0.218,0.151,0.218,0.137,0.072,0.03,0.032,0.093,0.069,0.098,0.142,0.09,0.266,0.066,0.087,0.051,0.134,0.078,0.029,0.009,0.111,0.155,0.186	0.109
78479	ENSG00000169567	HINT1	chr5	-	130498054	130498170	130494977	130495304	130498264	130498369	78479	82,225,180,128,160,164,157,35,91,99,156,130,2,27,152,47,130	895,736,981,590,917,709,668,201,531,734,502,409,367,96,525,91,578	104,39,71,156,108,38,32,4,31,238,25,102,95,48,83,167,68,62,88,109,60,123,4,40,100,4,62,80,1,138,18,281,158,30,97,36,61,200,35,86,110,67,85,44,77,108,51,30,176,49,235	1025,411,1437,779,561,140,483,40,420,912,649,1045,1075,992,656,858,508,451,853,1018,514,603,38,625,689,70,419,727,9,873,283,835,1021,611,1607,309,751,2044,205,652,207,830,781,736,138,851,469,509,700,671,1402	138	36	0	0	0.023,0.074,0.046,0.054,0.044,0.057,0.058,0.043,0.043,0.034,0.075,0.077,0.001,0.068,0.07,0.119,0.055	0.026,0.024,0.013,0.05,0.048,0.066,0.017,0.025,0.019,0.064,0.01,0.025,0.023,0.012,0.032,0.048,0.034,0.035,0.026,0.027,0.03,0.051,0.027,0.016,0.036,0.015,0.037,0.028,0.028,0.04,0.016,0.081,0.039,0.013,0.016,0.029,0.021,0.025,0.043,0.033,0.122,0.021,0.028,0.015,0.127,0.032,0.028,0.015,0.062,0.019,0.042	0.021
78482	ENSG00000169567	HINT1	chr5	-	130496348	130496537	130494980	130495304	130498264	130498369	78482	118,341,208,156,395,126,120,68,109,152,69,196,11,69,91,32,199	895,736,981,590,917,709,668,201,531,734,502,409,367,96,525,91,578	149,89,61,251,125,43,9,11,68,294,42,120,49,90,152,194,78,139,40,90,70,258,3,99,176,15,99,119,5,196,53,283,286,69,114,53,58,141,98,140,116,104,123,101,82,235,10,20,370,31,249	1025,411,1437,779,561,140,483,40,420,912,649,1045,1075,992,656,858,508,451,853,1018,514,603,38,625,689,70,419,727,9,873,283,835,1021,611,1607,309,751,2044,205,652,207,830,781,736,138,851,469,509,700,671,1402	211	36	0	0	0.022,0.073,0.035,0.043,0.068,0.029,0.03,0.055,0.034,0.034,0.023,0.076,0.005,0.109,0.029,0.057,0.055	0.024,0.036,0.007,0.052,0.037,0.05,0.003,0.045,0.027,0.052,0.011,0.019,0.008,0.015,0.038,0.037,0.026,0.05,0.008,0.015,0.023,0.068,0.013,0.026,0.042,0.035,0.039,0.027,0.087,0.037,0.031,0.055,0.046,0.019,0.012,0.028,0.013,0.012,0.075,0.035,0.087,0.021,0.026,0.023,0.092,0.045,0.004,0.007,0.083,0.008,0.029	0.012
88353	ENSG00000197111	PCBP2	chr12	+	53854114	53854209	53853055	53853187	53854798	53854927	88353	76,92,104,11,26,61,67,26,26,44,116,34,4,6,72,34,51	218,451,297,273,247,506,476,77,235,432,315,270,173,82,207,73,268	64,14,35,78,81,18,13,0,15,81,16,42,40,33,24,35,20,16,22,30,59,23,1,9,7,5,11,20,0,32,4,49,35,13,39,22,22,57,11,30,42,23,30,17,16,29,7,4,28,39,61	341,171,375,306,216,79,396,31,203,502,347,363,511,264,272,395,251,193,379,624,175,196,25,236,363,70,131,385,9,301,72,376,447,332,455,202,440,549,81,224,162,302,212,325,96,258,249,179,343,198,476	117	36	0	0	0.097,0.059,0.097,0.012,0.031,0.036,0.042,0.094,0.033,0.03,0.102,0.037,0.007,0.022,0.097,0.125,0.055	0.055,0.025,0.028,0.073,0.103,0.066,0.01,0.0,0.022,0.047,0.014,0.034,0.024,0.037,0.026,0.027,0.024,0.025,0.018,0.015,0.094,0.035,0.012,0.012,0.006,0.022,0.025,0.016,0.0,0.032,0.017,0.039,0.024,0.012,0.026,0.032,0.015,0.031,0.04,0.04,0.074,0.023,0.042,0.016,0.049,0.033,0.009,0.007,0.025,0.057,0.038	0.027
92331	ENSG00000173812	EIF1	chr17	+	39846029	39846193	39845138	39845321	39846339	39846441	92331	4.55414e+71	51,137,173,11,75,139,81,28,86,300,96,30,33,18,47,27,58	4.35027e+201	40,83,135,91,105,24,116,13,39,139,58,358,50,82,89,110,75,40,212,148,83,55,15,89,51,7,27,59,3,115,35,169,186,53,145,137,69,142,21,55,84,119,172,104,95,51,72,89,81,97,57	186	36	0	0	0.945,0.95,0.931,0.99,0.935,0.935,0.951,0.931,0.927,0.881,0.95,0.958,0.949,0.923,0.947,0.936,0.947	0.955,0.861,0.902,0.93,0.901,0.946,0.893,0.784,0.937,0.932,0.934,0.833,0.969,0.915,0.915,0.909,0.908,0.925,0.891,0.923,0.893,0.899,0.763,0.876,0.919,0.968,0.943,0.95,0.905,0.923,0.893,0.878,0.884,0.936,0.916,0.813,0.925,0.935,0.929,0.907,0.889,0.899,0.885,0.895,0.817,0.936,0.836,0.779,0.926,0.917,0.954	0.039
99087	ENSG00000158062	UBXN11	chr1	-	26620695	26620822	26612313	26612528	26623409	26623486	99087	11,10,20,16,22,17,12,1,3,4,14,7,33,2,10,2,12	0,1,0,0,0,2,0,1,0,0,0,0,0,0,0,0,0	11,33,13,40,6,8,17,2,58,58,45,10,8,31,32,6,8,7,11,34,17,23,1,36,22,9,7,22,1,29,9,16,30,18,12,25,3,7,19,31,4,21,11,30,2,19,3,22,37,9,11	0,0,1,2,0,0,0,0,2,0,1,0,0,0,0,0,0,1,0,1,0,0,0,0,0,0,0,2,0,1,0,0,0,0,0,0,0,0,0,0,0,0,0,0,0,1,0,0,1,0,1	149	36	0	0	1.0,0.707,1.0,1.0,1.0,0.673,1.0,0.195,1.0,1.0,1.0,1.0,1.0,1.0,1.0,1.0,1.0	1.0,1.0,0.759,0.829,1.0,1.0,1.0,1.0,0.875,1.0,0.916,1.0,1.0,1.0,1.0,1.0,1.0,0.628,1.0,0.891,1.0,1.0,1.0,1.0,1.0,1.0,1.0,0.727,1.0,0.875,1.0,1.0,1.0,1.0,1.0,1.0,1.0,1.0,1.0,1.0,1.0,1.0,1.0,1.0,1.0,0.821,1.0,1.0,0.899,1.0,0.727	-0.044
99175	ENSG00000048828	FAM120A	chr9	+	96320862	96321000	96320108	96320292	96323390	96323532	99175	25,45,8,42,33,20,12,4,14,15,23,31,54,1,27,1,14	0,1,0,0,0,0,0,0,1,0,0,1,0,0,0,1,0	32,91,50,34,26,3,15,4,30,110,80,43,29,61,32,45,16,36,15,53,14,94,3,80,46,7,14,37,2,59,13,38,97,78,84,38,24,31,41,45,31,102,49,121,22,35,13,26,67,12,85	2,2,0,0,2,1,0,0,2,2,1,1,1,0,2,0,0,1,0,0,0,2,0,3,0,0,0,0,0,0,1,3,3,1,3,0,1,2,1,1,3,2,6,3,1,1,1,3,0,3,0	160	36	0	0	1.0,0.91,1.0,1.0,1.0,1.0,1.0,1.0,0.759,1.0,1.0,0.875,1.0,1.0,1.0,0.184,1.0	0.783,0.911,1.0,1.0,0.745,0.403,1.0,1.0,0.771,0.925,0.947,0.906,0.867,1.0,0.783,1.0,1.0,0.89,1.0,1.0,1.0,0.914,1.0,0.857,1.0,1.0,1.0,1.0,1.0,1.0,0.745,0.74,0.879,0.946,0.863,1.0,0.844,0.777,0.902,0.91,0.699,0.92,0.648,0.901,0.832,0.887,0.745,0.661,1.0,0.474,1.0	0.041
18343	ENSG00000019582	CD74	chr5	-	149782683	149782875	149782125	149782188	149784242	149784330	18343	208,592,320,404,568,351,560,156,567,342,323,181,219,74,296,11,165	1358,2304,1675,2634,1542,1402,1819,290,1799,1746,1296,842,852,148,1172,37,490	160,759,738,421,562,51,160,10,467,1173,1392,79,155,1112,920,278,325,208,626,939,215,588,8,1299,127,38,161,361,0,516,35,176,720,453,435,321,142,279,169,254,82,545,41,909,45,357,17,160,419,260,930	962,1539,3467,1141,952,76,1727,35,780,3232,3109,333,745,2781,2251,730,684,845,1209,2763,712,1670,67,1917,381,44,285,1035,5,1698,109,825,2267,1271,1070,783,815,1853,407,966,94,1514,132,1699,87,690,349,761,1216,421,3840	214	36	1.11022e-16	6.06436e-13	0.025,0.041,0.031,0.025,0.058,0.04,0.049,0.083,0.05,0.032,0.04,0.035,0.041,0.078,0.041,0.048,0.054	0.027,0.077,0.035,0.058,0.09,0.101,0.015,0.046,0.092,0.058,0.07,0.038,0.034,0.063,0.064,0.06,0.074,0.04,0.08,0.054,0.048,0.056,0.02,0.102,0.053,0.127,0.087,0.055,0.0,0.049,0.051,0.035,0.051,0.057,0.064,0.065,0.028,0.025,0.065,0.042,0.128,0.057,0.05,0.083,0.08,0.08,0.008,0.034,0.055,0.094,0.039	-0.013
29644	ENSG00000101608	MYL12A	chr18	+	3249559	3249721	3247870	3247907	3253230	3253282	29644	76,129,69,12,51,46,25,24,43,38,18,21,6,5,25,7,21	276,411,223,212,363,115,167,47,160,294,66,256,298,114,209,15,190	40,14,32,78,65,5,4,1,15,57,25,24,12,31,34,35,7,6,53,77,24,13,0,24,9,5,22,29,0,95,7,75,66,20,52,10,16,27,9,36,38,43,17,21,23,49,4,7,22,21,27	228,295,629,342,180,70,224,13,263,581,727,156,271,383,215,213,163,116,258,730,93,324,16,530,242,36,73,279,2,362,63,201,585,380,298,152,292,226,137,201,128,648,126,515,37,296,181,180,420,228,238	178	30	8.88178e-16	4.58196e-12	0.044,0.05,0.05,0.009,0.023,0.063,0.025,0.079,0.043,0.021,0.044,0.014,0.003,0.007,0.02,0.073,0.018	0.029,0.008,0.009,0.037,0.057,0.012,0.003,0.013,0.01,0.016,0.006,0.025,0.007,0.013,0.026,0.027,0.007,0.009,0.033,0.017,0.042,0.007,0.0,0.008,0.006,0.023,0.048,0.017,0.0,0.042,0.018,0.059,0.019,0.009,0.029,0.011,0.009,0.02,0.011,0.029,0.048,0.011,0.022,0.007,0.095,0.027,0.004,0.007,0.009,0.015,0.019	0.014
29641	ENSG00000101608	MYL12A	chr18	+	3249358	3249441	3247870	3247907	3253230	3253426	29641	45,199,51,7,48,25,20,25,23,44,13,18,15,5,35,2,10	276,411,223,212,363,115,167,47,160,294,66,256,298,114,209,15,190	18,23,34,68,42,9,21,1,3,47,36,17,13,52,21,27,5,6,43,54,25,16,1,21,4,7,10,17,0,58,2,37,54,22,29,10,16,38,8,27,21,56,16,21,12,48,3,13,24,51,32	228,295,629,342,180,70,224,13,263,581,727,156,271,383,215,213,163,116,258,730,93,324,16,530,242,36,73,279,2,362,63,201,585,380,298,152,292,226,137,201,128,648,126,515,37,296,181,180,420,228,238	99	30	1.66533e-15	7.73206e-12	0.047,0.128,0.065,0.01,0.039,0.062,0.035,0.139,0.042,0.043,0.056,0.021,0.015,0.013,0.048,0.039,0.016	0.023,0.023,0.016,0.057,0.066,0.037,0.028,0.023,0.003,0.024,0.015,0.032,0.014,0.04,0.029,0.037,0.009,0.015,0.048,0.022,0.075,0.015,0.019,0.012,0.005,0.056,0.04,0.018,0.0,0.046,0.01,0.053,0.027,0.017,0.029,0.02,0.016,0.048,0.017,0.039,0.047,0.026,0.037,0.012,0.089,0.047,0.005,0.021,0.017,0.063,0.039	0.018
61146	ENSG00000137818	RPLP1	chr15	+	69745985	69746060	69745122	69745359	69747508	69747626	61146	4.90246e+64	134,91,100,127,100,68,147,16,98,194,113,64,71,15,63,8,72	9.73139e+207	116,45,127,55,70,29,145,11,36,109,45,158,93,75,145,85,58,74,93,203,118,58,13,61,86,36,19,104,3,59,36,125,95,128,123,52,400,344,25,94,150,67,108,49,45,65,74,83,96,60,124	97	36	1.66533e-15	7.73206e-12	0.931,0.949,0.945,0.956,0.962,0.958,0.946,0.944,0.94,0.933,0.949,0.964,0.968,0.921,0.951,0.933,0.958	0.969,0.97,0.967,0.969,0.962,0.965,0.964,0.94,0.979,0.972,0.985,0.947,0.982,0.974,0.961,0.973,0.971,0.967,0.961,0.97,0.951,0.974,0.948,0.972,0.964,0.961,0.98,0.966,0.945,0.975,0.954,0.95,0.974,0.965,0.973,0.964,0.904,0.956,0.974,0.958,0.901,0.97,0.931,0.979,0.959,0.972,0.956,0.955,0.973,0.955,0.967	-0.015
105024	ENSG00000143384	MCL1	chr1	-	150550719	150550967	150547031	150549967	150551318	150552066	105024	2.05583e+66	22,43,21,14,46,43,7,3,30,40,1,9,4,7,5,2,17	1673,6404,4520,9304,7309,2331,1986,176,1685,3616,2037,3335,1669,7477,5407,4713,2761,1286,8222,6119,1220,5571,133,3539,3372,339,3419,957,5,3748,822,7138,18309,3624,5813,3742,1046,2925,1256,3315,1514,6887,2860,11143,1322,4787,769,999,8972,2074,3301	9,85,39,45,50,15,78,5,21,39,11,13,10,31,31,38,20,11,47,56,4,26,12,32,33,4,27,18,0,28,2,105,132,24,54,70,12,14,15,34,12,76,30,172,30,34,31,78,90,15,12	270	36	3.9968e-15	1.76733e-11	0.926,0.963,0.969,0.985,0.944,0.963,0.975,0.985,0.941,0.93,0.996,0.947,0.961,0.962,0.985,0.986,0.948	0.961,0.909,0.939,0.965,0.951,0.954,0.772,0.824,0.915,0.925,0.961,0.972,0.957,0.97,0.959,0.943,0.948,0.94,0.959,0.936,0.976,0.966,0.596,0.936,0.932,0.919,0.944,0.876,1.0,0.947,0.982,0.901,0.949,0.953,0.935,0.877,0.921,0.965,0.918,0.929,0.944,0.924,0.927,0.896,0.855,0.949,0.768,0.631,0.93,0.949,0.973	0.045
75434	ENSG00000156467	UQCRB	chr8	-	97243606	97243743	97243169	97243360	97244001	97244168	75434	31,45,74,162,121,51,63,14,19,53,43,45,16,11,17,16,67	440,467,499,462,660,503,399,134,359,442,480,332,373,71,292,40,414	93,20,57,87,58,51,30,8,49,64,87,29,45,46,68,53,28,67,39,83,32,21,3,14,24,10,8,47,6,48,11,59,46,40,48,17,49,107,11,26,14,14,34,43,27,22,22,22,72,28,86	728,339,709,618,518,180,507,52,537,776,1067,568,526,600,859,540,384,342,548,892,423,349,42,386,365,137,119,505,13,590,180,595,694,610,808,264,568,1359,147,394,107,356,411,611,153,354,430,386,583,506,826	159	36	6.55032e-15	2.7648e-11	0.016,0.021,0.032,0.074,0.04,0.022,0.035,0.023,0.012,0.026,0.02,0.03,0.01,0.034,0.013,0.083,0.035	0.028,0.013,0.018,0.031,0.025,0.06,0.013,0.034,0.02,0.018,0.018,0.011,0.019,0.017,0.018,0.022,0.016,0.042,0.016,0.021,0.017,0.013,0.016,0.008,0.015,0.016,0.015,0.021,0.095,0.018,0.014,0.022,0.015,0.015,0.013,0.014,0.019,0.018,0.017,0.015,0.029,0.009,0.018,0.016,0.038,0.014,0.011,0.013,0.027,0.012,0.023	0.01
42150	ENSG00000147677	EIF3H	chr8	-	117738254	117738411	117671124	117671219	117767904	117768062	42150	1.50413e+60	25,60,40,23,7,39,40,5,18,22,41,13,3,7,32,10,21	1753,671,2138,1087,963,242,976,89,945,1913,1348,1390,2153,1221,1115,1438,910,666,1555,2443,712,888,50,950,930,188,427,811,19,1471,270,1644,1910,1170,2143,626,1642,3073,310,838,617,1213,1275,1123,367,1045,571,440,1472,791,1808	17,6,14,11,15,6,34,0,9,10,8,19,23,16,10,15,11,17,9,17,17,3,0,0,2,4,9,3,2,5,1,18,14,1,15,6,23,33,2,12,26,21,8,4,7,16,17,8,8,20,13	179	36	2.44249e-14	9.86118e-11	0.924,0.819,0.861,0.915,0.964,0.902,0.884,0.968,0.898,0.944,0.897,0.942,0.981,0.929,0.85,0.888,0.927	0.954,0.957,0.968,0.952,0.928,0.89,0.852,1.0,0.955,0.975,0.971,0.936,0.95,0.939,0.957,0.951,0.943,0.887,0.972,0.967,0.894,0.983,1.0,1.0,0.989,0.904,0.905,0.982,0.656,0.983,0.982,0.948,0.965,0.996,0.966,0.955,0.935,0.949,0.969,0.934,0.827,0.921,0.97,0.983,0.913,0.929,0.871,0.917,0.974,0.888,0.965	-0.029
57051	ENSG00000241553	ARPC4	chr3	+	9841562	9841751	9839342	9839461	9841868	9841980	57051	57,103,48,35,44,34,87,9,25,15,83,18,7,7,30,18,63	106,131,64,94,148,57,101,13,62,178,61,101,205,25,85,5,68	45,10,41,43,44,17,18,0,40,50,18,18,56,26,41,12,21,13,33,45,39,16,0,13,10,4,26,30,0,22,6,22,56,13,16,18,27,32,8,21,54,38,10,23,6,28,9,7,22,32,39	101,179,159,102,48,32,81,8,174,190,256,89,57,153,135,75,74,86,72,211,45,122,5,192,120,34,37,134,2,132,20,51,138,198,190,102,107,123,63,156,28,187,108,288,28,121,80,85,153,107,238	211	36	4.20775e-14	1.62803e-10	0.084,0.118,0.113,0.06,0.048,0.092,0.128,0.106,0.064,0.014,0.188,0.03,0.006,0.046,0.057,0.381,0.136	0.071,0.009,0.042,0.067,0.135,0.083,0.037,0.0,0.038,0.043,0.012,0.033,0.144,0.028,0.049,0.027,0.046,0.025,0.073,0.035,0.129,0.022,0.0,0.011,0.014,0.02,0.107,0.037,0.0,0.028,0.049,0.069,0.065,0.011,0.014,0.029,0.041,0.043,0.021,0.022,0.248,0.034,0.016,0.013,0.035,0.038,0.019,0.014,0.024,0.049,0.027	0.054
7459	ENSG00000095787	WAC	chr10	+	28900183	28900410	28899627	28899750	28900702	28900851	7459	69,180,91,79,15,72,72,7,37,36,46,46,0,19,50,55,192	191,192,95,53,38,114,84,32,71,150,94,143,34,19,101,67,78	31,2,29,68,59,13,14,0,34,47,3,23,89,15,28,34,16,31,11,22,13,14,0,6,11,5,41,1,0,22,3,115,52,14,16,1,32,19,7,17,109,14,27,14,41,40,0,1,14,18,33	108,43,109,97,111,21,87,1,51,259,76,53,224,65,41,60,26,36,76,139,34,51,4,50,25,12,49,39,1,71,14,165,94,39,87,62,122,151,16,41,118,86,71,58,57,60,38,21,63,76,75	249	36	4.74065e-14	1.76085e-10	0.05,0.119,0.122,0.177,0.054,0.084,0.11,0.031,0.07,0.034,0.066,0.044,0.0,0.126,0.067,0.106,0.262	0.04,0.007,0.037,0.092,0.071,0.082,0.023,0.0,0.088,0.026,0.006,0.059,0.054,0.032,0.09,0.076,0.082,0.111,0.02,0.022,0.052,0.038,0.0,0.017,0.06,0.057,0.108,0.004,0.0,0.043,0.03,0.092,0.074,0.049,0.026,0.002,0.037,0.018,0.059,0.057,0.118,0.023,0.052,0.034,0.094,0.088,0.0,0.007,0.031,0.033,0.06	0.043
103459	ENSG00000133112	TPT1	chr13	-	45914846	45914920	45914128	45914319	45915176	45915505	103459	1.17251e+76	282,234,312,171,88,222,398,64,185,394,169,192,60,27,166,59,138	1.26286e+230	184,84,222,254,224,69,551,10,42,384,62,240,529,70,92,242,86,107,278,317,95,60,29,82,100,37,38,107,1,234,50,279,230,124,207,65,130,254,64,76,360,93,298,97,97,118,149,204,162,41,193	96	36	8.3078e-13	2.96713e-09	0.94,0.953,0.943,0.96,0.976,0.957,0.927,0.947,0.94,0.939,0.965,0.943,0.987,0.973,0.941,0.925,0.96	0.963,0.966,0.964,0.956,0.947,0.944,0.928,0.956,0.983,0.952,0.983,0.943,0.94,0.985,0.979,0.964,0.977,0.966,0.956,0.972,0.965,0.977,0.931,0.982,0.977,0.965,0.982,0.977,0.992,0.959,0.958,0.947,0.965,0.972,0.974,0.972,0.974,0.971,0.967,0.965,0.876,0.978,0.927,0.976,0.935,0.971,0.94,0.936,0.97,0.979,0.973	-0.01
105146	ENSG00000149925	ALDOA	chr16	+	30078205	30078359	30075744	30075826	30078554	30078687	105146	13,37,17,17,32,14,37,5,19,43,15,10,16,3,8,4,34	43,70,85,174,193,130,139,35,119,342,115,75,231,20,54,10,48	17,22,44,24,22,9,19,0,16,47,37,30,39,24,18,18,10,10,33,37,10,16,5,17,15,7,11,14,0,28,3,19,41,17,18,15,11,29,8,19,2,27,27,34,6,15,7,11,18,19,31	198,216,364,165,84,28,121,7,131,265,277,248,191,373,151,203,109,138,187,366,58,384,13,226,354,21,53,139,2,241,36,135,452,234,478,85,238,441,62,207,17,267,144,340,27,289,159,146,180,106,405	176	36	9.0028e-13	3.09626e-09	0.058,0.098,0.039,0.02,0.033,0.022,0.052,0.028,0.032,0.025,0.026,0.027,0.014,0.03,0.029,0.076,0.127	0.017,0.02,0.024,0.029,0.051,0.062,0.031,0.0,0.024,0.035,0.027,0.024,0.04,0.013,0.024,0.018,0.018,0.015,0.035,0.02,0.034,0.008,0.073,0.015,0.009,0.064,0.041,0.02,0.0,0.023,0.017,0.028,0.018,0.015,0.008,0.035,0.009,0.013,0.026,0.018,0.023,0.02,0.037,0.02,0.043,0.011,0.009,0.015,0.02,0.035,0.015	0.019
48539	ENSG00000134419	RPS15A	chr16	-	18799384	18799427	18796059	18796145	18800302	18800440	48539	3.15523e+64	7,11,10,6,15,7,16,103,9,14,11,10,8,80,8,44,9	3360,1102,3509,2816,2167,854,3363,186,1449,3973,2291,2920,4908,2509,2293,2963,1995,1935,2548,5404,1788,1881,332,2884,3573,589,992,2527,33,3061,877,3027,3729,3422,4254,1149,3720,6763,1236,1859,1573,2040,2308,1731,941,2332,2178,2427,2402,1666,3931	6,8,9,17,7,5,18,1,5,16,9,9,18,4,10,7,8,5,6,21,8,13,1,8,15,3,3,7,1,8,2,15,13,6,20,3,18,15,3,7,13,8,6,5,8,7,12,6,3,6,13	72	36	2.8888e-12	9.5804e-09	0.996,0.99,0.992,0.996,0.989,0.995,0.989,0.657,0.99,0.993,0.993,0.991,0.995,0.618,0.992,0.712,0.993	0.996,0.986,0.995,0.988,0.994,0.988,0.989,0.989,0.993,0.992,0.992,0.994,0.993,0.997,0.991,0.995,0.992,0.995,0.995,0.992,0.991,0.986,0.994,0.994,0.992,0.99,0.994,0.994,0.943,0.995,0.995,0.99,0.993,0.997,0.991,0.995,0.99,0.996,0.995,0.993,0.984,0.992,0.995,0.994,0.983,0.994,0.989,0.995,0.998,0.993,0.993	-0.057
70721	ENSG00000186517	ARHGAP30	chr1	-	161022415	161022587	161022075	161022153	161023047	161023175	70721	39,41,10,43,26,25,77,8,43,62,23,30,62,9,41,2,48	0,0,0,0,0,0,0,0,0,0,0,0,0,0,0,1,0	66,92,109,95,45,7,35,3,72,169,147,25,33,49,51,32,29,46,62,104,34,77,1,94,74,20,28,151,1,61,19,38,113,39,77,83,125,75,35,51,14,119,59,110,21,46,24,14,66,17,150	2,0,3,1,2,0,3,0,0,1,0,2,0,1,0,3,0,0,0,2,0,0,0,1,0,1,0,1,0,1,0,0,1,0,0,1,2,1,0,0,1,2,0,0,0,0,0,0,0,0,0	194	36	5.47618e-12	1.75349e-08	1.0,1.0,1.0,1.0,1.0,1.0,1.0,1.0,1.0,1.0,1.0,1.0,1.0,1.0,1.0,0.271,1.0	0.86,1.0,0.871,0.946,0.807,1.0,0.684,1.0,1.0,0.969,1.0,0.699,1.0,0.901,1.0,0.664,1.0,1.0,1.0,0.906,1.0,1.0,1.0,0.946,1.0,0.788,1.0,0.966,1.0,0.919,1.0,1.0,0.954,1.0,1.0,0.939,0.921,0.933,1.0,1.0,0.722,0.917,1.0,1.0,1.0,1.0,1.0,1.0,1.0,1.0,1.0	0.01
93219	ENSG00000132780	NASP	chr1	+	46072992	46074009	46072153	46072263	46078840	46078920	93219	170,358,78,246,168,69,145,120,58,383,99,121,243,118,171,47,129	57,138,27,70,84,45,19,26,38,103,62,76,107,18,67,3,18	174,141,160,144,100,34,5,12,162,156,80,158,74,88,132,108,54,129,29,81,62,278,0,179,219,25,26,19,0,160,67,141,706,216,172,72,85,105,55,174,186,92,332,190,75,125,1,5,179,293,138	92,93,38,42,34,27,50,4,49,77,135,119,33,64,77,54,32,60,43,96,32,138,5,79,111,9,14,49,1,100,30,52,229,167,215,30,57,137,16,70,28,106,104,103,14,113,40,36,64,109,68	1039	36	1.24528e-11	3.85452e-08	0.094,0.082,0.091,0.109,0.065,0.05,0.209,0.138,0.05,0.114,0.052,0.052,0.073,0.185,0.081,0.352,0.199	0.062,0.05,0.127,0.106,0.092,0.042,0.003,0.094,0.103,0.066,0.02,0.044,0.072,0.045,0.056,0.065,0.055,0.069,0.023,0.028,0.063,0.065,0.0,0.073,0.064,0.088,0.06,0.013,0.0,0.053,0.072,0.086,0.097,0.043,0.027,0.077,0.049,0.026,0.106,0.079,0.187,0.029,0.1,0.06,0.157,0.037,0.001,0.005,0.088,0.085,0.066	0.055
48546	ENSG00000134419	RPS15A	chr16	-	18799384	18799481	18796059	18796145	18800302	18800440	48546	3.91927e+64	7,11,10,6,15,7,16,103,9,14,11,10,8,80,8,44,9	4101,1338,4239,3534,2627,1060,3369,222,1818,4855,2827,3504,5880,3119,2751,3591,2364,2342,3148,6390,2177,2287,332,3425,4179,696,1208,3083,43,3828,1042,3697,4466,4111,5312,1408,4486,8528,1593,2230,1868,2430,2899,2105,1150,2887,2179,2427,2923,2035,4856	6,8,9,17,7,5,18,1,5,16,9,9,18,4,10,7,8,5,6,21,8,13,1,8,15,3,3,7,1,8,2,15,13,6,20,3,18,15,3,7,13,8,6,5,8,7,12,6,3,6,13	119	36	2.24507e-11	6.725e-08	0.994,0.987,0.989,0.995,0.985,0.993,0.986,0.622,0.986,0.99,0.99,0.988,0.993,0.572,0.989,0.686,0.991	0.995,0.981,0.993,0.984,0.991,0.985,0.983,0.985,0.991,0.989,0.99,0.992,0.99,0.996,0.988,0.994,0.989,0.993,0.994,0.989,0.988,0.982,0.99,0.992,0.988,0.986,0.992,0.993,0.929,0.993,0.994,0.987,0.99,0.995,0.988,0.993,0.987,0.994,0.994,0.99,0.978,0.989,0.993,0.992,0.978,0.992,0.982,0.992,0.997,0.99,0.991	-0.063
73973	ENSG00000163466	ARPC2	chr2	+	219099074	219099120	219093460	219093573	219103386	219103573	73973	532,502,355,267,290,198,257,113,287,386,324,244,387,108,230,61,256	31,45,63,43,13,40,39,3,13,18,27,21,4,6,33,22,49	399,449,685,546,304,124,195,24,378,614,1091,305,251,573,459,285,213,238,489,660,264,356,29,567,348,93,100,395,6,528,71,366,629,379,741,335,296,664,124,476,174,556,286,759,66,341,330,301,444,413,833	26,12,35,40,30,17,8,0,20,45,30,19,38,16,15,16,5,9,33,28,24,10,3,11,9,8,16,17,0,18,1,35,15,12,17,13,27,16,1,16,18,20,15,21,10,9,8,12,9,22,36	72	36	6.02637e-11	1.74876e-07	0.896,0.848,0.738,0.756,0.918,0.712,0.767,0.95,0.917,0.915,0.857,0.853,0.98,0.9,0.777,0.581,0.723	0.885,0.949,0.907,0.872,0.835,0.785,0.924,1.0,0.904,0.872,0.948,0.889,0.768,0.947,0.939,0.899,0.955,0.93,0.881,0.922,0.846,0.947,0.829,0.963,0.951,0.853,0.758,0.921,1.0,0.936,0.973,0.839,0.954,0.94,0.956,0.928,0.846,0.954,0.984,0.937,0.829,0.933,0.905,0.948,0.767,0.95,0.954,0.926,0.961,0.904,0.92	-0.08
62691	ENSG00000179335	CLK3	chr15	+	74918142	74918309	74915960	74917359	74919692	74919787	62691	229,814,610,226,173,375,307,83,213,467,400,253,61,50,198,84,231	3,12,3,0,2,1,0,0,5,7,2,1,0,0,6,0,2	308,100,146,283,172,108,143,7,169,403,109,211,238,103,172,173,85,182,109,295,186,151,31,105,185,58,168,208,17,319,97,362,322,135,116,138,199,330,131,185,159,177,207,156,185,140,164,89,204,86,339	0,1,6,0,0,3,11,0,0,11,9,21,5,6,2,2,3,2,2,1,9,5,3,5,1,2,0,6,0,7,7,5,0,1,7,9,6,4,4,2,21,14,12,3,3,3,3,7,0,5,4	189	36	1.13192e-10	3.18511e-07	0.936,0.928,0.975,1.0,0.943,0.986,1.0,1.0,0.89,0.927,0.974,0.98,1.0,1.0,0.863,1.0,0.957	1.0,0.95,0.823,1.0,1.0,0.873,0.712,1.0,1.0,0.875,0.698,0.657,0.901,0.766,0.942,0.943,0.844,0.945,0.912,0.983,0.797,0.852,0.663,0.8,0.972,0.847,1.0,0.868,1.0,0.897,0.725,0.932,1.0,0.963,0.759,0.745,0.863,0.94,0.862,0.946,0.591,0.707,0.767,0.908,0.922,0.899,0.912,0.708,1.0,0.766,0.942	0.092
26504	ENSG00000150093	ITGB1	chr10	-	33195392	33195508	33189327	33190563	33197295	33197462	26504	18,27,26,7,16,46,20,8,9,17,26,5,2,1,21,17,35	96,194,48,109,172,53,35,17,81,178,52,60,129,27,45,8,84	14,1,6,38,24,3,5,0,3,14,1,3,13,6,10,4,17,0,26,20,17,0,1,1,1,5,0,2,0,9,1,18,23,4,3,4,9,9,0,7,6,3,3,2,9,2,5,5,6,16,13	53,66,95,95,46,6,113,6,95,173,128,65,35,71,47,44,97,24,96,147,43,58,5,90,41,15,25,50,1,129,36,40,207,161,83,29,40,74,51,36,31,124,69,91,34,108,22,59,106,171,74	138	36	1.61353e-10	4.40679e-07	0.047,0.035,0.124,0.016,0.024,0.185,0.13,0.109,0.028,0.024,0.115,0.021,0.004,0.01,0.109,0.357,0.098	0.064,0.004,0.016,0.094,0.12,0.115,0.011,0.0,0.008,0.021,0.002,0.012,0.088,0.022,0.053,0.023,0.044,0.0,0.066,0.034,0.093,0.0,0.05,0.003,0.006,0.08,0.0,0.01,0.0,0.018,0.007,0.105,0.028,0.006,0.009,0.035,0.055,0.031,0.0,0.048,0.048,0.006,0.011,0.006,0.065,0.005,0.056,0.022,0.015,0.024,0.044	0.051
28599	ENSG00000159210	SNF8	chr17	-	47014216	47014295	47013531	47013604	47014381	47014486	28599	13,23,14,5,9,18,21,2,7,2,16,11,5,1,15,6,22	32,32,20,25,32,12,25,9,16,34,19,20,42,6,13,2,12	7,3,8,18,22,6,8,2,7,10,4,13,21,3,2,2,6,7,11,4,13,5,0,4,4,4,3,5,0,0,2,3,11,5,4,2,7,11,3,5,19,4,8,0,1,6,2,7,9,12,4	27,40,56,33,29,5,44,2,40,42,71,44,25,39,45,25,23,29,38,78,13,38,3,44,37,14,12,32,1,32,15,22,60,60,60,26,29,52,14,29,15,49,39,69,10,41,43,38,31,28,49	101	36	3.27535e-10	8.68987e-07	0.126,0.204,0.2,0.067,0.091,0.348,0.23,0.073,0.135,0.021,0.231,0.164,0.041,0.056,0.291,0.517,0.395	0.085,0.026,0.048,0.163,0.213,0.3,0.061,0.263,0.059,0.078,0.02,0.095,0.23,0.027,0.016,0.028,0.085,0.079,0.094,0.018,0.263,0.045,0.0,0.031,0.037,0.092,0.082,0.053,0.0,0.0,0.045,0.046,0.061,0.029,0.023,0.027,0.079,0.07,0.071,0.058,0.311,0.028,0.068,0.0,0.034,0.05,0.016,0.062,0.094,0.133,0.028	0.111
48541	ENSG00000134419	RPS15A	chr16	-	18799384	18799464	18796059	18796145	18800302	18800440	48541	9.47573e+68	7,11,10,6,15,7,16,103,9,14,11,10,8,80,8,44,9	9.92933e+212	6,8,9,17,7,5,18,1,5,16,9,9,18,4,10,7,8,5,6,21,8,13,1,8,15,3,3,7,1,8,2,15,13,6,20,3,18,15,3,7,13,8,6,5,8,7,12,6,3,6,13	102	36	5.06459e-10	1.30637e-06	0.998,0.996,0.996,0.998,0.995,0.998,0.995,0.878,0.995,0.997,0.997,0.996,0.998,0.868,0.996,0.899,0.997	0.998,0.993,0.998,0.994,0.997,0.994,0.995,0.996,0.997,0.996,0.996,0.997,0.997,0.999,0.996,0.998,0.996,0.998,0.998,0.997,0.996,0.994,0.997,0.998,0.996,0.995,0.997,0.997,0.977,0.998,0.998,0.995,0.997,0.998,0.996,0.997,0.996,0.998,0.998,0.997,0.993,0.996,0.997,0.997,0.993,0.997,0.994,0.998,0.999,0.997,0.997	-0.02
103454	ENSG00000133112	TPT1	chr13	-	45913631	45913737	45912821	45912911	45914128	45914319	103454	3.12283e+81	174,206,330,23,48,132,119,42,103,413,158,80,45,4,138,160,179	3.27522e+244	60,38,124,184,359,68,51,5,30,435,47,331,217,70,41,116,46,86,285,153,64,28,21,40,71,14,24,102,0,317,57,417,138,45,123,45,58,155,45,44,269,56,577,52,98,37,62,77,123,131,153	128	36	5.99121e-10	1.50361e-06	0.981,0.973,0.967,0.996,0.993,0.986,0.986,0.978,0.975,0.954,0.98,0.984,0.993,0.998,0.971,0.879,0.971	0.994,0.991,0.988,0.984,0.955,0.968,0.995,0.985,0.994,0.968,0.994,0.953,0.982,0.991,0.995,0.987,0.992,0.981,0.976,0.989,0.983,0.993,0.955,0.994,0.988,0.99,0.992,0.986,1.0,0.97,0.97,0.956,0.987,0.994,0.991,0.987,0.992,0.991,0.983,0.988,0.935,0.99,0.917,0.993,0.948,0.994,0.981,0.979,0.985,0.961,0.987	-0.006
103703	ENSG00000152234	ATP5A1	chr18	-	43673145	43673328	43671647	43671817	43675018	43675097	103703	5,5,5,12,8,7,7,13,40,13,54,39,5,4,57,11,28	256,133,155,168,123,168,182,74,109,224,198,148,150,79,121,34,155	22,12,18,28,14,30,3,3,12,6,9,4,17,19,51,19,7,9,14,0,45,18,0,11,1,6,2,11,0,8,10,20,41,1,14,5,3,12,1,52,5,24,4,10,18,8,5,0,16,2,21	271,157,228,200,111,14,121,8,114,337,410,215,237,225,136,178,92,148,157,263,122,238,8,212,191,32,82,182,1,173,42,196,323,170,480,103,296,429,45,194,45,258,132,278,52,214,153,84,219,224,318	205	36	8.61618e-10	2.1055e-06	0.003,0.007,0.006,0.012,0.011,0.007,0.007,0.03,0.061,0.01,0.046,0.044,0.006,0.009,0.076,0.054,0.031	0.014,0.013,0.014,0.024,0.022,0.273,0.004,0.062,0.018,0.003,0.004,0.003,0.012,0.015,0.062,0.018,0.013,0.011,0.015,0.0,0.061,0.013,0.0,0.009,0.001,0.032,0.004,0.011,0.0,0.008,0.04,0.018,0.022,0.001,0.005,0.008,0.002,0.005,0.004,0.045,0.019,0.016,0.005,0.006,0.057,0.007,0.006,0.0,0.013,0.002,0.011	0.004
103707	ENSG00000152234	ATP5A1	chr18	-	43673145	43673331	43671647	43671817	43675018	43675097	103707	5,5,5,13,8,7,7,14,42,12,55,41,5,4,55,11,24	256,133,155,168,123,168,182,74,109,224,198,148,150,79,121,34,155	22,12,19,28,14,30,3,3,10,6,9,4,17,19,53,19,7,9,15,0,46,18,1,11,1,6,2,12,0,8,10,17,41,1,16,5,3,12,1,52,5,24,4,10,17,8,8,0,16,2,20	271,157,228,200,111,14,121,8,114,337,410,215,237,225,136,178,92,148,157,263,122,238,8,212,191,32,82,182,1,173,42,196,323,170,480,103,296,429,45,194,45,258,132,278,52,214,153,84,219,224,318	208	36	1.35203e-09	3.21917e-06	0.003,0.006,0.006,0.013,0.011,0.007,0.007,0.032,0.063,0.009,0.046,0.046,0.006,0.009,0.073,0.053,0.026	0.014,0.013,0.014,0.024,0.021,0.271,0.004,0.061,0.015,0.003,0.004,0.003,0.012,0.014,0.063,0.018,0.013,0.01,0.016,0.0,0.061,0.013,0.021,0.009,0.001,0.031,0.004,0.011,0.0,0.008,0.04,0.015,0.021,0.001,0.006,0.008,0.002,0.005,0.004,0.044,0.019,0.016,0.005,0.006,0.054,0.006,0.009,0.0,0.012,0.002,0.011	0.004
81140	ENSG00000088832	FKBP1A	chr20	-	1351665	1351791	1350227	1350716	1352719	1352798	81140	10,23,4,5,0,3,9,2,9,9,6,8,3,2,3,3,19	63,61,14,50,84,26,49,30,66,81,56,37,135,10,51,2,21	17,5,6,6,1,2,1,0,1,9,0,9,7,3,5,1,0,11,2,0,9,9,1,3,14,0,15,2,0,3,5,4,12,5,4,3,8,6,3,1,9,10,7,1,1,7,4,1,5,5,23	146,129,105,52,32,41,28,4,119,115,217,60,54,102,103,44,37,45,92,123,57,94,5,142,108,37,23,63,3,103,21,37,164,129,124,80,85,134,26,66,11,120,62,153,16,102,65,40,70,72,256	148	36	1.7712e-09	4.11181e-06	0.037,0.084,0.065,0.024,0.0,0.027,0.043,0.016,0.032,0.026,0.025,0.05,0.005,0.046,0.014,0.267,0.18	0.028,0.009,0.014,0.027,0.008,0.012,0.009,0.0,0.002,0.019,0.0,0.035,0.031,0.007,0.012,0.005,0.0,0.056,0.005,0.0,0.037,0.023,0.046,0.005,0.031,0.0,0.137,0.008,0.0,0.007,0.055,0.026,0.017,0.009,0.008,0.009,0.022,0.011,0.027,0.004,0.166,0.02,0.027,0.002,0.015,0.016,0.015,0.006,0.017,0.017,0.021	0.034
70748	ENSG00000134333	LDHA	chr11	+	18422176	18422292	18420977	18421095	18422383	18422481	70748	15,46,17,56,73,14,11,15,50,19,15,7,27,14,34,8,78	126,248,190,365,281,127,300,39,238,238,119,131,215,27,173,13,135	39,27,27,51,95,9,10,2,30,18,22,14,8,20,43,24,15,34,18,41,18,39,0,23,26,5,16,40,0,15,16,39,54,17,35,15,10,61,6,27,12,61,13,36,5,12,5,11,54,11,90	307,228,478,271,278,51,201,8,149,394,217,214,404,248,146,198,103,233,247,534,96,248,10,174,260,24,227,322,2,238,28,240,404,214,649,121,393,599,81,189,36,479,99,311,98,210,168,129,288,127,534	138	36	2.81937e-09	6.38546e-06	0.03,0.046,0.023,0.038,0.063,0.028,0.009,0.091,0.052,0.02,0.032,0.014,0.032,0.119,0.049,0.138,0.131	0.032,0.03,0.015,0.047,0.082,0.044,0.013,0.061,0.05,0.012,0.026,0.017,0.005,0.021,0.071,0.031,0.037,0.037,0.019,0.02,0.047,0.039,0.0,0.033,0.025,0.052,0.018,0.031,0.0,0.016,0.13,0.041,0.034,0.02,0.014,0.031,0.007,0.026,0.019,0.036,0.08,0.032,0.033,0.029,0.013,0.015,0.008,0.022,0.047,0.022,0.042	0.022
73971	ENSG00000163466	ARPC2	chr2	+	219091718	219091820	219090642	219090677	219093460	219093573	73971	87,36,109,7,14,45,49,5,17,11,27,23,1,3,69,37,132	203,245,177,115,94,100,107,36,111,160,146,101,163,37,84,38,104	56,2,63,61,109,22,21,0,15,51,4,16,142,18,17,25,4,12,50,36,31,14,0,5,8,4,9,19,0,13,5,47,32,4,22,17,32,19,4,12,90,31,6,4,38,42,19,20,17,18,32	160,194,257,225,97,40,82,8,127,243,360,105,106,188,168,99,80,93,186,207,99,106,9,235,152,35,48,141,2,191,18,127,262,143,245,121,123,275,31,172,57,222,91,262,30,130,133,104,166,157,337	116	28	3.04146e-09	6.56807e-06	0.094,0.034,0.129,0.014,0.035,0.098,0.1,0.032,0.036,0.016,0.043,0.052,0.001,0.019,0.165,0.19,0.235	0.078,0.002,0.056,0.061,0.213,0.117,0.058,0.0,0.028,0.048,0.003,0.035,0.244,0.023,0.024,0.057,0.012,0.03,0.061,0.04,0.07,0.031,0.0,0.005,0.013,0.027,0.043,0.032,0.0,0.016,0.063,0.082,0.029,0.007,0.021,0.033,0.059,0.016,0.03,0.017,0.276,0.033,0.016,0.004,0.234,0.072,0.033,0.044,0.024,0.027,0.022	0.026
81896	ENSG00000133872	TMEM66	chr8	-	29931392	29931571	29927157	29927575	29940362	29940464	81896	1.16122e+55	32,25,11,12,16,17,35,7,17,11,9,12,7,5,11,2,15	766,229,727,1122,879,151,616,22,322,1370,661,598,1182,677,458,783,411,394,695,1232,398,347,8,507,484,101,385,784,4,787,196,763,1118,342,1146,285,1058,1824,212,226,519,934,451,605,178,578,145,117,719,652,869	17,13,22,25,16,6,49,2,8,33,18,15,15,19,13,24,19,16,21,36,8,7,2,11,6,7,15,29,0,13,3,8,35,7,27,18,41,47,4,10,19,26,25,8,4,17,6,11,19,19,23	201	36	2.97604e-09	6.56807e-06	0.867,0.939,0.95,0.95,0.855,0.889,0.862,0.914,0.899,0.931,0.95,0.906,0.927,0.891,0.914,0.951,0.861	0.89,0.759,0.855,0.889,0.908,0.818,0.692,0.663,0.878,0.881,0.868,0.877,0.934,0.865,0.863,0.854,0.795,0.815,0.856,0.86,0.899,0.899,0.417,0.892,0.935,0.721,0.821,0.829,1.0,0.916,0.921,0.945,0.851,0.897,0.884,0.739,0.822,0.874,0.905,0.802,0.83,0.865,0.764,0.931,0.889,0.859,0.812,0.656,0.871,0.86,0.871	0.066
33950	ENSG00000104408	EIF3E	chr8	-	109254340	109254575	109254027	109254142	109260841	109260945	33950	99,112,67,20,40,38,64,29,55,34,52,60,7,22,69,17,81	339,236,350,321,229,356,268,162,195,314,330,142,131,86,196,71,275	130,11,25,68,57,11,9,5,23,72,19,43,63,31,40,50,36,27,13,21,38,40,0,22,2,10,29,6,0,26,10,54,93,11,44,36,73,44,16,38,81,53,35,27,23,122,4,2,23,32,47	327,139,375,252,189,52,266,12,150,357,353,252,394,307,170,311,218,154,302,395,130,210,8,172,83,42,92,88,5,312,49,353,357,223,655,149,304,716,79,166,100,245,293,285,68,241,168,146,377,171,494	257	36	3.66134e-09	7.72702e-06	0.039,0.062,0.026,0.009,0.024,0.015,0.032,0.024,0.038,0.015,0.022,0.056,0.007,0.035,0.047,0.032,0.04	0.053,0.011,0.009,0.036,0.041,0.029,0.005,0.055,0.021,0.027,0.007,0.023,0.022,0.014,0.032,0.022,0.023,0.024,0.006,0.007,0.039,0.026,0.0,0.018,0.003,0.032,0.042,0.009,0.0,0.012,0.028,0.021,0.035,0.007,0.009,0.033,0.033,0.009,0.028,0.031,0.102,0.029,0.016,0.013,0.045,0.066,0.003,0.002,0.008,0.026,0.013	0.007
75436	ENSG00000156467	UQCRB	chr8	-	97243453	97243743	97242942	97243360	97244001	97244168	75436	19,43,61,133,104,47,49,17,21,55,31,42,6,15,22,14,84	440,467,499,462,660,503,399,134,359,442,480,332,373,71,292,40,414	66,15,34,77,55,42,5,10,39,35,41,27,25,27,59,35,14,64,18,59,16,17,1,13,13,17,6,20,6,38,3,52,36,30,18,12,23,89,7,7,10,14,13,23,29,9,9,5,74,18,86	728,339,709,618,518,180,507,52,537,776,1067,568,526,600,859,540,384,342,548,892,423,349,42,386,365,137,119,505,13,590,180,595,694,610,808,264,568,1359,147,394,107,356,411,611,153,354,430,386,583,506,826	312	36	5.40789e-09	1.11594e-05	0.005,0.011,0.014,0.032,0.018,0.011,0.014,0.014,0.007,0.014,0.007,0.014,0.002,0.024,0.009,0.039,0.023	0.01,0.005,0.006,0.014,0.012,0.026,0.001,0.022,0.008,0.005,0.004,0.005,0.005,0.005,0.008,0.007,0.004,0.021,0.004,0.008,0.004,0.006,0.003,0.004,0.004,0.014,0.006,0.005,0.051,0.007,0.002,0.01,0.006,0.006,0.003,0.005,0.005,0.007,0.005,0.002,0.011,0.005,0.004,0.004,0.021,0.003,0.002,0.001,0.014,0.004,0.012	0.007
73976	ENSG00000163466	ARPC2	chr2	+	219099571	219099767	219099074	219099120	219103386	219103446	73976	444,343,449,95,41,198,255,51,176,108,184,237,16,43,255,228,516	207,171,132,106,138,77,91,58,115,163,129,82,167,56,87,11,86	243,64,157,438,329,81,6,5,96,317,49,79,237,60,127,90,53,85,59,46,205,83,6,66,63,41,143,128,3,117,15,242,365,26,63,159,97,83,34,144,424,130,106,63,135,178,9,5,131,166,129	180,200,296,199,112,55,83,8,160,243,481,130,95,253,186,120,94,106,218,332,111,167,16,231,145,36,35,159,2,230,38,158,258,157,339,145,117,292,58,230,42,219,118,337,19,133,141,138,192,165,347	218	36	7.54572e-09	1.52324e-05	0.262,0.249,0.36,0.129,0.047,0.298,0.316,0.127,0.202,0.099,0.191,0.323,0.016,0.113,0.326,0.774,0.498	0.182,0.05,0.081,0.267,0.327,0.196,0.012,0.094,0.09,0.177,0.017,0.091,0.292,0.038,0.101,0.11,0.085,0.117,0.043,0.022,0.234,0.076,0.058,0.045,0.067,0.158,0.403,0.117,0.199,0.077,0.061,0.202,0.189,0.027,0.03,0.153,0.12,0.045,0.088,0.094,0.625,0.089,0.129,0.03,0.54,0.181,0.01,0.006,0.101,0.142,0.058	0.122
103458	ENSG00000133112	TPT1	chr13	-	45914846	45914955	45914128	45914319	45915176	45915293	103458	6.26871e+67	282,234,312,171,88,222,398,64,185,394,169,192,60,27,166,59,138	7.09533e+205	184,84,222,254,224,69,551,10,42,384,62,240,529,70,92,242,86,107,278,317,95,60,29,82,100,37,38,107,1,234,50,279,230,124,207,65,130,254,64,76,360,93,298,97,97,118,149,204,162,41,193	131	36	8.26776e-09	1.63348e-05	0.859,0.893,0.874,0.899,0.941,0.902,0.832,0.889,0.851,0.847,0.916,0.861,0.963,0.941,0.858,0.85,0.905	0.914,0.916,0.914,0.9,0.877,0.87,0.823,0.895,0.96,0.884,0.961,0.867,0.855,0.962,0.949,0.908,0.942,0.911,0.901,0.922,0.91,0.943,0.808,0.952,0.936,0.908,0.95,0.94,0.979,0.906,0.899,0.877,0.919,0.935,0.932,0.925,0.928,0.929,0.91,0.912,0.72,0.941,0.833,0.942,0.838,0.927,0.851,0.837,0.924,0.946,0.932	-0.019
81893	ENSG00000133872	TMEM66	chr8	-	29931392	29931567	29927157	29927575	29940362	29940640	81893	9.66183e+53	32,25,11,12,16,17,35,7,17,11,9,12,7,5,11,2,15	624,177,610,947,754,126,443,21,272,1121,540,476,992,588,379,650,351,333,592,1019,303,285,5,425,415,88,323,620,3,646,174,644,962,291,950,218,871,1482,183,184,448,782,372,495,152,492,99,84,600,538,715	17,13,22,25,16,6,49,2,8,33,18,15,15,19,13,24,19,16,21,36,8,7,2,11,6,7,15,29,0,13,3,8,35,7,27,18,41,47,4,10,19,26,25,8,4,17,6,11,19,19,23	197	36	1.20229e-08	2.3259e-05	0.847,0.93,0.941,0.941,0.832,0.867,0.841,0.905,0.888,0.922,0.942,0.891,0.915,0.879,0.897,0.941,0.836	0.87,0.713,0.835,0.874,0.896,0.793,0.623,0.657,0.861,0.861,0.846,0.853,0.924,0.85,0.842,0.832,0.771,0.792,0.837,0.838,0.874,0.882,0.314,0.876,0.927,0.697,0.797,0.796,1.0,0.901,0.914,0.936,0.834,0.884,0.865,0.689,0.795,0.852,0.893,0.771,0.812,0.846,0.731,0.919,0.874,0.841,0.751,0.583,0.852,0.838,0.85	0.076
58791	ENSG00000087088	BAX	chr19	+	49463495	49463593	49459454	49459590	49464066	49464171	58791	17,22,17,11,11,21,57,3,12,13,17,16,6,2,15,1,25	35,108,38,72,101,53,74,17,53,73,57,60,97,13,38,3,40	33,4,12,26,18,3,11,0,7,16,7,7,33,18,21,9,1,9,17,26,7,12,2,14,12,4,8,9,0,6,6,4,20,5,22,5,21,31,2,13,17,4,5,9,2,23,6,5,8,14,21	64,67,95,47,28,18,36,3,108,116,101,72,67,143,87,49,34,75,56,102,67,103,8,138,72,14,17,74,3,56,37,64,116,85,164,44,71,130,27,77,23,80,98,123,10,83,67,64,59,83,220	120	36	1.27204e-08	2.41063e-05	0.127,0.058,0.118,0.044,0.032,0.106,0.188,0.05,0.064,0.051,0.082,0.074,0.018,0.044,0.106,0.091,0.158	0.134,0.018,0.037,0.142,0.162,0.048,0.084,0.0,0.019,0.04,0.02,0.028,0.129,0.036,0.068,0.052,0.009,0.035,0.083,0.071,0.03,0.034,0.07,0.03,0.048,0.079,0.124,0.035,0.0,0.031,0.046,0.018,0.049,0.017,0.039,0.033,0.082,0.067,0.022,0.048,0.181,0.015,0.015,0.021,0.057,0.077,0.026,0.023,0.039,0.048,0.028	0.031
49238	ENSG00000111229	ARPC3	chr12	-	110874469	110874488	110873982	110874009	110874888	110874957	49238	239,522,216,362,710,276,301,81,231,447,295,246,609,71,233,28,150	18,28,15,26,15,22,18,0,11,15,29,29,3,3,18,3,22	348,510,529,568,193,152,362,17,637,836,880,375,200,633,640,315,357,281,387,1107,126,361,39,721,368,143,111,372,5,588,114,416,694,728,662,318,162,691,196,395,49,568,351,770,89,380,235,377,604,343,720	16,5,7,47,17,21,19,0,14,32,13,24,31,11,8,22,6,27,14,42,21,9,3,12,5,6,0,20,0,22,3,17,13,4,13,5,15,10,9,12,14,10,26,10,23,9,24,7,9,13,8	12	20	1.41648e-08	2.57908e-05	0.957,0.969,0.96,0.959,0.987,0.954,0.965,1.0,0.972,0.98,0.944,0.934,0.997,0.975,0.956,0.94,0.919	0.973,0.994,0.992,0.953,0.95,0.923,0.969,1.0,0.987,0.978,0.991,0.963,0.915,0.99,0.993,0.96,0.99,0.945,0.979,0.978,0.909,0.985,0.956,0.99,0.992,0.975,1.0,0.969,1.0,0.978,0.984,0.976,0.989,0.997,0.988,0.991,0.947,0.991,0.973,0.982,0.854,0.99,0.957,0.992,0.866,0.986,0.942,0.989,0.991,0.978,0.993	-0.008
81900	ENSG00000133872	TMEM66	chr8	-	29931392	29931544	29927389	29927575	29940362	29940590	81900	8.71162e+51	32,25,11,12,16,17,35,7,17,11,9,12,7,5,11,2,15	565,156,548,849,668,105,444,19,236,1010,488,438,881,520,333,597,310,297,525,910,272,248,5,376,373,78,287,553,2,587,150,579,854,244,854,199,769,1335,164,158,395,716,341,448,132,436,96,84,537,488,644	17,13,22,25,16,6,49,2,8,33,18,15,15,19,13,24,19,16,21,36,8,7,2,11,6,7,15,29,0,13,3,8,35,7,27,18,41,47,4,10,19,26,25,8,4,17,6,11,19,19,23	174	36	1.40391e-08	2.57908e-05	0.849,0.931,0.942,0.941,0.833,0.869,0.841,0.904,0.887,0.922,0.943,0.892,0.916,0.88,0.898,0.942,0.837	0.873,0.713,0.837,0.875,0.896,0.784,0.652,0.663,0.859,0.864,0.849,0.858,0.924,0.85,0.841,0.837,0.771,0.793,0.838,0.839,0.876,0.88,0.341,0.876,0.928,0.697,0.798,0.798,1.0,0.903,0.912,0.937,0.835,0.878,0.867,0.696,0.795,0.855,0.895,0.766,0.811,0.851,0.738,0.921,0.872,0.841,0.768,0.612,0.854,0.842,0.853	0.074
88578	ENSG00000169045	HNRNPH1	chr5	-	179048843	179048977	179048254	179048398	179050037	179050165	88578	239,852,572,222,109,403,327,136,276,521,371,212,27,157,269,62,374	256,549,214,110,66,262,157,64,185,226,139,220,111,76,164,55,172	433,180,121,487,256,153,4,32,118,373,179,277,211,120,355,293,99,233,35,35,135,315,4,154,24,9,142,14,1,282,191,367,512,100,161,184,192,241,67,303,203,220,372,317,185,213,7,3,389,171,495	356,197,142,318,187,102,201,18,131,309,279,201,152,132,168,155,63,188,47,101,76,260,20,149,71,26,146,33,0,166,69,400,330,160,280,132,176,243,48,239,253,319,250,337,129,231,173,127,299,150,332	156	36	1.47004e-08	2.62512e-05	0.177,0.264,0.382,0.318,0.276,0.262,0.325,0.329,0.256,0.347,0.381,0.182,0.053,0.323,0.275,0.206,0.334	0.219,0.174,0.164,0.261,0.24,0.257,0.005,0.291,0.172,0.218,0.129,0.241,0.243,0.173,0.328,0.304,0.266,0.222,0.147,0.074,0.291,0.218,0.044,0.193,0.072,0.074,0.183,0.089,1.0,0.282,0.39,0.175,0.264,0.126,0.117,0.243,0.201,0.186,0.244,0.226,0.156,0.137,0.256,0.178,0.249,0.175,0.009,0.005,0.231,0.208,0.256	0.068
5885	ENSG00000143549	TPM3	chr1	-	154141780	154141859	154129169	154130197	154142875	154142945	5885	61,84,125,5,23,60,24,28,47,97,62,12,12,7,43,10,26	484,525,377,258,456,261,148,50,305,511,245,189,271,52,236,48,203	39,21,30,44,45,6,21,1,24,88,25,42,105,36,23,24,12,32,42,46,46,15,3,23,23,11,12,16,0,71,5,56,81,25,38,17,35,58,6,21,5,17,20,18,15,26,25,13,29,22,53	366,401,430,396,245,63,327,13,218,810,378,269,203,344,244,263,169,200,365,522,167,298,23,260,194,51,111,300,2,502,44,257,457,298,556,181,274,413,96,269,81,451,180,465,72,282,178,193,259,321,469	101	36	1.5571e-08	2.72812e-05	0.043,0.054,0.106,0.007,0.018,0.076,0.055,0.166,0.052,0.063,0.083,0.022,0.016,0.046,0.061,0.069,0.044	0.037,0.018,0.024,0.038,0.061,0.033,0.022,0.027,0.038,0.037,0.023,0.053,0.156,0.036,0.033,0.032,0.025,0.054,0.039,0.03,0.089,0.018,0.044,0.031,0.041,0.071,0.037,0.019,0.0,0.048,0.039,0.072,0.059,0.029,0.024,0.032,0.044,0.048,0.022,0.027,0.022,0.013,0.038,0.014,0.069,0.032,0.048,0.023,0.038,0.024,0.039	0.019
42159	ENSG00000147677	EIF3H	chr8	-	117709291	117709476	117671051	117671219	117767904	117768023	42159	10,6,10,9,11,15,11,2,5,14,15,7,5,5,9,4,7	25,60,40,23,7,39,40,5,18,22,41,13,3,7,32,10,21	14,2,20,13,6,3,9,1,6,13,9,13,20,10,7,15,8,11,15,21,6,8,3,6,7,3,5,5,1,7,3,20,13,11,15,3,12,15,4,10,7,8,16,11,8,4,10,7,7,4,13	17,6,14,11,15,6,34,0,9,10,8,19,23,16,10,15,11,17,9,17,17,3,0,0,2,4,9,3,2,5,1,18,14,1,15,6,23,33,2,12,26,21,8,4,7,16,17,8,8,20,13	207	36	1.60521e-08	2.76033e-05	0.065,0.017,0.042,0.064,0.215,0.063,0.046,0.065,0.046,0.1,0.06,0.086,0.225,0.11,0.047,0.065,0.055	0.125,0.055,0.199,0.17,0.065,0.08,0.044,1.0,0.104,0.184,0.164,0.106,0.131,0.098,0.109,0.148,0.112,0.101,0.225,0.177,0.058,0.317,1.0,1.0,0.378,0.115,0.088,0.225,0.08,0.196,0.343,0.162,0.139,0.657,0.148,0.08,0.083,0.073,0.258,0.127,0.045,0.062,0.258,0.324,0.166,0.042,0.093,0.132,0.132,0.034,0.148	-0.122
87954	ENSG00000175061	C17orf76-AS1	chr17	+	16342841	16343017	16342640	16342728	16343498	16343567	87954	5.67513e+50	889,402,474,486,474,727,771,54,434,559,755,460,809,41,431,54,550	434,244,526,381,249,245,213,18,182,448,683,355,695,563,315,528,222,138,160,488,247,223,20,316,291,49,206,516,4,333,108,377,582,338,733,197,479,476,113,233,143,332,463,380,154,420,55,77,623,299,420	724,193,672,368,372,241,780,27,221,711,373,662,1710,677,357,706,431,338,616,1120,322,556,28,413,946,123,240,404,6,593,150,615,777,663,1498,220,694,1239,269,342,187,548,556,477,239,731,295,365,662,273,1211	198	36	2.45596e-08	4.14651e-05	0.104,0.188,0.208,0.164,0.074,0.158,0.165,0.453,0.115,0.164,0.097,0.144,0.099,0.373,0.046,0.259,0.157	0.098,0.187,0.125,0.158,0.108,0.156,0.047,0.108,0.13,0.103,0.25,0.089,0.069,0.131,0.138,0.12,0.086,0.069,0.045,0.073,0.122,0.068,0.115,0.122,0.053,0.068,0.135,0.188,0.108,0.093,0.116,0.1,0.12,0.085,0.082,0.14,0.111,0.065,0.071,0.11,0.122,0.099,0.131,0.127,0.105,0.095,0.033,0.037,0.146,0.166,0.059	0.067
13942	ENSG00000168710	AHCYL1	chr1	+	110555518	110555621	110553835	110553979	110557384	110557479	13942	15,32,9,40,6,1,10,2,6,13,3,5,14,6,8,0,12	0,0,0,0,0,0,0,0,0,0,0,0,0,0,0,1,0	3,16,13,3,8,2,7,2,9,11,12,7,7,9,3,7,1,6,1,7,1,18,2,18,25,1,5,5,1,7,2,3,15,19,29,8,8,1,3,8,14,18,7,14,6,3,7,6,18,8,18	0,0,0,0,2,1,0,0,0,0,0,0,1,0,0,0,0,0,0,0,0,0,0,0,0,0,0,0,0,0,0,2,0,0,0,0,0,0,0,0,5,0,0,0,0,0,0,0,0,1,0	125	36	3.67155e-08	6.08815e-05	1.0,1.0,1.0,1.0,1.0,1.0,1.0,1.0,1.0,1.0,1.0,1.0,1.0,1.0,1.0,0.0,1.0	1.0,1.0,1.0,1.0,0.535,0.365,1.0,1.0,1.0,1.0,1.0,1.0,0.668,1.0,1.0,1.0,1.0,1.0,1.0,1.0,1.0,1.0,1.0,1.0,1.0,1.0,1.0,1.0,1.0,1.0,1.0,0.302,1.0,1.0,1.0,1.0,1.0,1.0,1.0,1.0,0.446,1.0,1.0,1.0,1.0,1.0,1.0,1.0,1.0,0.697,1.0	0
87952	ENSG00000175061	C17orf76-AS1	chr17	+	16342894	16343017	16342640	16342728	16343498	16343567	87952	452,444,531,405,160,599,634,180,226,478,351,323,340,101,94,71,386	889,402,474,486,474,727,771,54,434,559,755,460,809,41,431,54,550	314,180,414,281,173,171,186,13,141,348,518,268,501,439,229,396,158,109,126,388,199,189,16,221,256,42,160,388,4,258,78,277,433,256,579,143,373,424,100,177,107,238,353,261,125,306,46,65,455,214,328	724,193,672,368,372,241,780,27,221,711,373,662,1710,677,357,706,431,338,616,1120,322,556,28,413,946,123,240,404,6,593,150,615,777,663,1498,220,694,1239,269,342,187,548,556,477,239,731,295,365,662,273,1211	145	36	3.99572e-08	6.50945e-05	0.112,0.215,0.218,0.171,0.077,0.17,0.17,0.453,0.114,0.175,0.103,0.148,0.094,0.38,0.051,0.246,0.148	0.097,0.188,0.133,0.159,0.104,0.15,0.056,0.107,0.137,0.108,0.256,0.091,0.068,0.139,0.137,0.122,0.083,0.074,0.048,0.079,0.133,0.078,0.124,0.117,0.063,0.078,0.142,0.193,0.142,0.097,0.114,0.101,0.122,0.087,0.088,0.139,0.118,0.078,0.084,0.114,0.124,0.097,0.136,0.12,0.115,0.094,0.037,0.042,0.146,0.163,0.063	0.068
46701	ENSG00000159692	CTBP1	chr4	-	1231970	1232125	1221986	1222131	1242703	1242925	46701	36,63,7,33,39,39,33,11,38,23,14,34,35,14,25,0,18	1,1,1,0,0,0,1,0,1,0,1,0,0,0,0,1,1	53,66,46,37,10,13,9,1,37,52,93,59,12,71,47,18,22,56,32,61,17,83,1,73,117,10,35,81,2,42,24,19,80,56,115,32,49,56,21,47,26,89,66,108,10,38,18,13,55,22,148	1,0,1,0,0,0,0,0,0,0,0,0,0,1,1,0,0,0,3,0,0,0,0,0,0,0,0,0,0,0,0,0,1,0,0,1,2,0,0,2,1,2,0,0,0,0,0,0,1,0,1	177	36	4.36654e-08	6.99091e-05	0.88,0.928,0.587,1.0,1.0,1.0,0.87,1.0,0.885,1.0,0.74,1.0,1.0,1.0,1.0,0.0,0.785	0.915,1.0,0.903,1.0,1.0,1.0,1.0,1.0,1.0,1.0,1.0,1.0,1.0,0.935,0.905,1.0,1.0,1.0,0.684,1.0,1.0,1.0,1.0,1.0,1.0,1.0,1.0,1.0,1.0,1.0,1.0,1.0,0.942,1.0,1.0,0.867,0.833,1.0,1.0,0.827,0.841,0.901,1.0,1.0,1.0,1.0,1.0,1.0,0.918,1.0,0.968	-0.106
75258	ENSG00000168036	CTNNB1	chr3	+	41268698	41268843	41267150	41267352	41274831	41274935	75258	1039,1423,895,308,217,984,520,130,675,596,386,253,71,57,339,181,376	0,20,34,0,7,19,7,6,6,47,7,5,1,0,5,7,4	405,76,749,501,395,142,532,7,137,586,129,350,252,255,431,294,225,105,620,495,258,121,9,154,81,58,179,106,5,342,52,393,494,107,308,196,315,618,64,177,290,407,197,220,160,280,157,199,249,339,285	12,5,9,22,48,11,7,0,3,21,1,16,13,5,14,14,12,3,21,16,7,0,6,10,3,1,1,5,0,19,5,29,29,2,3,14,2,3,5,11,15,9,16,3,8,8,5,23,15,8,5	167	36	1.24598e-07	0.000196103	1.0,0.939,0.85,1.0,0.87,0.918,0.941,0.824,0.96,0.732,0.922,0.916,0.939,1.0,0.936,0.848,0.953	0.879,0.766,0.947,0.831,0.64,0.736,0.942,1.0,0.908,0.857,0.965,0.825,0.807,0.917,0.869,0.819,0.802,0.883,0.864,0.87,0.888,1.0,0.244,0.769,0.853,0.926,0.975,0.82,1.0,0.795,0.692,0.745,0.786,0.92,0.957,0.751,0.971,0.978,0.734,0.776,0.806,0.907,0.726,0.941,0.812,0.883,0.871,0.651,0.782,0.901,0.925	0.073
4130	ENSG00000013441	CLK1	chr2	-	201726424	201726585	201724402	201726189	201729286	201729414	4130	411,2294,1395,1669,267,980,647,243,394,1010,918,392,70,373,616,252,678	0,3,4,7,3,7,0,2,4,4,0,3,0,0,2,1,4	624,198,204,794,694,394,213,62,264,511,187,703,405,231,379,410,142,532,221,244,195,367,33,176,77,37,290,75,5,399,268,1079,980,285,302,229,271,695,178,325,742,459,812,479,694,260,302,144,780,388,672	3,2,3,1,2,3,1,0,1,6,0,8,4,2,1,6,1,3,0,3,1,3,0,1,0,0,8,1,0,0,2,5,6,0,2,4,2,4,0,1,8,4,0,2,12,2,15,6,5,1,6	183	36	1.46528e-07	0.000226775	1.0,0.993,0.986,0.979,0.946,0.965,1.0,0.96,0.951,0.98,1.0,0.963,1.0,1.0,0.984,0.98,0.971	0.976,0.951,0.93,0.994,0.986,0.963,0.977,1.0,0.981,0.944,1.0,0.945,0.952,0.958,0.987,0.931,0.965,0.972,1.0,0.941,0.975,0.96,1.0,0.972,1.0,1.0,0.877,0.937,1.0,1.0,0.963,0.977,0.97,1.0,0.967,0.918,0.964,0.972,1.0,0.985,0.948,0.958,1.0,0.979,0.919,0.962,0.798,0.825,0.968,0.987,0.957	0.017
82099	ENSG00000116731	PRDM2	chr1	+	14104912	14109326	14099572	14099683	14142921	14143065	82099	5.7451e+65	0,0,0,0,1,0,0,0,0,0,0,0,0,0,1,0,2	3554,715,1705,2497,2300,4635,24,87,1363,2027,857,1705,2631,1521,1535,1011,776,923,1157,861,2227,1417,1,1298,379,261,1495,339,2,1479,823,2066,5322,532,3259,1184,2609,3697,457,1527,3319,2789,2403,1615,1469,3563,30,10,1327,2318,2399	0,1,3,4,1,1,3,0,1,0,0,0,0,0,0,0,0,0,0,1,1,0,0,1,0,1,3,6,0,0,1,0,0,0,0,0,0,1,1,0,1,2,1,2,0,0,1,0,1,0,2	4436	36	1.54317e-07	0.000234914	1.0,1.0,1.0,1.0,0.815,1.0,1.0,1.0,1.0,1.0,1.0,1.0,1.0,1.0,0.959,1.0,0.926	1.0,0.853,0.822,0.835,0.949,0.974,0.061,1.0,0.917,1.0,1.0,1.0,1.0,1.0,1.0,1.0,1.0,1.0,1.0,0.875,0.948,1.0,1.0,0.913,1.0,0.679,0.802,0.314,1.0,1.0,0.87,1.0,1.0,1.0,1.0,1.0,1.0,0.968,0.788,1.0,0.964,0.919,0.951,0.868,1.0,1.0,0.196,1.0,0.915,1.0,0.907	0.075
8934	ENSG00000084623	EIF3I	chr1	+	32692003	32692131	32691771	32691921	32694099	32694210	8934	155,394,346,594,448,330,220,93,164,459,334,157,484,83,164,30,182	6,26,8,5,3,12,6,0,2,13,9,2,0,0,11,0,0	362,390,618,452,238,119,214,13,371,504,685,496,283,503,440,382,208,244,340,587,154,359,17,374,337,60,139,300,1,524,110,350,527,552,745,150,327,683,131,352,59,412,306,530,64,318,175,184,486,227,793	8,0,0,3,0,5,10,0,1,0,1,11,10,5,5,16,3,2,4,6,0,0,0,0,2,0,1,0,0,0,2,0,6,2,0,3,0,8,2,1,4,0,3,0,0,0,0,10,6,9,12	150	36	1.86045e-07	0.000278644	0.861,0.784,0.912,0.966,0.973,0.868,0.898,1.0,0.952,0.894,0.899,0.95,1.0,1.0,0.782,1.0,1.0	0.916,1.0,1.0,0.973,1.0,0.851,0.837,1.0,0.989,1.0,0.994,0.915,0.872,0.96,0.955,0.851,0.943,0.967,0.953,0.959,1.0,1.0,1.0,1.0,0.976,1.0,0.971,1.0,1.0,1.0,0.93,1.0,0.955,0.985,1.0,0.923,1.0,0.953,0.94,0.988,0.78,1.0,0.961,1.0,1.0,1.0,1.0,0.815,0.951,0.858,0.941	-0.032
87949	ENSG00000175061	C17orf76-AS1	chr17	+	16342973	16343017	16342640	16342728	16343498	16343567	87949	128,135,181,134,66,188,237,33,71,155,115,101,121,24,35,15,130	889,402,474,486,474,727,771,54,434,559,755,460,809,41,431,54,550	97,43,129,68,53,59,150,5,36,123,163,93,191,148,84,145,51,38,60,156,57,72,13,85,102,23,49,132,1,99,27,109,159,88,210,42,137,148,25,64,44,92,134,78,44,126,38,55,156,59,114	724,193,672,368,372,241,780,27,221,711,373,662,1710,677,357,706,431,338,616,1120,322,556,28,413,946,123,240,404,6,593,150,615,777,663,1498,220,694,1239,269,342,187,548,556,477,239,731,295,365,662,273,1211	72	36	2.6728e-07	0.000393959	0.067,0.144,0.16,0.121,0.065,0.114,0.133,0.234,0.076,0.122,0.071,0.099,0.07,0.226,0.039,0.122,0.106	0.063,0.1,0.088,0.085,0.066,0.109,0.088,0.085,0.075,0.08,0.179,0.066,0.053,0.099,0.105,0.093,0.056,0.053,0.046,0.065,0.081,0.061,0.188,0.093,0.051,0.086,0.093,0.14,0.077,0.077,0.083,0.081,0.093,0.062,0.066,0.087,0.09,0.056,0.044,0.086,0.105,0.077,0.108,0.076,0.084,0.079,0.061,0.07,0.105,0.098,0.045	0.032
103447	ENSG00000125991	ERGIC3	chr20	+	34131409	34131553	34130570	34130690	34135162	34135222	103447	13,28,13,5,6,8,11,4,13,11,16,20,6,2,8,1,12	133,130,138,107,115,112,136,43,82,146,119,77,68,26,89,26,133	17,6,8,13,14,4,3,0,3,13,5,20,13,11,9,4,7,4,2,13,5,17,0,4,9,0,5,11,0,11,2,6,11,11,11,2,3,4,1,8,10,14,6,15,5,16,0,0,4,5,5	162,101,217,131,83,21,161,5,107,222,218,167,216,156,115,121,84,82,163,217,87,111,8,92,110,17,41,101,1,131,34,152,230,125,230,61,183,240,41,95,38,146,114,135,28,126,93,66,160,142,230	166	36	2.91296e-07	0.000422647	0.021,0.045,0.02,0.01,0.011,0.015,0.017,0.02,0.033,0.016,0.028,0.053,0.019,0.016,0.019,0.008,0.019	0.022,0.013,0.008,0.021,0.035,0.04,0.004,0.0,0.006,0.013,0.005,0.025,0.013,0.015,0.017,0.007,0.018,0.01,0.003,0.013,0.012,0.032,0.0,0.009,0.017,0.0,0.026,0.023,0.0,0.018,0.013,0.008,0.01,0.019,0.01,0.007,0.004,0.004,0.005,0.018,0.054,0.02,0.011,0.024,0.037,0.027,0.0,0.0,0.005,0.008,0.005	0.008
35751	ENSG00000063046	EIF4B	chr12	+	53419010	53419129	53416276	53416411	53421565	53421703	35751	13,24,11,5,4,6,12,7,11,10,19,13,2,1,17,9,11	88,60,90,97,64,100,86,16,71,125,97,107,55,6,72,12,81	13,6,12,19,6,5,15,0,4,28,7,8,14,10,6,10,1,9,3,9,13,9,0,2,1,4,4,4,0,15,1,13,30,1,3,10,2,11,9,5,16,10,14,1,4,4,1,4,6,10,10	117,50,159,89,54,14,132,3,47,197,163,108,193,132,75,131,75,62,121,168,71,87,2,76,126,7,52,101,1,111,16,140,174,85,178,50,168,220,20,62,41,142,111,98,38,93,63,50,117,79,172	141	36	3.09198e-07	0.00044172	0.036,0.093,0.03,0.013,0.016,0.015,0.034,0.1,0.038,0.02,0.048,0.03,0.009,0.041,0.057,0.161,0.034	0.028,0.03,0.019,0.052,0.028,0.084,0.028,0.0,0.021,0.035,0.011,0.019,0.018,0.019,0.02,0.019,0.003,0.036,0.006,0.013,0.045,0.026,0.0,0.007,0.002,0.127,0.019,0.01,0.0,0.033,0.016,0.023,0.042,0.003,0.004,0.049,0.003,0.013,0.103,0.02,0.091,0.018,0.031,0.003,0.026,0.011,0.004,0.02,0.013,0.031,0.015	0.02
73989	ENSG00000163466	ARPC2	chr2	+	219104113	219104207	219103386	219103573	219110142	219110269	73989	9.82989e+50	14,48,75,17,27,37,11,3,18,25,22,31,0,5,31,36,43	721,878,1060,843,507,179,406,15,706,1095,1631,516,590,994,819,510,381,460,636,1168,495,714,43,1070,529,189,243,610,7,847,157,554,1198,748,1112,573,587,1184,227,753,294,907,483,1178,137,649,478,445,662,623,1350	26,0,5,44,73,11,8,1,11,66,5,9,39,9,7,18,7,9,16,18,24,7,12,6,0,2,14,10,0,16,0,47,18,3,8,8,12,11,9,29,47,5,14,5,25,18,29,9,5,20,20	116	36	4.11375e-07	0.000578785	0.956,0.865,0.728,0.909,0.888,0.769,0.935,0.96,0.901,0.903,0.9,0.839,1.0,0.92,0.839,0.538,0.803	0.896,1.0,0.985,0.856,0.683,0.835,0.94,0.823,0.952,0.837,0.99,0.947,0.824,0.972,0.973,0.898,0.944,0.941,0.925,0.953,0.865,0.969,0.527,0.982,1.0,0.967,0.843,0.95,1.0,0.943,1.0,0.785,0.954,0.987,0.977,0.957,0.938,0.971,0.887,0.89,0.66,0.983,0.915,0.987,0.63,0.918,0.836,0.939,0.976,0.906,0.954	-0.045
81158	ENSG00000142168	SOD1	chr21	+	33038761	33038831	33032005	33032154	33039570	33039688	81158	43,114,69,261,132,93,65,32,91,142,45,47,148,38,62,12,37	0,1,5,43,0,0,0,0,0,3,0,2,0,0,3,0,0	152,93,88,77,51,6,92,10,115,99,154,172,90,105,98,133,123,110,59,241,78,97,8,78,208,16,41,65,7,112,57,72,253,252,258,83,130,270,46,93,63,163,115,121,80,124,96,65,109,486,298	0,0,5,0,0,0,2,0,0,0,0,0,0,0,1,2,0,0,5,0,0,1,0,0,0,0,0,5,0,0,0,0,0,0,0,0,4,0,0,0,6,0,0,0,1,0,7,0,2,2,0	92	36	4.99199e-07	0.000691867	1.0,0.978,0.844,0.704,1.0,1.0,1.0,1.0,1.0,0.949,1.0,0.902,1.0,1.0,0.89,1.0,1.0	1.0,1.0,0.873,1.0,1.0,1.0,0.947,1.0,1.0,1.0,1.0,1.0,1.0,1.0,0.975,0.963,1.0,1.0,0.822,1.0,1.0,0.974,1.0,1.0,1.0,1.0,1.0,0.836,1.0,1.0,1.0,1.0,1.0,1.0,1.0,1.0,0.927,1.0,1.0,1.0,0.804,1.0,1.0,1.0,0.969,1.0,0.843,1.0,0.955,0.99,1.0	-0.021
50604	ENSG00000138326	RPS24	chr10	+	79799958	79799983	79796951	79797062	79800372	79800471	50604	97,58,67,40,86,78,48,9,46,62,70,35,40,5,40,3,77	1.60016e+63	146,50,81,66,70,33,75,5,40,96,113,119,96,55,63,89,34,58,85,115,55,45,7,44,78,5,15,46,1,99,22,86,93,76,143,36,73,299,27,41,59,38,127,65,17,83,41,56,56,25,191	2178,968,3082,2261,1879,809,2950,72,1878,3190,2621,1781,4564,2355,1805,1590,1335,684,2329,3639,664,1765,218,1663,817,650,599,1635,18,2174,432,2012,3112,2701,2245,665,1026,1994,557,1101,472,1067,749,1510,542,1092,1281,1770,1893,1095,1546	36	36	7.75976e-07	0.00105965	0.057,0.036,0.035,0.015,0.059,0.035,0.019,0.024,0.069,0.029,0.028,0.023,0.034,0.034,0.024,0.02,0.045	0.063,0.049,0.026,0.028,0.036,0.039,0.025,0.065,0.021,0.029,0.041,0.063,0.021,0.023,0.034,0.053,0.025,0.078,0.035,0.031,0.076,0.025,0.031,0.026,0.087,0.008,0.024,0.027,0.053,0.044,0.048,0.041,0.029,0.027,0.06,0.051,0.066,0.13,0.046,0.036,0.111,0.034,0.145,0.041,0.03,0.071,0.031,0.031,0.029,0.022,0.11	-0.012
65365	ENSG00000163131	CTSS	chr1	-	150722481	150722647	150720252	150720355	150724256	150724310	65365	167,406,170,207,409,125,191,80,469,336,80,161,601,89,77,21,85	11,13,8,2,4,7,5,1,7,13,2,8,3,1,7,3,6	274,1340,598,1165,339,130,272,14,807,2625,1092,162,220,892,1345,401,1016,191,1126,3341,190,432,44,1088,310,136,81,822,6,1660,68,507,1506,1984,465,562,224,569,898,425,51,630,182,3579,30,244,63,249,1543,347,519	7,8,11,18,9,2,12,0,11,25,12,4,14,10,9,5,8,7,14,35,6,6,4,17,4,1,3,14,0,17,3,8,14,22,7,7,13,13,7,6,4,11,5,27,1,7,5,11,16,2,6	188	36	1.02277e-06	0.00137642	0.744,0.857,0.803,0.952,0.951,0.774,0.88,0.939,0.928,0.832,0.885,0.794,0.975,0.945,0.678,0.573,0.731	0.882,0.97,0.912,0.925,0.878,0.926,0.813,1.0,0.934,0.953,0.946,0.886,0.751,0.945,0.966,0.939,0.961,0.839,0.939,0.948,0.858,0.932,0.678,0.925,0.937,0.963,0.838,0.918,1.0,0.949,0.813,0.924,0.954,0.945,0.927,0.939,0.767,0.893,0.961,0.931,0.709,0.916,0.875,0.962,0.852,0.87,0.707,0.813,0.949,0.971,0.943	-0.063
40742	ENSG00000140319	SRP14	chr15	-	40329509	40329556	40329186	40329219	40330482	40330595	40742	7,22,22,4,9,4,7,1,6,13,9,7,4,0,11,0,5	115,165,202,45,109,155,87,15,85,115,109,81,64,7,92,9,82	11,2,7,4,8,1,7,0,6,8,5,5,0,2,9,3,3,4,4,6,8,1,0,10,0,0,3,2,0,5,1,9,5,1,2,3,7,16,1,3,1,8,1,3,0,5,3,4,2,3,13	156,80,181,112,136,29,93,6,92,151,126,179,104,117,97,110,53,75,116,147,63,73,5,80,59,21,44,70,3,115,19,104,134,95,167,63,78,235,31,87,66,99,111,141,33,89,111,73,108,112,210	62	26	1.038e-06	0.00137697	0.025,0.053,0.044,0.036,0.033,0.011,0.033,0.027,0.029,0.045,0.033,0.035,0.026,0.0,0.048,0.0,0.025	0.029,0.01,0.016,0.015,0.024,0.014,0.031,0.0,0.027,0.022,0.016,0.012,0.0,0.007,0.037,0.011,0.023,0.022,0.014,0.017,0.051,0.006,0.0,0.05,0.0,0.0,0.028,0.012,0.0,0.018,0.022,0.035,0.015,0.004,0.005,0.02,0.036,0.028,0.013,0.014,0.006,0.033,0.004,0.009,0.0,0.023,0.011,0.022,0.008,0.011,0.025	0.013
87049	ENSG00000139620	KANSL2	chr12	-	49075164	49075424	49073437	49073616	49075969	49076008	87049	212,1074,371,187,68,361,192,130,200,575,322,112,46,49,255,170,190	3,3,1,0,3,3,1,0,3,2,2,1,4,0,0,1,0	270,44,102,193,132,51,54,10,65,182,112,283,188,180,110,185,56,222,118,207,156,119,8,58,100,11,34,73,2,148,101,172,362,86,165,71,209,323,36,157,159,228,337,146,112,123,38,13,169,157,257	3,0,8,3,2,0,5,0,0,5,3,21,4,4,1,1,3,2,4,2,8,1,0,5,3,1,1,1,0,1,2,1,9,0,5,4,2,10,1,3,1,6,2,1,0,5,0,5,0,2,3	278	32	1.0864e-06	0.00142088	0.891,0.976,0.977,1.0,0.723,0.933,0.957,1.0,0.885,0.971,0.949,0.928,0.57,1.0,1.0,0.951,1.0	0.912,1.0,0.595,0.881,0.884,1.0,0.554,1.0,1.0,0.807,0.811,0.608,0.844,0.838,0.927,0.955,0.682,0.927,0.773,0.923,0.692,0.932,1.0,0.572,0.793,0.559,0.796,0.894,1.0,0.945,0.853,0.952,0.822,1.0,0.792,0.671,0.923,0.788,0.806,0.858,0.948,0.814,0.951,0.944,1.0,0.739,1.0,0.23,1.0,0.9,0.908	0.081
62129	ENSG00000107262	BAG1	chr9	-	33262102	33262244	33261084	33261167	33262699	33262828	62129	96,296,214,56,53,238,109,41,82,228,200,76,10,18,209,122,117	23,30,21,24,34,11,12,7,17,26,17,10,22,6,8,3,10	207,38,59,180,167,45,35,7,35,212,48,169,112,71,25,136,27,107,99,108,67,64,3,38,26,10,32,84,0,129,38,351,126,53,123,26,57,161,4,61,146,96,95,51,53,73,50,39,129,43,112	29,41,36,23,11,7,6,3,25,53,73,42,6,35,37,23,14,18,19,37,25,33,1,26,35,8,14,16,14,30,14,38,59,41,54,41,35,53,7,41,10,38,44,64,34,20,50,16,33,26,84	164	36	1.11647e-06	0.00143992	0.478,0.684,0.691,0.339,0.255,0.826,0.666,0.563,0.514,0.658,0.721,0.625,0.091,0.397,0.852,0.899,0.72	0.61,0.169,0.265,0.632,0.769,0.585,0.561,0.339,0.235,0.468,0.126,0.469,0.804,0.308,0.129,0.565,0.297,0.566,0.534,0.391,0.37,0.299,0.397,0.243,0.14,0.215,0.334,0.535,0.0,0.486,0.373,0.67,0.319,0.221,0.333,0.122,0.263,0.4,0.111,0.246,0.762,0.357,0.322,0.149,0.255,0.445,0.18,0.349,0.462,0.266,0.226	0.221
102978	ENSG00000130755	GMFG	chr19	-	39825900	39825950	39823716	39823766	39826074	39826171	102978	135,496,228,372,584,179,192,120,277,459,278,133,598,73,156,20,103	14,0,16,9,0,0,21,0,15,22,22,0,13,0,0,0,24	269,366,218,309,155,101,206,19,376,300,637,203,186,382,410,295,313,297,289,936,101,390,42,644,336,109,75,310,9,459,101,257,630,515,499,207,246,411,239,244,42,429,276,548,41,292,192,349,455,370,612	29,0,6,0,7,3,0,0,0,0,0,4,6,6,9,0,11,15,12,0,4,6,1,0,9,2,4,14,0,22,0,0,0,16,10,0,0,42,1,15,6,10,0,0,0,7,0,0,0,0,12	72	36	1.44254e-06	0.00183498	0.828,1.0,0.877,0.954,1.0,1.0,0.821,1.0,0.902,0.913,0.863,1.0,0.958,1.0,1.0,1.0,0.682	0.823,1.0,0.948,1.0,0.917,0.944,1.0,1.0,1.0,1.0,1.0,0.962,0.939,0.97,0.958,1.0,0.934,0.908,0.923,1.0,0.927,0.97,0.955,1.0,0.949,0.965,0.904,0.917,1.0,0.913,1.0,1.0,1.0,0.941,0.961,1.0,1.0,0.83,0.992,0.891,0.778,0.955,1.0,1.0,1.0,0.954,1.0,1.0,1.0,1.0,0.962	-0.031
18504	ENSG00000129351	ILF3	chr19	+	10795091	10795152	10794592	10794646	10798021	10798384	18504	212,287,227,52,86,145,68,41,88,226,224,176,38,16,135,42,140	3,12,3,5,4,2,5,0,7,20,6,10,3,0,1,0,3	334,56,169,184,129,49,78,3,46,393,97,153,97,114,84,124,34,90,136,84,196,94,9,53,63,23,40,111,1,154,68,234,215,56,166,51,162,263,25,122,68,113,189,52,40,93,132,49,91,128,190	11,13,10,13,1,2,9,0,4,15,12,11,4,2,6,7,4,7,5,8,4,17,0,5,14,0,3,9,0,10,2,14,25,8,12,8,7,13,1,11,5,9,14,10,5,10,4,5,18,4,29	83	36	1.51836e-06	0.00190532	0.968,0.912,0.97,0.819,0.903,0.969,0.855,1.0,0.845,0.831,0.942,0.884,0.846,1.0,0.983,1.0,0.953	0.929,0.651,0.88,0.86,0.982,0.914,0.79,1.0,0.833,0.919,0.778,0.858,0.913,0.961,0.859,0.885,0.787,0.848,0.922,0.82,0.955,0.706,1.0,0.821,0.661,1.0,0.853,0.843,1.0,0.87,0.936,0.879,0.789,0.752,0.857,0.734,0.909,0.898,0.916,0.828,0.855,0.845,0.854,0.693,0.776,0.801,0.935,0.81,0.687,0.933,0.74	0.069
93203	ENSG00000196262	PPIA	chr7	+	44838346	44838503	44836279	44836392	44838845	44838876	93203	174,235,150,75,94,92,133,77,119,48,74,87,53,35,77,12,136	57,156,86,170,222,57,73,8,116,240,107,95,295,5,49,3,44	215,76,85,182,64,58,39,10,65,167,134,85,55,99,116,68,39,79,27,66,80,80,1,50,81,17,71,113,1,86,43,102,160,65,127,26,101,152,23,103,82,147,92,95,26,85,15,16,84,68,144	94,90,158,123,54,33,148,7,131,161,221,159,110,183,132,142,117,118,91,343,69,158,28,244,184,38,64,151,0,111,43,67,269,311,291,68,167,229,116,116,42,178,93,141,43,239,85,172,121,68,193	167	24	1.81118e-06	0.00224245	0.305,0.178,0.2,0.06,0.057,0.188,0.208,0.58,0.128,0.028,0.09,0.116,0.025,0.501,0.184,0.365,0.308	0.247,0.108,0.072,0.175,0.146,0.202,0.036,0.17,0.067,0.13,0.08,0.071,0.067,0.072,0.112,0.064,0.046,0.088,0.041,0.027,0.143,0.068,0.005,0.029,0.06,0.06,0.138,0.097,1.0,0.1,0.126,0.18,0.079,0.029,0.059,0.052,0.08,0.087,0.028,0.113,0.219,0.106,0.124,0.088,0.08,0.049,0.025,0.013,0.091,0.126,0.097	0.098
64516	ENSG00000204256	BRD2	chr6	+	32946866	32946971	32945902	32946165	32947604	32947909	64516	14,25,13,15,16,7,20,2,19,69,9,15,7,2,16,1,8	59,200,74,68,43,73,97,5,43,289,52,82,26,8,51,9,80	16,26,9,60,57,14,0,14,4,18,15,41,22,9,30,19,14,8,9,12,20,23,0,34,14,4,13,15,0,10,38,33,32,12,14,26,12,5,4,27,16,21,48,14,40,5,1,0,23,5,24	73,24,72,43,51,38,103,8,39,107,35,103,93,38,35,65,19,51,46,77,48,64,6,38,70,8,38,39,1,75,32,107,92,58,69,24,100,93,23,24,54,86,157,94,68,55,40,32,54,52,53	127	36	2.02868e-06	0.0024787	0.063,0.034,0.047,0.059,0.095,0.026,0.055,0.102,0.111,0.063,0.047,0.049,0.071,0.066,0.082,0.031,0.028	0.058,0.235,0.034,0.283,0.241,0.095,0.0,0.332,0.028,0.046,0.108,0.101,0.063,0.063,0.195,0.077,0.173,0.043,0.053,0.042,0.106,0.092,0.0,0.202,0.054,0.124,0.088,0.098,0.0,0.036,0.252,0.08,0.09,0.055,0.054,0.235,0.033,0.015,0.047,0.242,0.077,0.065,0.08,0.041,0.143,0.025,0.007,0.0,0.108,0.027,0.114	-0.035
35752	ENSG00000063046	EIF4B	chr12	+	53416037	53416150	53415589	53415644	53416276	53416411	35752	12,7,8,10,2,4,12,0,12,4,4,4,2,0,1,1,17	134,116,105,137,91,122,106,11,96,172,159,127,68,9,114,24,101	6,2,1,10,4,4,4,0,1,8,2,4,15,1,2,2,2,5,3,3,2,3,0,2,4,3,3,5,0,0,1,14,14,4,2,2,3,6,3,7,6,3,2,1,7,6,1,0,4,3,8	154,76,217,135,82,16,174,7,76,249,187,135,279,190,87,171,105,118,136,208,98,129,3,80,178,10,87,118,1,154,32,169,278,116,251,57,242,340,38,98,64,169,155,127,46,118,91,75,161,104,241	135	36	2.30174e-06	0.00277581	0.023,0.016,0.02,0.019,0.006,0.009,0.029,0.0,0.032,0.006,0.007,0.008,0.008,0.0,0.002,0.011,0.043	0.01,0.007,0.001,0.019,0.013,0.063,0.006,0.0,0.003,0.008,0.003,0.008,0.014,0.001,0.006,0.003,0.005,0.011,0.006,0.004,0.005,0.006,0.0,0.007,0.006,0.074,0.009,0.011,0.0,0.0,0.008,0.022,0.013,0.009,0.002,0.009,0.003,0.005,0.021,0.019,0.024,0.005,0.003,0.002,0.039,0.013,0.003,0.0,0.007,0.008,0.009	0.004
82178	ENSG00000180353	HCLS1	chr3	-	121366165	121366295	121363076	121363775	121376125	121376199	82178	109,232,74,107,215,72,190,49,160,201,81,94,224,45,68,7,47	5,0,3,1,4,1,4,0,5,0,0,3,0,0,4,0,4	217,393,199,186,88,52,112,14,354,259,851,151,74,473,271,127,110,177,118,305,96,260,12,552,290,69,86,177,5,294,67,179,572,302,471,264,162,342,74,326,27,456,216,569,61,271,145,112,306,217,435	0,0,2,3,3,2,2,0,0,1,0,0,2,1,0,1,0,0,4,7,1,0,0,5,1,1,1,4,0,1,0,1,0,0,0,4,5,3,0,1,0,3,0,2,1,5,3,1,1,0,1	152	36	2.3983e-06	0.00285517	0.838,1.0,0.854,0.962,0.927,0.945,0.918,1.0,0.883,1.0,1.0,0.881,1.0,1.0,0.801,1.0,0.736	1.0,1.0,0.959,0.936,0.874,0.86,0.93,1.0,1.0,0.984,1.0,1.0,0.898,0.991,1.0,0.968,1.0,1.0,0.875,0.912,0.958,1.0,1.0,0.963,0.986,0.942,0.953,0.913,1.0,0.986,1.0,0.977,1.0,1.0,1.0,0.94,0.885,0.964,1.0,0.987,1.0,0.973,1.0,0.985,0.935,0.928,0.92,0.964,0.986,1.0,0.99	-0.041
61606	ENSG00000009307	CSDE1	chr1	-	115262199	115262363	115261233	115261366	115263159	115263338	61606	1.01517e+55	4,22,22,1,5,25,10,5,7,27,56,9,0,0,17,11,6	979,393,1248,848,546,198,516,18,554,1709,776,728,1115,659,629,796,512,393,761,1232,536,518,16,463,284,189,375,323,15,738,195,874,1114,575,950,359,940,1479,218,499,429,812,624,697,235,686,268,191,678,565,1224	7,4,3,3,9,4,6,0,0,23,1,6,12,4,3,6,2,7,12,26,9,1,0,0,1,2,2,1,0,4,0,18,8,4,4,2,3,12,2,8,6,5,5,0,2,0,16,2,1,11,14	186	36	2.81633e-06	0.0033104	0.98,0.936,0.911,0.993,0.967,0.867,0.945,0.893,0.95,0.906,0.793,0.952,1.0,1.0,0.902,0.808,0.967	0.964,0.95,0.988,0.982,0.922,0.905,0.943,1.0,1.0,0.935,0.993,0.959,0.947,0.97,0.976,0.963,0.98,0.916,0.925,0.902,0.92,0.99,1.0,1.0,0.982,0.948,0.973,0.984,1.0,0.973,1.0,0.904,0.964,0.965,0.979,0.972,0.984,0.96,0.955,0.924,0.933,0.969,0.96,1.0,0.958,1.0,0.764,0.949,0.992,0.909,0.944	-0.031
26517	ENSG00000150093	ITGB1	chr10	-	33208812	33209012	33200813	33201052	33209172	33209313	26517	210,336,103,289,317,94,139,82,151,466,66,173,360,168,67,29,290	11,26,3,0,0,4,2,3,4,18,4,4,0,0,0,3,7	62,200,286,339,120,17,111,7,261,487,341,102,96,167,98,117,236,72,144,249,45,144,7,209,133,42,70,125,3,380,67,112,623,356,243,73,141,131,122,160,57,313,216,298,113,278,19,57,388,403,196	2,0,0,3,3,0,7,0,0,0,0,3,2,0,0,0,0,1,0,6,0,2,0,0,0,0,0,0,0,0,0,7,5,0,1,1,2,0,0,0,0,3,11,2,0,1,0,0,2,0,0	222	36	3.91618e-06	0.00454565	0.756,0.677,0.848,1.0,1.0,0.792,0.919,0.816,0.86,0.808,0.728,0.875,1.0,1.0,1.0,0.611,0.87	0.834,1.0,1.0,0.948,0.866,1.0,0.72,1.0,1.0,1.0,1.0,0.846,0.886,1.0,1.0,1.0,1.0,0.921,1.0,0.871,1.0,0.921,1.0,1.0,1.0,1.0,1.0,1.0,1.0,1.0,1.0,0.722,0.953,1.0,0.975,0.922,0.92,1.0,1.0,1.0,1.0,0.944,0.761,0.96,1.0,0.978,1.0,1.0,0.969,1.0,1.0	-0.103
29630	ENSG00000170889	RPS9	chr19	+	54710420	54710592	54710143	54710330	54711265	54711390	29630	137,364,141,128,125,246,491,10,122,189,108,135,108,12,109,58,105	939,673,812,975,1032,812,1137,70,671,1025,856,686,848,59,525,62,730	181,125,414,297,390,163,126,12,291,437,169,284,265,378,395,193,118,320,340,570,131,183,17,159,269,132,99,440,4,250,167,242,292,363,340,187,282,173,113,83,225,167,332,381,92,131,55,77,267,125,683	1190,411,1466,717,689,273,1443,51,644,1726,985,1000,1856,1085,1035,1104,602,681,1022,1928,814,936,91,852,1082,301,416,1298,12,922,381,1058,1353,1218,2314,505,1584,2044,302,665,473,698,1203,839,333,772,727,956,932,752,2068	194	36	4.48399e-06	0.00507779	0.026,0.091,0.031,0.024,0.022,0.053,0.074,0.026,0.033,0.033,0.023,0.035,0.023,0.036,0.037,0.148,0.026	0.027,0.053,0.05,0.071,0.095,0.1,0.016,0.042,0.077,0.045,0.031,0.05,0.026,0.061,0.066,0.031,0.035,0.08,0.058,0.052,0.029,0.035,0.034,0.033,0.044,0.075,0.042,0.059,0.058,0.048,0.075,0.041,0.039,0.052,0.027,0.064,0.032,0.015,0.065,0.023,0.081,0.043,0.049,0.078,0.049,0.031,0.014,0.015,0.05,0.03,0.058	-0.005
66192	ENSG00000002586	CD99	chrX	+	2644300	2644414	2641354	2641405	2656240	2656297	66192	791,1476,864,819,1668,489,968,67,809,641,331,301,377,58,345,8,221	3,1,6,1,2,12,7,0,4,1,3,4,0,0,2,0,3	937,224,453,648,272,71,633,25,169,903,325,232,391,322,544,771,431,565,522,1104,307,213,39,219,343,20,200,798,6,625,196,347,660,284,497,102,1393,998,199,469,82,658,721,323,45,375,404,253,500,71,1077	16,0,11,7,13,0,4,0,0,19,1,3,0,0,5,8,3,5,24,15,2,1,0,3,0,0,1,5,1,4,0,2,5,2,1,0,29,5,0,2,0,4,2,0,0,4,2,6,2,1,8	136	36	4.44309e-06	0.00507779	0.986,0.997,0.974,0.995,0.995,0.915,0.973,1.0,0.982,0.994,0.967,0.952,1.0,1.0,0.979,1.0,0.951	0.939,1.0,0.916,0.961,0.847,1.0,0.977,1.0,1.0,0.926,0.989,0.953,1.0,1.0,0.966,0.962,0.974,0.968,0.852,0.951,0.976,0.983,1.0,0.951,1.0,1.0,0.981,0.977,0.614,0.976,1.0,0.979,0.972,0.974,0.992,1.0,0.927,0.981,1.0,0.984,1.0,0.978,0.99,1.0,1.0,0.961,0.982,0.918,0.985,0.949,0.973	0.016
81080	ENSG00000116350	SRSF4	chr1	-	29486375	29486570	29485895	29485998	29486886	29486981	81080	29,59,64,21,21,32,52,5,10,15,13,22,0,5,18,13,74	39,33,28,15,8,10,14,2,15,6,12,48,5,5,26,5,37	21,8,5,57,29,15,6,0,18,9,2,33,23,9,20,10,8,10,7,4,23,17,1,13,2,5,31,2,0,6,7,9,40,11,2,10,10,4,0,7,39,4,24,15,25,26,2,5,2,39,13	45,19,12,30,23,10,11,3,16,48,19,14,19,12,11,19,1,9,12,21,23,19,3,18,17,1,20,18,1,12,3,37,24,17,14,26,16,21,7,20,23,15,15,21,12,16,19,24,17,13,14	217	36	4.71946e-06	0.00528005	0.11,0.229,0.275,0.188,0.303,0.347,0.381,0.293,0.1,0.293,0.152,0.071,0.0,0.142,0.103,0.301,0.249	0.072,0.065,0.065,0.24,0.173,0.199,0.083,0.0,0.157,0.03,0.017,0.281,0.167,0.111,0.232,0.08,0.57,0.156,0.088,0.031,0.142,0.129,0.052,0.107,0.019,0.453,0.205,0.018,0.0,0.077,0.279,0.039,0.217,0.097,0.023,0.06,0.094,0.031,0.0,0.055,0.22,0.042,0.21,0.106,0.257,0.212,0.017,0.033,0.019,0.332,0.133	0.081
81155	ENSG00000142168	SOD1	chr21	+	33036102	33036199	33031934	33032154	33039570	33039688	81155	39,117,61,331,141,94,78,60,114,192,53,53,171,32,46,8,32	0,1,5,43,0,0,0,0,0,3,0,2,0,0,3,0,0	146,100,107,98,60,18,79,12,117,106,148,183,92,132,110,147,104,121,78,249,69,137,8,105,235,17,41,103,4,116,56,77,278,202,276,102,168,268,52,98,71,187,129,137,101,136,102,76,152,585,304	0,0,5,0,0,0,2,0,0,0,0,0,0,0,1,2,0,0,5,0,0,1,0,0,0,0,0,5,0,0,0,0,0,0,0,0,4,0,0,0,6,0,0,0,1,0,7,0,2,2,0	119	36	5.53232e-06	0.00611578	1.0,0.973,0.787,0.7,1.0,1.0,1.0,1.0,1.0,0.951,1.0,0.889,1.0,1.0,0.823,1.0,1.0	1.0,1.0,0.866,1.0,1.0,1.0,0.923,1.0,1.0,1.0,1.0,1.0,1.0,1.0,0.971,0.957,1.0,1.0,0.825,1.0,1.0,0.976,1.0,1.0,1.0,1.0,1.0,0.862,1.0,1.0,1.0,1.0,1.0,1.0,1.0,1.0,0.927,1.0,1.0,1.0,0.782,1.0,1.0,1.0,0.968,1.0,0.815,1.0,0.958,0.989,1.0	-0.028
52778	ENSG00000089157	RPLP0	chr12	-	120636356	120636434	120635124	120635265	120636656	120636803	52778	3.24724e+64	119,103,226,192,112,218,307,67,154,108,209,124,80,30,71,16,111	4831,1248,4061,2696,2423,1008,2669,105,1308,5129,3174,3650,3879,2941,2465,3391,1637,1558,4045,4340,2016,1751,159,989,2222,280,798,2770,29,3955,821,3709,3855,2408,5045,1086,3373,6340,679,2185,1039,1883,2740,2212,610,1912,1658,1388,3003,2004,4855	365,27,274,88,165,29,235,4,64,289,44,174,69,98,163,152,76,95,215,152,100,130,11,87,32,23,15,55,2,146,46,172,303,129,252,57,98,297,10,159,5,132,40,66,2,102,89,98,143,1,195	100	36	5.90862e-06	0.00645492	0.908,0.894,0.852,0.83,0.901,0.857,0.811,0.754,0.759,0.917,0.839,0.834,0.897,0.809,0.921,0.907,0.917	0.827,0.943,0.842,0.917,0.841,0.926,0.803,0.904,0.88,0.865,0.963,0.883,0.953,0.915,0.845,0.889,0.886,0.855,0.871,0.911,0.879,0.829,0.839,0.804,0.962,0.814,0.95,0.948,0.839,0.907,0.865,0.886,0.821,0.87,0.878,0.873,0.925,0.885,0.961,0.832,0.987,0.837,0.961,0.923,0.991,0.871,0.87,0.836,0.883,0.999,0.9	-0.03
82191	ENSG00000180353	HCLS1	chr3	-	121366165	121366218	121363664	121363775	121376125	121376199	82191	47,105,34,51,101,37,78,22,73,92,32,42,112,21,32,3,21	5,0,3,1,4,1,4,0,5,0,0,3,0,0,4,0,4	96,163,87,78,32,21,68,6,159,109,338,69,41,195,124,51,46,85,58,143,39,120,5,257,141,31,32,78,3,117,37,67,282,141,191,112,76,128,38,137,13,231,93,244,29,115,89,58,135,91,196	0,0,2,3,3,2,2,0,0,1,0,0,2,1,0,1,0,0,4,7,1,0,0,5,1,1,1,4,0,1,0,1,0,0,0,4,5,3,0,1,0,3,0,2,1,5,3,1,1,0,1	75	36	6.54136e-06	0.00706179	0.819,1.0,0.845,0.961,0.924,0.947,0.903,1.0,0.875,1.0,1.0,0.87,1.0,1.0,0.793,1.0,0.716	1.0,1.0,0.954,0.926,0.837,0.834,0.942,1.0,1.0,0.981,1.0,1.0,0.908,0.989,1.0,0.961,1.0,1.0,0.874,0.907,0.949,1.0,1.0,0.961,0.985,0.937,0.939,0.903,1.0,0.983,1.0,0.97,1.0,1.0,1.0,0.931,0.879,0.953,1.0,0.985,1.0,0.974,1.0,0.983,0.933,0.917,0.934,0.965,0.985,1.0,0.989	-0.043
93586	ENSG00000026025	VIM	chr10	+	17277844	17277888	17277167	17277388	17278292	17278378	93586	378,1592,1894,950,3889,251,366,5,688,269,110,578,557,157,155,49,593	0,9,13,0,6,4,0,0,8,5,0,4,0,0,1,0,1	982,2240,4924,3280,1299,702,5412,38,2416,5412,5217,820,3112,3730,3584,2933,2897,389,2960,5737,674,1172,217,1896,1106,575,1204,3038,6,3109,587,2047,2532,1824,2850,1232,926,984,809,1004,194,3733,1567,2948,228,2294,342,2059,1504,190,568	0,26,16,39,31,13,18,0,21,16,14,28,75,21,17,30,32,4,30,89,3,7,4,6,27,16,1,13,0,8,5,45,30,15,30,13,1,3,5,17,5,18,32,29,11,14,0,23,12,4,0	72	36	6.61622e-06	0.00706179	1.0,0.989,0.986,1.0,0.997,0.969,1.0,1.0,0.977,0.964,1.0,0.986,1.0,1.0,0.987,1.0,0.997	1.0,0.977,0.994,0.977,0.954,0.964,0.993,1.0,0.983,0.994,0.995,0.936,0.954,0.989,0.991,0.98,0.978,0.98,0.98,0.97,0.991,0.988,0.964,0.994,0.953,0.947,0.998,0.992,1.0,0.995,0.983,0.958,0.977,0.984,0.979,0.979,0.998,0.994,0.988,0.967,0.951,0.99,0.961,0.981,0.912,0.988,1.0,0.978,0.984,0.96,1.0	0.012
75120	ENSG00000004534	RBM6	chr3	+	50129475	50129641	50127814	50127884	50131152	50131308	75120	397,736,284,162,26,212,196,85,134,187,188,144,57,55,162,67,311	5,5,0,5,0,9,1,0,7,3,7,0,0,2,5,1,0	202,54,53,262,139,44,106,8,55,188,86,115,90,37,61,80,58,86,35,53,157,181,3,64,100,16,87,74,6,104,44,147,234,130,49,62,77,86,56,62,149,213,158,169,65,103,54,42,118,97,156	7,0,3,12,4,0,5,0,4,0,2,3,4,5,2,6,5,2,2,4,10,0,0,3,1,1,5,4,0,3,0,9,9,0,2,6,1,2,1,4,1,0,0,1,0,3,3,6,3,8,3	188	36	6.8057e-06	0.00718148	0.938,0.966,1.0,0.861,1.0,0.819,0.974,1.0,0.786,0.923,0.837,1.0,1.0,0.84,0.861,0.928,1.0	0.847,1.0,0.772,0.807,0.869,1.0,0.802,1.0,0.725,1.0,0.892,0.88,0.812,0.586,0.854,0.719,0.69,0.892,0.77,0.717,0.75,1.0,1.0,0.803,0.95,0.754,0.769,0.78,1.0,0.869,1.0,0.758,0.833,1.0,0.824,0.664,0.936,0.892,0.915,0.748,0.966,1.0,1.0,0.97,1.0,0.868,0.775,0.573,0.883,0.699,0.909	0.072
15266	ENSG00000113558	SKP1	chr5	-	133509391	133509457	133502860	133502934	133509616	133509713	15266	17,33,20,10,3,19,11,4,11,13,21,15,2,0,3,3,18	198,251,131,85,119,101,102,18,92,215,60,79,89,18,78,27,51	17,2,10,4,18,7,16,0,1,23,1,5,20,7,7,24,7,2,12,21,7,1,0,3,0,0,5,1,0,8,0,27,9,2,5,3,7,30,4,4,3,8,4,5,14,8,23,2,12,17,19	106,113,167,118,67,35,101,1,117,172,207,213,89,158,108,83,86,56,75,156,83,124,6,119,83,26,73,35,8,110,42,70,154,141,325,110,105,278,45,114,39,189,150,212,66,152,96,51,127,143,287	88	36	6.88388e-06	0.00718237	0.034,0.051,0.059,0.046,0.01,0.071,0.042,0.083,0.047,0.024,0.125,0.072,0.009,0.0,0.015,0.043,0.126	0.062,0.007,0.024,0.014,0.099,0.076,0.061,0.0,0.003,0.052,0.002,0.01,0.084,0.018,0.026,0.106,0.032,0.014,0.061,0.052,0.033,0.003,0.0,0.01,0.0,0.0,0.027,0.012,0.0,0.029,0.0,0.136,0.023,0.006,0.006,0.011,0.027,0.042,0.035,0.014,0.031,0.017,0.011,0.01,0.08,0.021,0.089,0.016,0.037,0.046,0.026	0.019
49234	ENSG00000111229	ARPC3	chr12	-	110874361	110874488	110873914	110874009	110874888	110874957	49234	833,1621,695,1104,2132,868,960,264,752,1411,899,743,1856,234,719,93,517	18,28,15,26,15,22,18,0,11,15,29,29,3,3,18,3,22	1079,1569,1807,1686,569,524,701,52,1926,2539,2881,1102,591,1996,2005,981,1045,837,1212,3389,370,1097,88,2225,1126,454,344,1102,13,1937,344,1209,2067,2233,2154,933,543,2189,669,1158,135,1710,1180,2416,252,1138,516,759,1817,1075,2214	16,5,7,47,17,21,19,0,14,32,13,24,31,11,8,22,6,27,14,42,21,9,3,12,5,6,0,20,0,22,3,17,13,4,13,5,15,10,9,12,14,10,26,10,23,9,24,7,9,13,8	149	36	8.88386e-06	0.00906535	0.918,0.933,0.918,0.911,0.972,0.905,0.928,1.0,0.943,0.958,0.882,0.861,0.993,0.95,0.906,0.882,0.85	0.942,0.987,0.984,0.897,0.89,0.858,0.899,1.0,0.971,0.95,0.982,0.917,0.822,0.978,0.984,0.915,0.977,0.882,0.954,0.951,0.81,0.967,0.876,0.978,0.982,0.948,1.0,0.93,1.0,0.955,0.965,0.945,0.975,0.993,0.976,0.978,0.897,0.981,0.947,0.959,0.7,0.976,0.916,0.983,0.726,0.968,0.839,0.963,0.98,0.952,0.985	-0.013
71637	ENSG00000147403	RPL10	chrX	+	153628804	153628967	153628143	153628282	153629042	153629152	71637	7.22589e+67	149,101,117,57,38,96,187,12,59,59,49,57,21,9,65,10,90	10500,3504,9206,4920,4300,1643,2810,577,3499,10749,6205,7334,13405,5960,6407,7297,4856,5004,6485,13219,5379,4806,213,4615,7057,1171,2687,5996,85,6604,2383,7899,11456,9241,10267,2818,10054,16591,2597,4784,4070,6094,5485,5029,2247,5870,1650,1653,6196,4225,14191	170,22,169,94,59,41,112,3,46,90,61,123,119,90,54,165,40,42,103,100,68,30,7,50,23,21,50,84,0,36,34,77,89,47,141,69,110,174,11,29,98,114,139,25,36,107,32,82,40,105,88	185	36	8.86997e-06	0.00906535	0.904,0.945,0.931,0.964,0.979,0.945,0.899,0.972,0.947,0.97,0.971,0.953,0.982,0.971,0.936,0.952,0.94	0.923,0.969,0.914,0.911,0.934,0.886,0.83,0.974,0.937,0.959,0.952,0.921,0.956,0.928,0.958,0.896,0.959,0.959,0.925,0.963,0.939,0.969,0.856,0.947,0.984,0.916,0.913,0.933,1.0,0.973,0.932,0.952,0.962,0.975,0.934,0.888,0.947,0.949,0.979,0.97,0.89,0.912,0.885,0.975,0.924,0.914,0.909,0.797,0.968,0.887,0.969	0.017
6067	ENSG00000070756	PABPC1	chr8	-	101725314	101725409	101724879	101725017	101727698	101727829	6067	1.18317e+60	14,21,14,0,0,39,11,4,0,20,32,12,0,0,13,39,54	1950,1037,1908,1335,806,355,3251,83,1361,2272,2556,1594,2204,1876,1238,1755,1391,1022,1555,2820,661,1413,82,1440,1346,338,580,914,16,1654,368,1757,2935,1381,2814,898,1891,3669,441,1065,630,1800,1304,1798,286,1274,799,723,1731,851,2680	17,2,13,26,56,8,48,0,0,17,0,30,38,4,2,15,2,0,22,16,15,0,0,0,1,1,0,1,0,7,1,22,30,0,11,7,10,15,0,0,102,19,14,3,7,3,10,14,3,45,7	117	36	9.61884e-06	0.00970865	0.963,0.962,0.962,1.0,1.0,0.926,0.97,0.979,1.0,0.971,0.916,0.964,1.0,1.0,0.944,0.671,0.833	0.972,0.994,0.978,0.94,0.816,0.932,0.954,1.0,1.0,0.976,1.0,0.942,0.947,0.993,0.995,0.973,0.995,1.0,0.956,0.982,0.931,1.0,1.0,1.0,0.998,0.99,1.0,0.996,1.0,0.986,0.991,0.961,0.968,1.0,0.987,0.975,0.983,0.987,1.0,1.0,0.655,0.967,0.966,0.995,0.926,0.992,0.961,0.941,0.994,0.853,0.992	-0.023
30613	ENSG00000110321	EIF4G2	chr11	-	10829823	10830055	10828801	10828928	10830251	10830487	30613	19,30,42,42,10,24,24,15,32,35,48,28,6,9,34,4,40	187,224,168,60,19,98,108,25,107,287,152,57,80,7,129,13,54	80,44,21,71,38,49,3,7,14,36,45,61,59,21,71,97,12,35,11,25,45,53,0,18,13,6,39,12,0,27,38,50,42,2,30,58,44,75,6,66,26,40,56,53,32,38,1,1,68,49,64	121,94,175,138,89,43,164,11,36,148,99,252,103,119,59,47,51,61,143,106,182,66,4,83,56,18,35,29,1,97,28,66,165,90,302,96,156,275,23,82,40,179,194,137,37,89,121,66,105,245,159	254	36	1.02929e-05	0.0102773	0.014,0.019,0.034,0.09,0.069,0.034,0.031,0.078,0.041,0.017,0.043,0.065,0.011,0.154,0.036,0.042,0.095	0.086,0.062,0.017,0.068,0.057,0.139,0.003,0.083,0.052,0.033,0.061,0.033,0.075,0.024,0.146,0.226,0.032,0.075,0.011,0.032,0.034,0.102,0.0,0.03,0.032,0.045,0.136,0.055,0.0,0.038,0.161,0.097,0.035,0.003,0.014,0.079,0.038,0.037,0.036,0.102,0.084,0.031,0.039,0.052,0.109,0.057,0.001,0.002,0.084,0.028,0.054	-0.006
73282	ENSG00000187514	PTMA	chr2	+	232577152	232577226	232576057	232576693	232577513	232578216	73282	1069,2826,1257,2237,3091,2187,869,144,1402,1811,662,1614,1400,239,756,41,703	61,91,118,57,41,167,52,7,43,33,30,30,0,10,56,5,45	1981,1338,2042,2179,1008,391,1885,118,1048,2299,2757,2490,1108,2271,1820,2713,2431,1153,1749,3754,1105,1968,270,1543,1321,397,261,1777,19,2061,985,1604,4268,2118,2769,816,1515,2904,615,1273,413,2213,1623,1981,369,1521,1000,829,2215,1221,2740	88,22,67,89,65,15,133,0,19,64,36,98,71,64,37,90,91,18,133,95,61,18,7,19,10,10,8,31,0,39,20,34,116,20,71,38,84,73,4,14,41,53,50,24,8,38,22,20,41,30,32	96	36	1.05822e-05	0.0104538	0.868,0.921,0.8,0.936,0.966,0.831,0.862,0.885,0.924,0.954,0.892,0.953,1.0,0.9,0.835,0.755,0.854	0.894,0.958,0.92,0.902,0.853,0.907,0.842,1.0,0.954,0.931,0.966,0.905,0.854,0.93,0.949,0.919,0.909,0.96,0.831,0.937,0.872,0.976,0.935,0.968,0.98,0.937,0.924,0.956,1.0,0.952,0.949,0.946,0.932,0.975,0.936,0.89,0.871,0.937,0.983,0.972,0.791,0.94,0.924,0.969,0.945,0.938,0.945,0.94,0.953,0.939,0.97	-0.04
378	ENSG00000099875	MKNK2	chr19	-	2039629	2039855	2037630	2037828	2040132	2040176	378	257,305,432,115,90,443,380,32,220,106,221,148,34,11,218,34,224	0,0,0,0,4,0,0,2,1,0,3,0,3,0,0,0,1	157,59,213,68,149,48,8,3,30,156,20,126,147,78,126,101,43,32,105,125,91,25,0,59,29,21,160,102,2,56,31,140,103,39,161,218,131,193,25,81,148,91,72,86,83,77,12,8,109,75,110	1,3,0,1,0,0,0,0,1,2,5,3,0,3,0,0,0,0,0,1,0,1,1,2,2,0,1,0,0,3,0,1,1,2,0,6,1,1,1,1,0,1,2,7,0,0,1,1,4,4,8	248	36	1.07285e-05	0.0104867	1.0,1.0,1.0,1.0,0.766,1.0,1.0,0.699,0.97,1.0,0.914,1.0,0.622,1.0,1.0,1.0,0.97	0.958,0.741,1.0,0.908,1.0,1.0,1.0,1.0,0.813,0.919,0.367,0.859,1.0,0.791,1.0,1.0,1.0,1.0,1.0,0.948,1.0,0.784,0.0,0.811,0.678,1.0,0.959,1.0,1.0,0.73,1.0,0.953,0.937,0.739,1.0,0.841,0.95,0.966,0.784,0.922,1.0,0.93,0.839,0.641,1.0,1.0,0.635,0.537,0.798,0.731,0.666	0.072
40861	ENSG00000152601	MBNL1	chr3	+	152017193	152018156	151985828	151986881	152132729	152132900	40861	2.48253e+65	3,4,1,6,2,0,1,0,3,2,0,0,0,2,2,0,1	3202,2281,4068,4446,2274,1562,232,161,1567,4550,3480,5876,4272,2376,3060,5459,2567,2196,2701,6640,1853,3004,21,2637,746,559,1410,855,28,3177,649,3693,4992,2940,4329,1520,1928,5781,1371,2337,1616,3632,2810,3129,1564,2654,166,114,3823,509,8787	2,9,8,6,0,1,3,2,4,5,32,8,2,4,1,3,1,10,1,1,0,4,0,2,1,2,1,0,0,2,4,1,7,5,3,1,0,3,0,1,0,6,5,10,5,4,2,2,2,14,23	985	36	1.09882e-05	0.0106286	0.968,0.98,0.992,0.93,0.987,1.0,0.989,1.0,0.972,0.989,1.0,1.0,1.0,0.95,0.982,1.0,0.986	0.983,0.903,0.949,0.964,1.0,0.983,0.739,0.746,0.935,0.971,0.799,0.964,0.987,0.956,0.991,0.985,0.989,0.889,0.99,0.996,1.0,0.965,1.0,0.98,0.965,0.911,0.981,1.0,1.0,0.983,0.856,0.993,0.963,0.956,0.981,0.982,1.0,0.986,1.0,0.988,1.0,0.957,0.954,0.92,0.92,0.96,0.752,0.676,0.986,0.571,0.933	0.046
100602	ENSG00000109046	WSB1	chr17	+	25637086	25637200	25634769	25636298	25638534	25638642	100602	176,344,184,192,98,126,186,22,71,134,56,122,49,34,62,28,189	0,13,15,1,5,7,5,1,5,28,2,2,4,0,11,2,0	87,61,65,139,105,176,120,11,125,93,42,52,58,22,61,80,41,49,28,43,28,117,2,53,109,7,85,33,8,55,28,68,115,50,44,44,61,37,44,39,59,134,159,176,70,51,35,66,135,30,66	4,7,8,11,22,11,5,0,3,11,3,10,3,9,4,8,3,1,6,15,5,6,1,5,2,0,6,1,0,3,2,26,17,5,7,2,7,3,0,7,18,17,31,10,11,8,3,11,7,3,6	136	36	1.13855e-05	0.0108995	1.0,0.875,0.765,0.981,0.838,0.827,0.908,0.853,0.79,0.559,0.881,0.942,0.764,1.0,0.599,0.788,1.0	0.852,0.698,0.683,0.77,0.558,0.809,0.864,1.0,0.917,0.691,0.788,0.579,0.837,0.393,0.801,0.726,0.783,0.928,0.553,0.431,0.597,0.838,0.346,0.737,0.935,1.0,0.789,0.897,1.0,0.829,0.788,0.409,0.642,0.726,0.625,0.853,0.698,0.766,1.0,0.596,0.465,0.676,0.576,0.823,0.627,0.628,0.755,0.614,0.836,0.726,0.744	0.116
96781	ENSG00000231389	HLA-DPA1	chr6	-	33036414	33036581	33032345	33033124	33036795	33037077	96781	1097,1778,2262,3200,1756,1311,1624,463,1539,1803,973,891,866,148,1112,46,923	1,0,0,2,0,0,0,1,0,0,0,0,3,0,0,0,0	341,1171,1922,796,958,26,764,19,343,4655,2174,115,621,1869,1982,330,558,402,1278,2499,900,1375,36,1981,488,22,88,1159,6,1642,79,803,996,1216,913,814,255,1659,545,813,159,1113,38,1380,84,255,83,746,1213,463,1998	0,0,0,0,0,0,1,0,0,3,0,0,0,1,0,0,0,0,1,3,4,2,0,1,0,0,0,0,0,0,0,0,64,1,0,3,0,0,0,0,0,2,0,3,0,0,0,0,2,1,0	189	36	1.38021e-05	0.0130781	0.995,1.0,1.0,0.997,1.0,1.0,1.0,0.989,1.0,1.0,1.0,1.0,0.982,1.0,1.0,1.0,1.0	1.0,1.0,1.0,1.0,1.0,1.0,0.993,1.0,1.0,0.997,1.0,1.0,1.0,0.997,1.0,1.0,1.0,1.0,0.996,0.994,0.977,0.992,1.0,0.997,1.0,1.0,1.0,1.0,1.0,1.0,1.0,1.0,0.748,0.996,1.0,0.981,1.0,1.0,1.0,1.0,1.0,0.991,1.0,0.989,1.0,1.0,1.0,1.0,0.991,0.989,1.0	0.005
5841	ENSG00000204257	HLA-DMA	chr6	-	32917387	32917666	32917047	32917176	32918295	32918580	5841	718,2524,2036,1930,1802,1527,1437,720,1598,2362,725,921,882,179,757,56,735	4,0,3,0,4,2,0,0,0,6,4,5,0,0,0,0,0	627,731,1648,1008,1333,62,573,38,613,2818,1562,408,481,2144,1858,594,622,529,1335,2132,743,1476,22,1931,508,13,233,1163,4,1942,92,1010,2375,1395,979,628,521,1863,598,835,253,1476,136,1348,128,564,67,295,1452,819,2109	0,1,10,0,12,0,15,0,0,0,0,5,2,2,4,0,3,0,22,39,0,0,0,0,0,0,0,0,0,8,1,1,0,0,1,11,3,0,0,0,0,8,0,0,0,1,1,0,2,3,0	301	36	1.76103e-05	0.0165179	0.955,1.0,0.988,1.0,0.982,0.989,1.0,1.0,1.0,0.979,0.956,0.957,1.0,1.0,1.0,1.0,1.0	1.0,0.989,0.952,1.0,0.93,1.0,0.82,1.0,1.0,1.0,1.0,0.907,0.966,0.992,0.982,1.0,0.961,1.0,0.879,0.867,1.0,1.0,1.0,1.0,1.0,1.0,1.0,1.0,1.0,0.967,0.917,0.992,1.0,1.0,0.992,0.872,0.954,1.0,1.0,1.0,1.0,0.957,1.0,1.0,1.0,0.985,0.889,1.0,0.989,0.97,1.0	0.014
104857	ENSG00000067167	TRAM1	chr8	-	71510368	71510490	71510129	71510246	71512253	71512317	104857	621,382,313,288,60,230,407,121,257,275,187,212,145,29,252,85,162	9,11,4,8,8,9,4,0,16,5,1,6,5,1,1,1,2	185,76,460,280,297,62,302,8,99,507,172,330,858,238,113,179,123,118,273,312,83,213,2,123,39,48,109,102,5,193,52,164,309,90,392,70,229,420,44,91,203,356,194,171,57,285,72,27,180,201,409	9,10,7,12,2,1,11,0,6,19,11,2,7,8,3,8,16,8,17,35,2,6,1,18,2,0,1,7,0,18,0,6,28,6,6,12,21,23,5,5,7,10,6,9,1,2,7,6,8,3,5	144	36	1.92833e-05	0.0179063	0.945,0.897,0.951,0.9,0.652,0.865,0.962,1.0,0.801,0.932,0.979,0.898,0.879,0.879,0.984,0.955,0.953	0.837,0.655,0.943,0.854,0.974,0.939,0.873,1.0,0.805,0.87,0.796,0.976,0.968,0.881,0.904,0.848,0.658,0.787,0.801,0.69,0.912,0.899,0.333,0.631,0.83,1.0,0.965,0.785,1.0,0.728,1.0,0.872,0.734,0.789,0.942,0.593,0.732,0.82,0.688,0.82,0.879,0.899,0.89,0.826,0.934,0.973,0.72,0.529,0.849,0.944,0.953	0.074
5853	ENSG00000204257	HLA-DMA	chr6	-	32917387	32917564	32917047	32917176	32918295	32918580	5853	443,1415,1149,1027,1115,854,844,384,901,1277,431,510,495,105,418,32,412	4,0,3,0,4,2,0,0,0,6,4,5,0,0,0,0,0	348,410,942,582,752,34,386,20,364,1514,882,229,292,1173,1077,304,339,301,742,1155,404,835,19,1051,305,10,126,665,1,1054,40,583,1342,788,566,398,292,1108,333,446,144,813,77,773,82,311,43,204,834,446,1217	0,1,10,0,12,0,15,0,0,0,0,5,2,2,4,0,3,0,22,39,0,0,0,0,0,0,0,0,0,8,1,1,0,0,1,11,3,0,0,0,0,8,0,0,0,1,1,0,2,3,0	199	36	1.9839e-05	0.0182399	0.952,1.0,0.986,1.0,0.981,0.987,1.0,1.0,1.0,0.975,0.951,0.949,1.0,1.0,1.0,1.0,1.0	1.0,0.987,0.945,1.0,0.919,1.0,0.823,1.0,1.0,1.0,1.0,0.892,0.964,0.991,0.98,1.0,0.953,1.0,0.859,0.843,1.0,1.0,1.0,1.0,1.0,1.0,1.0,1.0,1.0,0.96,0.879,0.991,1.0,1.0,0.99,0.867,0.946,1.0,1.0,1.0,1.0,0.948,1.0,1.0,1.0,0.983,0.886,1.0,0.987,0.964,1.0	0.015
52765	ENSG00000089157	RPLP0	chr12	-	120636356	120636542	120635124	120635265	120636656	120636803	52765	1.04559e+73	119,103,226,192,112,218,307,67,154,108,209,124,80,30,71,16,111	14800,3985,12444,8248,7393,3020,5187,391,3966,15859,9624,11658,14389,9040,7448,10602,5630,5425,12117,15747,6167,5870,276,3515,8282,1095,2868,9069,99,12219,2542,11643,13597,8524,15965,3660,11925,20369,2436,6540,3641,6427,8422,6902,2294,6518,2844,2467,9337,6229,15696	365,27,274,88,165,29,235,4,64,289,44,174,69,98,163,152,76,95,215,152,100,130,11,87,32,23,15,55,2,146,46,172,303,129,252,57,98,297,10,159,5,132,40,66,2,102,89,98,143,1,195	208	36	2.01906e-05	0.0183812	0.938,0.935,0.894,0.892,0.934,0.898,0.864,0.844,0.841,0.948,0.884,0.896,0.938,0.889,0.946,0.939,0.943	0.875,0.962,0.887,0.942,0.886,0.947,0.793,0.944,0.915,0.905,0.974,0.921,0.973,0.941,0.888,0.924,0.928,0.908,0.907,0.947,0.914,0.887,0.813,0.875,0.978,0.892,0.971,0.966,0.895,0.935,0.905,0.921,0.886,0.92,0.916,0.917,0.955,0.922,0.977,0.877,0.992,0.894,0.973,0.948,0.995,0.917,0.847,0.813,0.919,0.999,0.933	-0.013
51449	ENSG00000058673	ZC3H11A	chr1	+	203765420	203765624	203764833	203764922	203770702	203770756	51449	222,203,222,184,11,137,164,46,96,158,76,145,20,18,171,61,151	14,10,7,7,0,5,4,4,10,0,2,7,3,1,9,3,11	104,44,66,138,215,32,30,3,40,152,21,37,91,26,59,78,41,71,44,38,44,100,1,19,39,2,60,14,2,64,9,169,144,35,62,52,91,132,32,56,132,84,62,72,81,59,17,5,74,74,150	12,8,6,6,8,2,8,1,5,6,5,6,3,3,1,9,2,7,4,5,7,7,0,9,1,0,6,1,0,6,5,10,12,3,11,2,7,10,3,3,6,20,9,19,7,12,7,1,7,9,9	226	36	2.3983e-05	0.0216217	0.716,0.764,0.835,0.807,1.0,0.814,0.867,0.647,0.605,1.0,0.858,0.767,0.515,0.741,0.752,0.764,0.686	0.58,0.467,0.637,0.786,0.811,0.718,0.374,0.323,0.56,0.801,0.401,0.496,0.829,0.58,0.904,0.58,0.766,0.618,0.637,0.548,0.5,0.695,1.0,0.252,0.861,1.0,0.614,0.69,1.0,0.63,0.223,0.729,0.657,0.65,0.473,0.806,0.674,0.678,0.63,0.748,0.778,0.401,0.523,0.376,0.648,0.439,0.279,0.443,0.627,0.567,0.726	0.151
55875	ENSG00000234745	HLA-B	chr6	-	31322883	31323000	31322409	31322442	31323093	31323369	55875	2701,12250,2733,4143,1658,663,2965,74,1708,3168,1404,1804,1220,32,2916,36,1994	14,3,95,0,0,4,0,0,5,5,9,3,0,0,125,1,59	2950,1898,1226,2234,2295,718,2502,58,1037,4560,929,1622,3060,1318,4145,1421,2088,605,2822,3500,460,1548,59,1760,957,730,664,1638,4,1678,170,2013,906,1737,748,1361,1546,642,1058,895,2918,830,306,1562,333,618,1380,393,1162,2576,2001	2,0,61,13,1,0,0,0,8,0,0,6,0,0,0,0,0,8,18,0,6,2,0,0,0,0,0,18,0,0,0,0,35,0,1,22,6,1,0,4,2,14,0,0,0,59,4,0,3,17,0	129	26	2.54369e-05	0.022712	0.975,0.999,0.853,1.0,1.0,0.971,1.0,1.0,0.986,0.992,0.969,0.992,1.0,1.0,0.825,0.879,0.872	0.997,1.0,0.802,0.972,0.998,1.0,1.0,1.0,0.963,1.0,1.0,0.982,1.0,1.0,1.0,1.0,1.0,0.938,0.969,1.0,0.939,0.994,1.0,1.0,1.0,1.0,1.0,0.948,1.0,1.0,1.0,1.0,0.839,1.0,0.993,0.926,0.981,0.992,1.0,0.978,0.997,0.923,1.0,1.0,1.0,0.679,0.986,1.0,0.987,0.968,1.0	-0.016
1376	ENSG00000169554	ZEB2	chr2	-	145155867	145157837	145153978	145154159	145158765	145158874	1376	3.11442e+60	6,16,13,5,10,21,3,3,5,7,15,10,9,7,12,4,11	1272,629,4702,2721,1780,364,61,33,3521,3545,1923,551,702,712,945,732,493,1122,1508,1417,480,1026,10,823,346,130,381,202,8,808,272,2216,1594,843,1054,528,1178,1789,446,689,1820,2597,1618,1462,474,1188,36,26,1030,710,1104	21,16,19,21,14,4,19,0,62,9,18,7,21,9,16,28,15,0,18,27,5,17,5,17,8,12,2,8,0,1,6,23,12,17,11,11,9,25,0,19,15,20,9,17,7,21,7,9,7,4,20	1992	36	3.00433e-05	0.0265695	0.904,0.827,0.674,0.817,0.581,0.572,0.937,0.696,0.838,0.693,0.484,0.711,0.422,0.586,0.674,0.788,0.756	0.523,0.415,0.817,0.701,0.697,0.622,0.055,1.0,0.506,0.877,0.659,0.587,0.377,0.588,0.516,0.321,0.373,1.0,0.602,0.487,0.634,0.522,0.035,0.467,0.439,0.164,0.775,0.313,1.0,0.936,0.45,0.635,0.706,0.473,0.634,0.465,0.703,0.564,1.0,0.396,0.687,0.701,0.765,0.608,0.55,0.506,0.085,0.05,0.727,0.762,0.499	0.135
54855	ENSG00000089820	ARHGAP4	chrX	-	153185020	153185140	153184608	153184737	153186079	153186262	54855	7,6,10,6,2,0,13,0,15,3,9,4,0,1,5,0,8	20,33,15,27,40,32,12,4,23,36,27,15,18,1,17,1,26	8,8,4,6,0,1,3,1,3,4,6,2,2,8,5,4,0,2,1,3,9,15,0,6,5,0,7,8,0,0,1,4,20,6,2,5,6,10,1,7,2,8,0,5,0,6,3,1,13,5,16	45,33,30,23,25,9,33,3,45,59,56,31,21,46,41,28,11,50,19,37,30,49,14,41,30,10,14,40,1,37,9,45,72,19,61,26,28,53,17,34,3,51,16,40,17,43,43,53,54,25,84	142	36	3.84322e-05	0.0336677	0.082,0.044,0.145,0.053,0.013,0.0,0.215,0.0,0.142,0.021,0.078,0.063,0.0,0.202,0.069,0.0,0.072	0.043,0.058,0.033,0.062,0.0,0.027,0.023,0.078,0.017,0.017,0.026,0.016,0.024,0.042,0.03,0.035,0.0,0.01,0.013,0.02,0.071,0.072,0.0,0.036,0.041,0.0,0.112,0.048,0.0,0.0,0.027,0.022,0.066,0.074,0.008,0.046,0.052,0.046,0.015,0.05,0.145,0.038,0.0,0.031,0.0,0.034,0.017,0.005,0.058,0.048,0.046	0.036
6091	ENSG00000070756	PABPC1	chr8	-	101717153	101717257	101716524	101716618	101717816	101717901	6091	1.75725e+64	7,16,18,5,3,16,8,2,5,6,6,5,1,0,10,5,25	3237,1618,2971,2052,1434,642,3406,142,2468,3743,4039,2645,3337,2835,2446,2547,1976,1582,2425,4655,1071,1921,160,2028,1837,628,921,1470,40,2636,829,2638,3783,2706,4088,1449,2830,5105,791,1598,1081,2475,2596,2796,465,1690,1007,1111,2629,1382,4135	9,0,12,19,23,3,20,0,1,14,0,8,18,2,5,8,6,2,11,10,2,3,2,3,0,3,3,0,0,16,4,9,20,0,6,8,0,3,4,7,25,5,12,4,2,5,0,13,3,10,4	126	36	3.90331e-05	0.0338745	0.986,0.978,0.964,0.992,0.996,0.978,0.982,0.985,0.989,0.993,0.989,0.99,0.998,1.0,0.969,0.943,0.941	0.99,1.0,0.986,0.969,0.947,0.984,0.98,1.0,0.999,0.987,1.0,0.99,0.981,0.998,0.993,0.989,0.989,0.996,0.984,0.993,0.994,0.995,0.958,0.995,1.0,0.984,0.989,1.0,1.0,0.979,0.983,0.988,0.982,1.0,0.995,0.981,1.0,0.998,0.983,0.985,0.925,0.993,0.984,0.995,0.985,0.99,1.0,0.961,0.996,0.975,0.997	-0.006
19327	ENSG00000077549	CAPZB	chr1	-	19669245	19669358	19665316	19666111	19670851	19670928	19327	8,10,6,12,6,5,5,0,3,3,0,3,0,4,10,5,24	58,123,35,121,151,33,58,44,61,99,41,62,121,36,27,6,38	14,0,7,15,10,3,0,1,8,11,3,2,8,4,9,5,3,0,1,2,2,6,0,4,1,4,16,10,0,2,1,5,13,0,6,4,13,5,0,4,15,9,0,2,2,14,1,2,6,6,4	67,127,164,96,33,33,61,3,154,182,230,46,49,145,158,84,75,64,54,204,19,103,7,140,101,36,36,147,2,153,29,40,147,163,166,62,57,149,47,70,12,112,88,224,16,89,65,83,126,83,196	135	36	4.03088e-05	0.0346578	0.035,0.021,0.044,0.026,0.01,0.039,0.022,0.0,0.013,0.008,0.0,0.013,0.0,0.029,0.09,0.182,0.144	0.053,0.0,0.011,0.04,0.075,0.024,0.0,0.082,0.014,0.016,0.003,0.011,0.042,0.007,0.015,0.016,0.011,0.0,0.005,0.003,0.027,0.015,0.0,0.008,0.003,0.029,0.106,0.018,0.0,0.003,0.009,0.032,0.023,0.0,0.01,0.017,0.057,0.009,0.0,0.015,0.25,0.021,0.0,0.002,0.032,0.04,0.004,0.006,0.013,0.019,0.005	0.016
33952	ENSG00000104408	EIF3E	chr8	-	109254340	109254485	109254027	109254142	109260841	109260946	33952	47,53,31,12,17,13,33,13,24,18,21,27,2,11,36,11,37	339,236,350,321,229,356,268,162,195,314,330,142,131,86,196,71,275	72,7,14,38,26,5,7,2,10,40,7,20,26,16,23,24,19,12,7,6,18,19,0,6,1,7,13,3,0,13,7,24,41,5,24,20,39,17,7,20,35,22,17,14,11,49,4,2,13,13,23	327,139,375,252,189,52,266,12,150,357,353,252,394,307,170,311,218,154,302,395,130,210,8,172,83,42,92,88,5,312,49,353,357,223,655,149,304,716,79,166,100,245,293,285,68,241,168,146,377,171,494	167	36	4.10001e-05	0.0349287	0.029,0.046,0.019,0.008,0.016,0.008,0.026,0.017,0.026,0.012,0.014,0.039,0.003,0.027,0.038,0.032,0.028	0.045,0.011,0.008,0.031,0.029,0.02,0.006,0.035,0.014,0.024,0.004,0.017,0.014,0.011,0.028,0.016,0.018,0.017,0.005,0.003,0.029,0.019,0.0,0.007,0.003,0.035,0.03,0.007,0.0,0.009,0.03,0.014,0.024,0.005,0.008,0.028,0.027,0.005,0.019,0.025,0.07,0.019,0.012,0.01,0.034,0.042,0.005,0.003,0.007,0.016,0.01	0.005
103480	ENSG00000092841	MYL6	chr12	+	56553370	56553514	56552467	56552495	56553758	56553932	103480	1049,1797,1609,1232,2531,764,819,344,1115,1340,872,615,2484,364,786,50,721	90,57,95,16,40,59,33,19,46,45,60,36,11,6,42,8,43	1104,1338,1699,1629,1009,531,651,57,1264,2027,2727,1081,745,1830,1217,1088,951,717,1364,2559,527,921,50,2344,725,424,401,1257,30,1827,504,1162,2465,2016,2075,1185,764,1999,651,1037,279,1741,1133,2106,454,1428,291,604,1872,1917,2326	38,5,38,56,79,11,77,2,10,64,5,64,42,18,16,42,21,11,100,96,18,10,6,20,8,3,9,33,0,47,11,85,55,24,34,16,31,48,15,18,24,24,33,16,14,20,16,42,31,22,22	151	21	4.42705e-05	0.0373719	0.618,0.814,0.702,0.915,0.898,0.643,0.775,0.716,0.771,0.805,0.669,0.704,0.969,0.894,0.722,0.465,0.7	0.802,0.974,0.861,0.802,0.64,0.87,0.54,0.799,0.946,0.815,0.987,0.701,0.712,0.934,0.914,0.783,0.863,0.901,0.655,0.788,0.803,0.928,0.537,0.942,0.926,0.952,0.861,0.841,1.0,0.844,0.864,0.655,0.862,0.921,0.895,0.912,0.774,0.853,0.858,0.889,0.618,0.91,0.827,0.948,0.819,0.909,0.717,0.667,0.894,0.924,0.936	-0.083
96767	ENSG00000241468	ATP5J2	chr7	-	99056769	99056886	99055812	99055978	99057708	99057846	96767	163,186,88,174,390,101,108,40,99,207,112,152,675,44,123,10,85	36,35,31,8,29,12,18,8,16,30,20,36,20,0,33,1,13	273,449,344,294,105,129,135,22,452,306,746,456,153,454,407,182,184,190,132,470,129,366,27,685,336,83,114,214,10,330,107,113,536,778,671,265,184,498,132,381,34,313,339,667,148,343,184,271,330,390,588	36,9,42,28,23,5,22,1,14,47,27,33,30,38,22,22,18,15,25,26,15,13,4,17,8,7,8,22,0,22,4,19,31,23,38,14,54,37,4,10,16,50,32,9,8,38,18,25,13,20,18	139	36	4.5589e-05	0.0381383	0.54,0.579,0.424,0.849,0.777,0.686,0.608,0.564,0.616,0.641,0.592,0.522,0.897,1.0,0.491,0.721,0.629	0.663,0.928,0.68,0.731,0.542,0.87,0.614,0.851,0.893,0.628,0.877,0.782,0.569,0.756,0.827,0.682,0.726,0.766,0.578,0.824,0.69,0.879,0.636,0.913,0.916,0.754,0.787,0.716,1.0,0.795,0.874,0.606,0.817,0.898,0.821,0.831,0.469,0.777,0.895,0.908,0.355,0.619,0.733,0.95,0.827,0.7,0.726,0.737,0.868,0.835,0.894	-0.11
35795	ENSG00000185787	MORF4L1	chr15	+	79186399	79186572	79185880	79185969	79187161	79187246	35795	738,997,543,364,460,450,409,131,506,753,614,259,395,79,347,124,301	8,17,37,0,12,29,5,0,7,58,11,11,12,2,16,2,2	381,183,406,402,291,172,245,18,259,495,498,482,590,374,301,333,214,267,443,653,254,278,19,291,282,102,151,140,6,425,132,375,614,430,615,214,398,891,215,211,245,569,504,393,182,361,153,94,366,264,552	12,6,24,26,16,15,9,0,11,69,5,45,23,14,14,11,15,11,38,20,8,6,0,13,2,7,5,7,0,21,3,36,39,1,34,25,18,15,10,12,3,10,18,1,14,12,21,8,14,30,14	195	36	4.62821e-05	0.0383724	0.945,0.915,0.73,1.0,0.876,0.741,0.938,1.0,0.93,0.706,0.912,0.813,0.859,0.879,0.8,0.92,0.965	0.854,0.849,0.757,0.741,0.771,0.679,0.834,1.0,0.813,0.57,0.948,0.664,0.826,0.831,0.799,0.848,0.725,0.818,0.683,0.858,0.854,0.895,1.0,0.805,0.963,0.729,0.848,0.787,1.0,0.789,0.89,0.658,0.744,0.988,0.77,0.612,0.803,0.916,0.799,0.764,0.938,0.913,0.838,0.986,0.706,0.847,0.574,0.684,0.828,0.619,0.879	0.068
56752	ENSG00000162511	LAPTM5	chr1	-	31215302	31215396	31214486	31214563	31230505	31230667	56752	689,396,311,116,163,464,712,96,395,388,136,165,206,32,116,96,338	31,26,50,1,0,50,17,0,51,49,14,11,4,0,6,24,14	655,744,1388,1101,957,234,1194,22,808,2006,1310,594,976,755,686,956,578,562,1737,1689,362,374,53,803,455,242,463,822,10,1095,152,849,1064,733,520,776,815,1295,270,356,260,721,468,1378,156,497,245,411,782,587,1490	19,6,45,41,73,16,57,0,9,149,4,75,32,15,34,30,34,13,188,63,32,0,2,19,1,14,7,9,0,49,0,56,49,8,12,43,31,62,15,16,41,23,14,4,25,15,9,31,6,48,18	116	36	4.71867e-05	0.0387762	0.873,0.825,0.659,0.973,1.0,0.742,0.929,1.0,0.706,0.711,0.751,0.823,0.941,1.0,0.857,0.554,0.882	0.915,0.975,0.905,0.893,0.803,0.819,0.867,1.0,0.965,0.807,0.99,0.711,0.904,0.94,0.862,0.908,0.841,0.931,0.741,0.893,0.778,1.0,0.892,0.929,0.993,0.843,0.954,0.966,1.0,0.874,1.0,0.825,0.871,0.966,0.931,0.848,0.891,0.866,0.848,0.874,0.663,0.907,0.912,0.991,0.659,0.911,0.894,0.804,0.976,0.791,0.963	-0.051
5591	ENSG00000051523	CYBA	chr16	-	88712927	88713011	88712539	88712605	88713162	88713246	5591	10,6,4,2,2,10,9,0,6,4,1,6,1,2,4,4,8	69,160,115,127,278,85,117,10,99,149,91,51,178,6,58,4,39	4,9,6,11,6,1,1,0,5,8,6,2,5,2,8,8,1,2,2,2,3,7,0,9,2,1,1,7,0,5,2,4,9,1,2,8,4,6,2,8,4,5,0,15,0,7,1,1,6,2,6	149,253,283,152,71,60,152,3,167,269,352,129,63,240,251,96,88,90,109,271,123,129,21,210,86,43,25,156,3,166,30,146,183,153,325,164,127,395,68,164,10,121,76,323,32,116,156,194,171,144,289	106	36	4.8391e-05	0.0393929	0.047,0.013,0.012,0.005,0.002,0.038,0.025,0.0,0.02,0.009,0.004,0.038,0.002,0.102,0.023,0.254,0.065	0.009,0.012,0.007,0.024,0.028,0.006,0.002,0.0,0.01,0.01,0.006,0.005,0.026,0.003,0.011,0.028,0.004,0.007,0.006,0.003,0.008,0.018,0.0,0.014,0.008,0.008,0.013,0.015,0.0,0.01,0.022,0.009,0.016,0.002,0.002,0.016,0.011,0.005,0.01,0.016,0.12,0.014,0.0,0.016,0.0,0.02,0.002,0.002,0.012,0.005,0.007	0.027
82176	ENSG00000180353	HCLS1	chr3	-	121366165	121366329	121363664	121363775	121376125	121376199	82176	78,157,49,78,143,53,135,28,113,133,57,64,157,33,51,6,33	5,0,3,1,4,1,4,0,5,0,0,3,0,0,4,0,4	150,261,136,128,53,33,65,7,228,175,539,96,52,312,187,78,72,123,86,213,61,170,5,389,192,45,53,124,4,194,49,111,390,201,317,176,109,214,49,218,23,323,149,386,42,179,83,54,207,149,296	0,0,2,3,3,2,2,0,0,1,0,0,2,1,0,1,0,0,4,7,1,0,0,5,1,1,1,4,0,1,0,1,0,0,0,4,5,3,0,1,0,3,0,2,1,5,3,1,1,0,1	186	36	4.87856e-05	0.0393929	0.751,1.0,0.76,0.938,0.874,0.911,0.867,1.0,0.814,1.0,1.0,0.805,1.0,1.0,0.712,1.0,0.615	1.0,1.0,0.929,0.892,0.774,0.762,0.863,1.0,1.0,0.971,1.0,1.0,0.834,0.984,1.0,0.938,1.0,1.0,0.806,0.855,0.922,1.0,1.0,0.938,0.974,0.897,0.911,0.857,1.0,0.974,1.0,0.956,1.0,1.0,1.0,0.895,0.808,0.932,1.0,0.977,1.0,0.954,1.0,0.974,0.89,0.874,0.843,0.913,0.976,1.0,0.983	-0.057
24472	ENSG00000173473	SMARCC1	chr3	-	47770514	47770584	47762155	47762225	47777523	47777616	24472	91,95,23,45,16,24,33,16,22,134,51,84,43,13,42,10,29	4,5,3,1,0,11,2,0,0,3,5,6,0,0,8,3,9	84,51,60,49,34,5,31,2,18,79,91,63,21,61,35,51,13,52,32,41,22,74,2,41,39,2,30,33,2,72,10,63,140,55,164,23,61,156,20,51,25,115,94,76,11,72,81,18,58,80,164	0,1,0,3,5,0,4,0,0,1,0,0,3,0,0,0,0,0,3,0,1,0,0,0,0,1,3,0,0,0,0,4,2,0,2,0,3,2,0,1,0,3,2,0,0,5,7,0,0,0,0	92	36	5.05072e-05	0.0404314	0.899,0.881,0.75,0.946,1.0,0.461,0.866,1.0,1.0,0.946,0.8,0.846,1.0,1.0,0.673,0.566,0.558	1.0,0.952,1.0,0.865,0.727,1.0,0.752,1.0,1.0,0.969,1.0,1.0,0.733,1.0,1.0,1.0,1.0,1.0,0.807,1.0,0.896,1.0,1.0,1.0,1.0,0.439,0.796,1.0,1.0,1.0,1.0,0.86,0.965,1.0,0.97,1.0,0.888,0.968,1.0,0.952,1.0,0.938,0.948,1.0,1.0,0.849,0.819,1.0,1.0,1.0,1.0	-0.108
39782	ENSG00000143222	UFC1	chr1	+	161127043	161127107	161126739	161126807	161127406	161127483	39782	221,165,151,114,195,147,134,55,84,163,211,114,125,34,126,20,117	11,15,13,1,5,10,2,3,6,11,9,5,4,0,6,7,9	195,119,255,207,119,56,154,14,167,269,340,176,169,161,168,207,101,107,174,290,90,158,11,122,162,26,46,182,3,210,34,194,257,148,314,67,194,449,59,137,49,147,270,198,47,128,134,140,167,183,244	8,2,5,10,8,5,7,0,1,8,3,16,8,1,6,9,2,7,5,2,6,3,2,2,2,1,0,1,0,2,1,5,9,4,6,0,12,18,2,3,4,7,8,0,2,2,3,2,4,4,1	86	36	5.18935e-05	0.0411861	0.894,0.822,0.829,0.979,0.942,0.86,0.966,0.885,0.854,0.861,0.908,0.905,0.929,1.0,0.898,0.545,0.845	0.911,0.961,0.955,0.897,0.862,0.824,0.902,1.0,0.986,0.934,0.979,0.822,0.898,0.985,0.921,0.906,0.955,0.865,0.936,0.984,0.863,0.957,0.697,0.962,0.971,0.916,1.0,0.987,1.0,0.978,0.934,0.942,0.923,0.939,0.956,1.0,0.871,0.913,0.925,0.95,0.837,0.898,0.934,1.0,0.908,0.964,0.949,0.967,0.946,0.95,0.99	-0.054
84777	ENSG00000006125	AP2B1	chr17	+	33977932	33978024	33977621	33977808	33984617	33984634	84777	2,19,6,2,11,12,2,5,3,5,27,2,2,2,3,9,8	53,58,62,31,32,43,32,16,24,58,46,34,31,21,31,7,33	7,0,3,7,4,1,2,0,1,7,0,5,4,4,2,0,2,0,0,2,5,0,0,0,0,1,0,1,0,8,1,14,12,1,1,0,1,4,1,3,0,6,3,1,7,7,5,3,4,10,7	42,38,26,21,16,4,21,1,23,55,26,41,26,31,22,36,15,12,16,56,16,43,3,23,49,10,32,33,1,38,10,33,79,28,82,29,35,48,17,24,10,89,24,46,15,33,38,10,32,32,88	88	10	5.44304e-05	0.0428335	0.004,0.036,0.011,0.007,0.038,0.031,0.007,0.034,0.014,0.01,0.063,0.007,0.007,0.011,0.011,0.127,0.027	0.019,0.0,0.013,0.036,0.028,0.028,0.011,0.0,0.005,0.014,0.0,0.014,0.017,0.014,0.01,0.0,0.015,0.0,0.0,0.004,0.034,0.0,0.0,0.0,0.0,0.011,0.0,0.003,0.0,0.023,0.011,0.046,0.017,0.004,0.001,0.0,0.003,0.009,0.007,0.014,0.0,0.008,0.014,0.002,0.05,0.024,0.015,0.033,0.014,0.034,0.009	0.014
48036	ENSG00000112081	SRSF3	chr6	+	36567597	36568053	36566625	36566760	36568928	36568967	48036	4.16406e+56	83,52,22,21,22,19,10,3,40,54,10,34,68,7,32,1,11	877,568,452,841,809,716,82,121,521,1251,435,1255,800,307,496,932,315,809,451,1123,303,598,12,352,326,122,281,368,18,583,550,1782,860,622,617,253,346,858,270,630,513,915,4256,844,1098,355,93,90,947,586,1255	45,44,74,23,32,9,30,1,28,63,59,62,32,48,33,33,21,15,26,55,9,70,4,59,45,6,10,31,0,34,15,19,88,65,143,27,44,43,10,32,19,74,42,91,30,47,8,27,36,60,51	474	32	5.5641e-05	0.0434182	0.253,0.84,0.737,0.771,0.592,0.784,0.872,0.802,0.481,0.696,0.928,0.614,0.264,0.728,0.655,0.942,0.81	0.568,0.466,0.292,0.712,0.631,0.843,0.156,0.891,0.557,0.573,0.332,0.577,0.628,0.302,0.504,0.656,0.503,0.785,0.539,0.58,0.694,0.366,0.168,0.287,0.328,0.579,0.655,0.445,1.0,0.537,0.712,0.864,0.398,0.392,0.226,0.387,0.347,0.574,0.646,0.571,0.646,0.455,0.872,0.385,0.712,0.338,0.44,0.184,0.64,0.397,0.624	0.164
52800	ENSG00000070961	ATP2B1	chr12	-	90010578	90010816	90004969	90005149	90013775	90014017	52800	743,705,430,324,321,253,194,60,382,108,125,97,31,42,163,128,400	6,8,0,4,0,5,2,0,1,3,1,1,0,0,2,0,0	139,56,650,1954,374,70,278,10,174,336,109,137,162,123,270,201,258,37,504,659,90,49,6,51,11,130,68,28,2,370,34,335,515,50,98,228,62,202,112,95,291,342,82,78,61,255,20,65,219,129,58	6,1,7,5,0,0,4,0,3,0,4,4,7,7,8,0,3,1,0,13,1,0,0,1,0,2,1,0,0,0,0,1,8,0,4,4,0,2,0,1,7,35,0,2,0,19,0,0,2,2,3	260	36	5.82703e-05	0.045091	0.945,0.924,1.0,0.918,1.0,0.875,0.931,1.0,0.981,0.833,0.945,0.931,1.0,1.0,0.919,1.0,1.0	0.762,0.886,0.928,0.982,1.0,1.0,0.906,1.0,0.889,1.0,0.79,0.826,0.762,0.709,0.824,1.0,0.923,0.837,1.0,0.875,0.926,1.0,1.0,0.876,1.0,0.9,0.904,1.0,1.0,1.0,1.0,0.979,0.899,1.0,0.772,0.888,1.0,0.933,1.0,0.929,0.852,0.575,1.0,0.844,1.0,0.65,1.0,1.0,0.938,0.899,0.728	0.043

## Sheet: t(8;21) - MXE
ID	GeneID	geneSymbol	chr	strand	1stExonStart_0base	1stExonEnd	2ndExonStart_0base	2ndExonEnd	upstreamES	upstreamEE	downstreamES	downstreamEE	ID	IC_SAMPLE_1	SC_SAMPLE_1	IC_SAMPLE_2	SC_SAMPLE_2	IncFormLen	SkipFormLen	PValue	FDR	IncLevel1	IncLevel2	IncLevelDifference
20221	ENSG00000197111	PCBP2	chr12	+	53853055	53853187	53854114	53854209	53849668	53849785	53854798	53854927	20221	1.40623e+63	71,81,93,3,14,47,50,21,17,37,99,22,2,2,65,33,42	1864,894,1794,1689,1292,444,1256,98,925,2610,1685,1724,2145,1252,1311,1866,1067,900,1719,2694,967,1017,77,976,1445,332,496,1701,38,1549,363,1892,2138,1271,2206,1034,1922,2821,421,1125,919,1479,1192,1554,414,1185,859,503,1645,1065,2525	55,4,20,70,75,13,0,0,8,67,8,33,21,27,21,25,6,6,11,5,56,8,0,3,0,2,6,11,0,26,3,35,21,2,13,13,14,29,5,26,34,16,25,9,12,20,0,0,14,36,39	154	117	0	0	0.938,0.955,0.934,0.997,0.983,0.975,0.97,0.941,0.98,0.976,0.936,0.979,0.996,0.994,0.937,0.918,0.964	0.963,0.994,0.986,0.948,0.929,0.963,1.0,1.0,0.989,0.967,0.994,0.975,0.987,0.972,0.979,0.983,0.993,0.991,0.992,0.998,0.929,0.99,1.0,0.996,1.0,0.992,0.984,0.992,1.0,0.978,0.989,0.976,0.987,0.998,0.992,0.984,0.991,0.987,0.985,0.97,0.954,0.986,0.973,0.992,0.963,0.978,1.0,1.0,0.989,0.957,0.98	-0.019
4178	ENSG00000019582	CD74	chr5	-	149782683	149782875	149784242	149784330	149782125	149782188	149784647	149784743	4178	4.0747e+65	147,472,263,288,442,254,436,134,408,255,220,130,141,62,212,10,122	2930,4644,10175,3571,2980,227,4701,88,2404,9326,9814,1013,2294,8707,6773,2207,2185,2655,3803,8576,2197,5265,205,6086,1268,176,907,3164,22,5149,346,2395,7010,3951,3309,2392,2696,5706,1279,2886,341,4829,384,5280,288,2191,931,2090,3757,1317,11100	123,614,546,318,434,42,63,8,337,891,939,58,110,782,697,195,236,159,436,653,165,477,1,905,99,29,132,262,0,395,28,135,620,348,303,272,103,209,136,189,69,439,30,738,41,293,4,57,338,186,695	110	214	1.11022e-16	1.323e-12	0.982,0.966,0.974,0.982,0.953,0.97,0.96,0.941,0.965,0.977,0.971,0.975,0.972,0.941,0.969,0.955,0.962	0.979,0.936,0.973,0.956,0.93,0.913,0.993,0.955,0.933,0.953,0.953,0.971,0.976,0.956,0.95,0.957,0.947,0.97,0.944,0.962,0.963,0.956,0.997,0.929,0.961,0.922,0.93,0.959,1.0,0.962,0.96,0.972,0.957,0.957,0.955,0.945,0.981,0.982,0.948,0.967,0.906,0.955,0.961,0.933,0.932,0.936,0.998,0.986,0.956,0.932,0.969	0.009
10057	ENSG00000196531	NACA	chr12	-	57113509	57115243	57118235	57118307	57113320	57113380	57119046	57119083	10057	416,505,492,453,379,448,571,45,419,590,442,298,261,32,270,29,385	395,647,1387,302,50,1036,796,180,225,710,1215,303,23,94,439,464,1144	565,153,451,377,365,116,699,31,190,655,361,486,743,413,361,605,284,356,368,990,301,289,42,333,215,80,191,191,10,443,88,554,735,464,670,172,543,801,175,244,324,380,338,293,167,375,236,312,422,204,706	636,144,125,798,437,794,0,17,63,509,185,154,988,119,361,432,178,319,117,232,485,515,0,187,121,62,216,172,4,388,106,797,684,138,55,260,200,254,177,538,367,60,205,228,367,119,0,0,700,77,1149	88	1750	6.66134e-16	5.29199e-12	0.954,0.939,0.876,0.968,0.993,0.896,0.934,0.833,0.974,0.943,0.879,0.951,0.996,0.871,0.924,0.554,0.87	0.946,0.955,0.986,0.904,0.943,0.744,1.0,0.973,0.984,0.962,0.975,0.984,0.937,0.986,0.952,0.965,0.969,0.957,0.984,0.988,0.925,0.918,1.0,0.973,0.972,0.962,0.946,0.957,0.98,0.958,0.943,0.933,0.955,0.985,0.996,0.929,0.982,0.984,0.952,0.9,0.946,0.992,0.97,0.962,0.9,0.984,1.0,1.0,0.923,0.981,0.924	-0.054
4176	ENSG00000019582	CD74	chr5	-	149782683	149782875	149784647	149784743	149782125	149782188	149785821	149785884	4176	1720,3161,2083,3564,2007,1750,2311,589,2590,2444,1539,1189,1218,265,1361,54,683	148,478,268,290,448,258,439,136,410,260,220,130,141,63,215,11,124	1200,1905,4095,1506,1198,80,1642,29,949,3621,4028,411,1081,3754,2774,932,945,1198,1621,3973,990,2502,70,2661,587,96,423,1295,6,2159,158,901,3303,1906,1384,930,1258,2415,586,1234,190,2329,147,2230,151,1004,321,732,1584,546,4443	125,623,546,321,434,43,63,8,339,898,939,58,110,785,705,197,239,161,435,655,166,482,3,905,103,29,138,264,0,393,29,137,635,350,304,275,104,211,138,192,70,446,30,745,43,292,4,57,342,186,698	118	214	8.88178e-16	5.29199e-12	0.955,0.923,0.934,0.957,0.89,0.925,0.905,0.887,0.92,0.945,0.927,0.943,0.94,0.884,0.92,0.899,0.909	0.946,0.847,0.932,0.895,0.834,0.771,0.979,0.868,0.835,0.88,0.886,0.928,0.947,0.897,0.877,0.896,0.878,0.931,0.871,0.917,0.915,0.904,0.977,0.842,0.912,0.857,0.848,0.899,1.0,0.909,0.908,0.923,0.904,0.908,0.892,0.86,0.956,0.954,0.885,0.921,0.831,0.904,0.899,0.844,0.864,0.862,0.993,0.959,0.894,0.842,0.92	0.023
13043	ENSG00000241553	ARPC4	chr3	+	9841562	9841751	9841868	9841980	9839342	9839461	9843344	9843440	13043	49,85,38,31,35,28,71,7,23,11,71,17,6,5,19,13,54	309,366,194,244,377,156,260,54,166,416,192,230,473,75,207,18,208	40,8,34,36,36,15,7,0,28,35,15,16,47,17,35,7,18,10,27,32,30,13,0,12,9,3,25,23,0,15,5,20,53,11,15,17,22,29,7,16,42,33,9,18,5,27,6,4,19,25,32	294,424,451,337,140,72,178,16,453,508,686,225,157,417,334,212,193,223,204,521,131,361,9,483,315,85,102,356,3,360,55,140,356,506,494,254,301,320,149,351,83,524,278,724,57,338,166,188,383,294,599	211	134	1.55431e-15	7.40878e-12	0.091,0.129,0.111,0.075,0.056,0.102,0.148,0.076,0.081,0.017,0.19,0.045,0.008,0.041,0.055,0.314,0.142	0.08,0.012,0.046,0.064,0.14,0.117,0.024,0.0,0.038,0.042,0.014,0.043,0.16,0.025,0.062,0.021,0.056,0.028,0.078,0.038,0.127,0.022,0.0,0.016,0.018,0.022,0.135,0.039,0.0,0.026,0.055,0.083,0.086,0.014,0.019,0.041,0.044,0.054,0.029,0.028,0.243,0.038,0.02,0.016,0.053,0.048,0.022,0.013,0.031,0.051,0.033	0.05
4180	ENSG00000019582	CD74	chr5	-	149782683	149782875	149784242	149784330	149781714	149781813	149784647	149784743	4180	2743,4680,3519,5298,3113,2963,3565,823,3978,3830,2569,1801,1677,359,2245,75,1122	114,408,227,243,374,221,358,122,330,225,177,113,103,59,166,9,97	1974,3113,6772,2442,2071,151,2991,53,1627,6123,6707,684,1613,5950,4534,1504,1512,1815,2641,5864,1509,3600,140,4184,888,132,627,2135,17,3492,237,1584,4825,2688,2249,1615,1885,3872,875,1926,269,3320,252,3581,206,1527,582,1353,2553,905,7279	99,530,423,258,354,43,2,8,263,699,702,50,91,599,604,152,196,145,311,542,137,416,0,723,88,22,122,206,0,322,22,114,584,305,231,223,83,169,118,153,63,393,18,635,37,255,0,3,289,152,564	110	214	1.13021e-13	4.48937e-10	0.979,0.957,0.968,0.977,0.942,0.963,0.951,0.929,0.959,0.971,0.966,0.969,0.969,0.922,0.963,0.942,0.957	0.975,0.92,0.969,0.948,0.919,0.872,1.0,0.928,0.923,0.945,0.949,0.964,0.972,0.951,0.936,0.951,0.938,0.961,0.943,0.955,0.955,0.944,1.0,0.918,0.952,0.921,0.909,0.953,1.0,0.955,0.954,0.964,0.941,0.945,0.95,0.934,0.978,0.978,0.935,0.961,0.893,0.943,0.965,0.916,0.915,0.921,1.0,0.999,0.945,0.921,0.962	0.01
4174	ENSG00000019582	CD74	chr5	-	149782125	149782188	149782683	149782875	149781714	149781813	149784242	149784330	4174	175,528,284,359,500,318,482,144,489,312,280,164,181,71,250,10,140	2429,4446,3050,5045,2987,2696,3512,590,3487,3285,2482,1633,1703,287,2270,84,999	136,675,615,361,482,52,99,10,393,981,1155,71,136,929,827,235,285,194,501,828,187,527,7,1117,116,31,151,305,0,443,29,155,684,410,363,272,122,239,151,218,76,499,29,806,41,319,13,106,370,226,799	1828,3040,6874,2092,1784,141,3304,64,1512,6447,5824,626,1516,5538,4442,1415,1311,1703,2450,5443,1441,3267,123,3996,748,104,609,2097,10,3360,221,1490,4370,2582,2160,1509,1614,3534,849,1872,186,2942,255,3318,182,1366,651,1541,2391,826,7401	214	85	3.04534e-13	1.03685e-09	0.028,0.045,0.036,0.027,0.062,0.045,0.052,0.088,0.053,0.036,0.043,0.038,0.041,0.089,0.042,0.045,0.053	0.029,0.081,0.034,0.064,0.097,0.128,0.012,0.058,0.094,0.057,0.073,0.043,0.034,0.062,0.069,0.062,0.079,0.043,0.075,0.057,0.049,0.06,0.022,0.1,0.058,0.106,0.09,0.055,0.0,0.05,0.05,0.04,0.059,0.059,0.063,0.067,0.029,0.026,0.066,0.044,0.14,0.063,0.043,0.088,0.082,0.085,0.008,0.027,0.058,0.098,0.041	-0.012
4179	ENSG00000019582	CD74	chr5	-	149782683	149782875	149784647	149784743	149781714	149781813	149785821	149785884	4179	1720,3158,2077,3562,2003,1751,2307,585,2590,2447,1539,1187,1218,265,1360,54,683	115,414,232,245,380,225,361,124,332,230,177,113,103,60,169,10,99	1197,1903,4074,1505,1195,80,1628,29,949,3619,4028,411,1079,3744,2767,925,942,1197,1620,3958,989,2502,70,2660,586,96,423,1295,6,2159,158,902,3297,1903,1381,930,1257,2414,589,1233,190,2324,147,2226,152,994,321,735,1586,546,4441	101,539,423,261,354,44,2,8,265,706,702,50,91,602,612,154,199,147,310,544,138,421,2,723,92,22,128,208,0,320,23,116,599,307,232,226,84,171,120,156,64,400,18,642,39,254,0,3,293,152,567	118	214	7.07323e-13	2.1072e-09	0.964,0.933,0.942,0.963,0.905,0.934,0.921,0.895,0.934,0.951,0.94,0.95,0.955,0.889,0.936,0.907,0.926	0.956,0.865,0.946,0.913,0.86,0.767,0.999,0.868,0.867,0.903,0.912,0.937,0.956,0.919,0.891,0.916,0.896,0.937,0.905,0.93,0.929,0.915,0.984,0.87,0.92,0.888,0.857,0.919,1.0,0.924,0.926,0.934,0.909,0.918,0.915,0.882,0.964,0.962,0.899,0.935,0.843,0.913,0.937,0.863,0.876,0.876,1.0,0.998,0.908,0.867,0.934	0.018
4177	ENSG00000019582	CD74	chr5	-	149782683	149782875	149784242	149784330	149782125	149782188	149785821	149785884	4177	1756,2805,2173,3252,1897,1830,2327,392,2290,2135,1661,1025,1019,192,1508,51,646	148,478,268,290,448,258,439,136,410,260,220,130,141,63,215,11,124	1245,2000,4500,1513,1249,102,1728,44,1027,4139,3999,415,908,3627,2847,928,870,1064,1583,3351,919,2074,67,2368,494,55,371,1318,8,2233,141,1011,2741,1576,1411,1049,1029,2456,527,1240,120,1832,172,2250,109,872,349,761,1535,536,4946	125,623,546,321,434,43,63,8,339,898,939,58,110,785,705,197,239,161,435,655,166,482,3,905,103,29,138,264,0,393,29,137,635,350,304,275,104,211,138,192,70,446,30,745,43,292,4,57,342,186,698	110	214	8.27116e-13	2.1903e-09	0.958,0.919,0.94,0.956,0.892,0.932,0.912,0.849,0.916,0.941,0.936,0.939,0.934,0.856,0.932,0.9,0.91	0.951,0.862,0.941,0.902,0.848,0.822,0.982,0.915,0.855,0.9,0.892,0.933,0.941,0.9,0.887,0.902,0.876,0.928,0.876,0.909,0.915,0.893,0.978,0.836,0.903,0.787,0.839,0.907,1.0,0.917,0.904,0.935,0.894,0.898,0.9,0.881,0.951,0.958,0.881,0.926,0.769,0.889,0.918,0.855,0.831,0.853,0.994,0.963,0.897,0.849,0.932	0.019
2202	ENSG00000112306	RPS12	chr6	+	133136110	133136363	133137599	133137702	133135707	133135752	133138098	133138200	2202	3.98334e+64	5.51333e+64	3702,1064,3340,2660,2058,640,0,149,1652,3538,2623,2810,5104,2008,1782,3032,1617,1646,2426,4695,1514,1935,0,1623,2517,467,923,1879,73,2871,632,3304,3783,2612,4144,999,3409,6044,943,1558,1362,1760,1840,1839,865,2003,0,0,2866,1313,4879	5.79216e+198	275	125	4.16657e-11	9.93018e-08	0.247,0.316,0.219,0.275,0.258,0.245,0.255,0.443,0.267,0.278,0.238,0.253,0.263,0.429,0.244,0.378,0.224	0.225,0.228,0.223,0.228,0.211,0.225,0.0,0.258,0.237,0.229,0.224,0.243,0.267,0.247,0.232,0.266,0.263,0.254,0.233,0.275,0.251,0.274,0.0,0.239,0.288,0.251,0.287,0.251,0.208,0.241,0.226,0.217,0.265,0.258,0.24,0.239,0.259,0.236,0.293,0.235,0.279,0.257,0.222,0.229,0.27,0.286,0.0,0.0,0.245,0.223,0.255	0.057
14108	ENSG00000142937	RPS8	chr1	+	45241705	45241812	45243285	45243461	45241244	45241272	45243671	45243801	14108	487,441,337,687,526,386,641,15,508,700,518,384,597,7,316,11,276	1.20209e+76	526,219,533,354,209,81,856,46,198,680,289,518,1148,501,392,622,460,362,316,1661,354,499,53,425,562,133,232,494,7,397,86,358,771,663,851,186,825,1101,312,297,270,506,252,331,193,685,289,417,429,218,854	1.73015e+223	114	183	6.44691e-11	1.39681e-07	0.061,0.075,0.041,0.078,0.063,0.05,0.076,0.006,0.098,0.086,0.058,0.067,0.088,0.006,0.063,0.009,0.039	0.047,0.065,0.052,0.05,0.036,0.041,0.184,0.094,0.05,0.06,0.04,0.065,0.092,0.073,0.058,0.078,0.086,0.076,0.041,0.114,0.078,0.095,0.179,0.079,0.08,0.09,0.088,0.072,0.078,0.052,0.046,0.043,0.079,0.077,0.064,0.068,0.083,0.059,0.121,0.055,0.088,0.087,0.046,0.056,0.085,0.104,0.129,0.178,0.055,0.054,0.071	-0.021
14105	ENSG00000142937	RPS8	chr1	+	45243285	45243461	45243671	45243801	45241705	45241812	45244247	45244451	14105	7.60555e+67	6.54046e+65	11069,3131,9972,6891,5553,1834,0,445,3769,10838,7132,7302,11342,6085,6107,7291,4753,4413,7534,12820,4044,4786,0,4827,6396,1322,2368,6206,83,7495,1658,8136,9116,7889,12069,2582,8953,17521,2289,5008,2723,5158,5208,5663,2100,5841,0,0,7290,3844,11135	9701,2805,8130,6157,4768,1813,4378,330,3596,9316,6170,6698,10172,5669,5829,5971,3790,3558,6460,10286,3689,4030,365,4243,5541,1242,2167,5612,81,6348,1695,6783,7383,7572,11040,2175,7776,15415,2015,4171,2155,4032,4917,4715,1738,5117,2293,2585,6166,3248,9989	198	152	7.61164e-11	1.46168e-07	0.472,0.481,0.49,0.485,0.456,0.474,0.481,0.677,0.496,0.498,0.47,0.485,0.484,0.641,0.47,0.655,0.498	0.467,0.461,0.485,0.462,0.472,0.437,0.0,0.509,0.446,0.472,0.47,0.456,0.461,0.452,0.446,0.484,0.491,0.488,0.472,0.489,0.457,0.477,0.0,0.466,0.47,0.45,0.456,0.459,0.44,0.475,0.429,0.479,0.487,0.444,0.456,0.477,0.469,0.466,0.466,0.48,0.492,0.495,0.448,0.48,0.481,0.467,0.0,0.0,0.476,0.476,0.461	0.081
23513	ENSG00000114416	FXR1	chr3	+	180687945	180688146	180693100	180693192	180685838	180686042	180693909	180694943	23513	7.06127e+51	19,48,23,15,42,16,16,15,16,49,36,13,28,10,11,3,24	759,203,662,441,367,140,223,22,365,831,578,528,902,403,451,510,333,216,412,784,221,309,15,241,129,115,304,177,14,391,84,722,645,393,633,224,722,973,87,275,355,456,510,392,232,397,115,96,369,455,608	24,18,30,19,25,7,20,7,34,34,76,29,28,23,43,32,28,16,32,42,12,26,1,19,11,12,10,20,1,25,10,43,49,40,45,7,24,55,9,10,8,26,44,26,11,17,8,12,29,34,28	223	114	7.97293e-11	1.46168e-07	0.95,0.931,0.948,0.951,0.862,0.965,0.95,0.859,0.94,0.895,0.916,0.952,0.795,0.904,0.958,0.971,0.932	0.942,0.852,0.919,0.922,0.882,0.911,0.851,0.616,0.846,0.926,0.795,0.903,0.943,0.9,0.843,0.891,0.859,0.873,0.868,0.905,0.904,0.859,0.885,0.866,0.857,0.83,0.94,0.819,0.877,0.889,0.811,0.896,0.871,0.834,0.878,0.942,0.939,0.9,0.832,0.934,0.958,0.9,0.856,0.885,0.915,0.923,0.88,0.804,0.867,0.872,0.917	0.044
14107	ENSG00000142937	RPS8	chr1	+	45243285	45243461	45243671	45243801	45242346	45242386	45244247	45244451	14107	7.61555e+67	6.54046e+65	11098,3138,9994,6912,5561,1842,26,448,3774,10857,7141,7322,11369,6096,6123,7310,4765,4425,7554,12841,4045,4791,0,4838,6406,1324,2375,6221,83,7511,1660,8155,9140,7897,12082,2584,8981,17571,2294,5013,2737,5169,5219,5673,2108,5849,9,4,7297,3856,11155	9701,2805,8130,6157,4768,1813,4378,330,3596,9316,6170,6698,10172,5669,5829,5971,3790,3558,6460,10286,3689,4030,365,4243,5541,1242,2167,5612,81,6348,1695,6783,7383,7572,11040,2175,7776,15415,2015,4171,2155,4032,4917,4714,1738,5117,2293,2587,6166,3248,9989	195	149	9.09505e-11	1.5483e-07	0.471,0.481,0.489,0.485,0.455,0.474,0.481,0.676,0.495,0.497,0.469,0.485,0.483,0.641,0.47,0.654,0.497	0.466,0.461,0.484,0.462,0.471,0.437,0.005,0.509,0.445,0.471,0.469,0.455,0.461,0.451,0.445,0.483,0.49,0.487,0.472,0.488,0.456,0.476,0.0,0.466,0.469,0.449,0.456,0.459,0.439,0.475,0.428,0.479,0.486,0.443,0.455,0.476,0.469,0.466,0.465,0.479,0.493,0.495,0.448,0.479,0.481,0.466,0.003,0.001,0.475,0.476,0.46	0.081
21679	ENSG00000100129	EIF3L	chr22	+	38273680	38274178	38282771	38282852	38259286	38259352	38284432	38284637	21679	5.32934e+67	8.29531e+50	7373,2420,6404,3605,3558,1157,22,225,2485,8770,5037,4698,7132,3969,3843,5413,3127,3045,6160,8565,3055,3190,4,2672,5052,834,1725,4544,52,5389,1085,5767,7119,4729,6212,1832,6657,9612,1354,3279,2000,3653,3991,3384,1192,2942,15,8,4641,2512,7451	1166,350,1024,674,584,255,810,46,521,1341,1000,798,1047,651,676,758,512,486,1046,1316,510,531,65,437,731,157,264,768,22,926,229,887,1229,850,1090,305,1143,1859,239,491,287,562,810,546,211,460,418,494,674,417,1214	520	103	2.38382e-10	3.55084e-07	0.56,0.562,0.589,0.567,0.492,0.563,0.561,0.635,0.573,0.557,0.57,0.543,0.578,0.632,0.566,0.612,0.567	0.556,0.578,0.553,0.514,0.547,0.473,0.005,0.492,0.486,0.564,0.499,0.538,0.574,0.547,0.53,0.586,0.547,0.554,0.538,0.563,0.543,0.543,0.012,0.548,0.578,0.513,0.564,0.54,0.319,0.535,0.484,0.563,0.534,0.524,0.53,0.543,0.536,0.506,0.529,0.569,0.58,0.563,0.494,0.551,0.528,0.559,0.007,0.003,0.577,0.544,0.549	0.078
24038	ENSG00000166441	RPL27A	chr11	+	8705552	8705628	8706264	8706439	8704748	8704812	8707224	8707394	24038	762,519,628,885,773,638,955,43,506,936,987,548,944,25,642,33,635	8.70978e+69	849,300,1072,556,538,221,1080,43,386,1106,630,820,1055,920,668,971,457,499,715,1572,631,481,62,678,717,216,335,856,9,753,201,726,706,641,1672,425,1244,1873,374,540,344,553,574,611,302,601,628,640,747,559,1399	1.06144e+210	98	197	2.26975e-10	3.55084e-07	0.15,0.118,0.131,0.149,0.147,0.14,0.17,0.049,0.163,0.173,0.168,0.151,0.153,0.034,0.168,0.061,0.138	0.139,0.135,0.16,0.137,0.146,0.181,0.232,0.173,0.136,0.158,0.136,0.164,0.148,0.163,0.139,0.186,0.143,0.168,0.172,0.17,0.204,0.137,0.23,0.153,0.151,0.204,0.196,0.191,0.14,0.161,0.123,0.151,0.114,0.115,0.217,0.21,0.168,0.186,0.204,0.169,0.151,0.157,0.181,0.156,0.218,0.159,0.262,0.246,0.171,0.189,0.185	-0.037
3962	ENSG00000089327	FXYD5	chr19	+	35651611	35651704	35657153	35657331	35649246	35649303	35660468	35660782	3962	296,656,531,365,339,540,415,90,354,371,251,156,166,85,242,51,247	14,46,20,29,20,20,15,6,22,16,9,11,12,8,7,2,14	806,408,530,359,245,69,329,22,235,741,387,257,363,438,493,403,201,345,505,735,199,295,25,285,373,54,117,305,5,502,73,473,517,564,454,210,427,977,128,301,79,306,177,544,54,162,169,87,340,375,653	22,9,15,19,3,0,0,3,6,25,7,7,14,21,13,12,4,24,12,12,9,9,1,9,9,3,8,19,0,18,5,18,20,19,7,7,14,32,4,4,6,9,5,12,3,3,0,1,11,9,17	115	200	5.88315e-10	8.24782e-07	0.974,0.961,0.979,0.956,0.967,0.979,0.98,0.963,0.965,0.976,0.98,0.961,0.96,0.949,0.984,0.978,0.968	0.985,0.987,0.984,0.97,0.993,1.0,1.0,0.927,0.986,0.981,0.99,0.985,0.978,0.973,0.985,0.983,0.989,0.962,0.987,0.991,0.975,0.983,0.978,0.982,0.986,0.969,0.962,0.965,1.0,0.98,0.962,0.979,0.978,0.981,0.991,0.981,0.981,0.982,0.982,0.992,0.958,0.983,0.984,0.987,0.969,0.989,1.0,0.993,0.982,0.986,0.985	-0.012
6769	ENSG00000170889	RPS9	chr19	+	54710143	54710330	54710420	54710592	54705354	54705477	54711265	54711515	6769	3.92327e+64	123,304,114,101,106,194,403,9,106,156,88,116,81,8,90,45,89	4923,1576,6347,3248,2996,1198,2815,176,2690,6787,4133,3752,6682,4397,3824,4187,2220,2728,4447,7255,2958,3634,173,3020,4152,1024,1612,5016,56,4160,1386,4296,5107,4438,8717,1967,5875,7777,1163,2448,1832,2728,4882,3658,1248,2982,1432,1803,3635,2785,8445	149,108,334,249,323,140,90,8,250,354,141,234,218,296,329,155,93,263,275,453,110,161,10,131,225,98,84,364,3,207,141,205,241,296,278,170,223,142,94,72,178,144,290,328,80,106,41,46,224,94,579	209	194	3.14501e-09	4.16417e-06	0.967,0.891,0.966,0.97,0.971,0.944,0.914,0.976,0.958,0.957,0.972,0.951,0.973,0.967,0.957,0.896,0.968	0.968,0.931,0.946,0.924,0.896,0.888,0.967,0.953,0.909,0.947,0.965,0.937,0.966,0.932,0.915,0.962,0.957,0.906,0.938,0.937,0.961,0.954,0.941,0.955,0.945,0.907,0.947,0.927,0.945,0.949,0.901,0.951,0.952,0.933,0.967,0.915,0.961,0.981,0.92,0.969,0.905,0.946,0.94,0.912,0.935,0.963,0.97,0.973,0.938,0.965,0.931	0.012
3959	ENSG00000089327	FXYD5	chr19	+	35657044	35657074	35657153	35657331	35655058	35655148	35660468	35660782	3959	74,193,105,117,129,125,98,26,104,97,60,43,59,24,56,8,57	14,46,20,29,20,20,15,6,22,16,9,11,12,8,7,2,14	196,109,125,104,68,16,151,5,76,184,96,78,100,127,139,103,64,94,112,205,54,100,7,73,107,9,42,96,2,116,17,125,180,183,123,38,144,263,35,77,32,84,28,133,17,51,72,42,110,103,157	22,9,15,19,3,0,0,3,6,25,7,7,15,21,13,12,4,24,38,12,9,9,1,9,9,3,10,19,0,18,5,18,20,19,7,7,14,32,4,4,6,9,5,12,3,3,0,1,11,9,17	46	200	3.34252e-09	4.19276e-06	0.958,0.948,0.958,0.946,0.966,0.965,0.966,0.95,0.954,0.963,0.967,0.944,0.955,0.929,0.972,0.946,0.947	0.975,0.981,0.973,0.96,0.99,1.0,1.0,0.879,0.982,0.97,0.984,0.98,0.967,0.963,0.979,0.974,0.986,0.945,0.928,0.987,0.963,0.98,0.968,0.972,0.981,0.929,0.948,0.956,1.0,0.966,0.937,0.968,0.975,0.977,0.987,0.959,0.978,0.973,0.974,0.988,0.959,0.976,0.961,0.98,0.961,0.987,1.0,0.995,0.978,0.98,0.976	-0.016
12031	ENSG00000089157	RPLP0	chr12	-	120635124	120635265	120636356	120636573	120634616	120634737	120636697	120636803	12031	5.92448e+65	5.35244e+64	8245,2213,6923,4638,4133,1710,4,213,2209,8959,5305,6350,7653,4981,4027,5992,2971,2995,6772,8311,3378,3146,0,1849,4379,607,1616,4968,61,6998,1401,6534,7124,4558,8903,2079,6363,11241,1399,3582,1922,3365,4744,3896,1282,3559,1,1,5187,3339,8859	7936,1986,6297,4239,3872,1538,3669,269,2194,8208,4515,6276,7517,4960,4766,5563,2994,3085,5836,8554,3627,3311,225,1980,4827,718,1787,5158,52,5733,1594,5989,7085,4879,8522,1803,6943,11492,1287,3664,1878,3604,4451,3560,1369,3553,2010,1834,4788,3181,8164	239	163	3.94325e-09	4.69898e-06	0.43,0.426,0.432,0.382,0.397,0.438,0.403,0.537,0.384,0.395,0.41,0.383,0.396,0.549,0.435,0.583,0.444	0.415,0.432,0.429,0.427,0.421,0.431,0.001,0.351,0.407,0.427,0.445,0.408,0.41,0.406,0.366,0.423,0.404,0.398,0.442,0.399,0.388,0.393,0.0,0.389,0.382,0.366,0.381,0.396,0.444,0.454,0.375,0.427,0.407,0.389,0.416,0.44,0.385,0.4,0.426,0.4,0.411,0.389,0.421,0.427,0.39,0.406,0.0,0.0,0.425,0.417,0.425	0.06
18385	ENSG00000161970	RPL26	chr17	-	8283113	8283254	8285460	8285656	8280880	8281010	8286474	8286531	18385	1.14531e+77	6.42158e+65	13859,4423,13781,11743,8804,3295,7,791,5847,14516,9377,11962,16804,9852,8937,12866,8042,7641,11132,21137,6469,7693,0,8027,11313,1952,3770,9449,185,11504,3645,11967,16840,11922,17641,3931,13189,26048,4161,6859,5279,9098,10492,8715,3619,8869,4,14,11681,5897,15994	8333,2602,8017,6274,5305,1801,5063,414,3364,8633,5164,6087,9968,5444,4783,6097,3854,3778,6407,10218,3576,4432,466,4300,5782,1193,1890,4585,91,6249,1963,6767,9278,7467,9511,2271,6669,14220,2036,3590,2447,4696,6168,4792,1822,4693,2642,3256,6038,3197,9366	218	163	6.43595e-09	7.30419e-06	0.571,0.568,0.566,0.592,0.573,0.565,0.598,0.684,0.617,0.606,0.582,0.576,0.593,0.645,0.562,0.702,0.581	0.554,0.56,0.562,0.583,0.554,0.578,0.001,0.588,0.565,0.557,0.576,0.595,0.558,0.575,0.583,0.612,0.609,0.602,0.565,0.607,0.575,0.565,0.0,0.583,0.594,0.55,0.599,0.606,0.603,0.579,0.581,0.569,0.576,0.544,0.581,0.564,0.597,0.578,0.604,0.588,0.617,0.592,0.56,0.576,0.598,0.586,0.001,0.003,0.591,0.58,0.561	0.064
2204	ENSG00000112306	RPS12	chr6	+	133136110	133136227	133137599	133137702	133135579	133135752	133138098	133138200	2204	3.08122e+64	5.51333e+64	2918,853,2680,2152,1584,528,1,111,1358,2829,2097,2214,3861,1571,1357,2334,1196,1253,1936,3495,1217,1473,0,1271,1663,392,678,1466,56,2302,498,2550,2842,2046,3347,812,2674,4802,740,1214,1035,1330,1407,1440,663,1544,0,0,2158,1028,3825	5.79216e+198	139	125	7.24561e-09	7.8493e-06	0.334,0.377,0.305,0.348,0.344,0.323,0.345,0.468,0.351,0.354,0.333,0.322,0.347,0.475,0.327,0.446,0.304	0.312,0.319,0.313,0.321,0.289,0.321,0.0,0.339,0.336,0.32,0.313,0.334,0.353,0.337,0.313,0.356,0.343,0.339,0.325,0.359,0.347,0.362,0.0,0.327,0.345,0.358,0.369,0.341,0.286,0.335,0.313,0.297,0.349,0.35,0.335,0.336,0.352,0.327,0.392,0.321,0.368,0.341,0.301,0.315,0.36,0.379,0.0,0.0,0.326,0.307,0.347	0.051
12030	ENSG00000089157	RPLP0	chr12	-	120635124	120635265	120636356	120636542	120634644	120634737	120636920	120637008	12030	5.87146e+65	5.35244e+64	8155,2189,6885,4598,4083,1700,0,211,2177,8855,5277,6304,7618,4952,4000,5920,2956,2963,6724,8273,3358,3099,0,1829,4334,605,1596,4933,61,6924,1371,6437,7047,4527,8845,2066,6335,11172,1386,3536,1917,3321,4690,3847,1265,3535,0,0,5129,3325,8761	7936,1986,6297,4239,3872,1538,3669,269,2194,8208,4515,6279,7517,4960,4766,5563,2994,3085,5836,8554,3627,3311,225,1980,4827,718,1787,5158,52,5733,1594,5989,7084,4879,8526,1803,6943,11492,1287,3668,1878,3604,4451,3560,1369,3553,2010,1836,4788,3181,8164	208	163	8.29851e-09	8.59906e-06	0.462,0.454,0.463,0.413,0.428,0.469,0.434,0.567,0.415,0.426,0.442,0.414,0.429,0.58,0.468,0.615,0.476	0.446,0.463,0.461,0.459,0.452,0.464,0.0,0.381,0.437,0.458,0.478,0.44,0.443,0.439,0.397,0.455,0.436,0.429,0.474,0.431,0.42,0.423,0.0,0.42,0.413,0.398,0.412,0.428,0.479,0.486,0.403,0.457,0.438,0.421,0.448,0.473,0.417,0.432,0.458,0.43,0.444,0.419,0.452,0.459,0.42,0.438,0.0,0.0,0.456,0.45,0.457	0.062
14104	ENSG00000142937	RPS8	chr1	+	45242346	45242446	45243285	45243461	45241705	45241812	45243671	45243759	14104	2058,1312,1940,2151,1976,1986,2244,169,1319,1907,2380,1313,1794,91,1374,85,1558	1.20209e+76	2688,946,2600,1686,1343,496,2513,130,944,3105,1664,1935,3213,1608,1525,2155,1282,1191,1770,4066,1244,1253,139,1323,1577,393,717,1774,34,1897,432,1916,2307,2018,3509,816,2637,4658,758,1296,744,1441,1285,1494,635,1734,1194,1318,1960,1035,3560	1.73015e+223	122	198	1.83477e-08	1.822e-05	0.217,0.196,0.198,0.212,0.204,0.216,0.227,0.067,0.222,0.206,0.221,0.2,0.226,0.07,0.229,0.066,0.188	0.201,0.232,0.214,0.202,0.197,0.211,0.4,0.228,0.204,0.227,0.195,0.207,0.222,0.204,0.194,0.229,0.21,0.214,0.196,0.241,0.232,0.21,0.366,0.212,0.198,0.228,0.232,0.219,0.293,0.209,0.197,0.196,0.207,0.204,0.223,0.244,0.225,0.212,0.253,0.204,0.213,0.216,0.198,0.213,0.235,0.229,0.383,0.41,0.211,0.213,0.244	-0.044
21861	ENSG00000026297	RNASET2	chr6	-	167344531	167344606	167356506	167357297	167343003	167343279	167360169	167360227	21861	108,262,275,282,235,182,371,133,128,58,43,165,31,78,105,56,199	61,222,124,130,243,74,72,51,146,127,56,60,125,18,63,14,48	528,85,61,625,101,96,0,17,173,388,167,37,41,196,218,111,19,176,30,80,69,270,0,150,127,30,6,208,8,497,161,554,440,81,18,138,308,122,120,255,119,97,114,276,67,34,1,2,318,32,132	280,88,155,175,66,48,127,6,101,170,347,85,66,315,208,102,50,82,167,269,65,138,26,134,119,43,25,163,2,252,59,135,250,229,116,76,191,246,50,159,19,166,105,185,40,74,75,204,138,53,118	813	97	2.63537e-08	2.51235e-05	0.174,0.123,0.209,0.206,0.103,0.227,0.381,0.237,0.095,0.052,0.084,0.247,0.029,0.341,0.166,0.323,0.331	0.184,0.103,0.045,0.299,0.154,0.193,0.0,0.253,0.17,0.214,0.054,0.049,0.069,0.069,0.111,0.115,0.043,0.204,0.021,0.034,0.112,0.189,0.0,0.118,0.113,0.077,0.028,0.132,0.323,0.19,0.246,0.329,0.174,0.04,0.018,0.178,0.161,0.056,0.223,0.161,0.428,0.065,0.115,0.151,0.167,0.052,0.002,0.001,0.216,0.067,0.118	0.066
4172	ENSG00000019582	CD74	chr5	-	149782125	149782188	149782683	149782875	149781732	149781813	149785821	149785884	4172	115,414,232,245,380,225,361,124,332,230,177,113,103,60,169,10,99	1090,2193,1422,2460,1490,1317,1727,318,1735,1581,1202,812,870,146,1116,49,522	101,539,423,261,354,44,2,8,265,706,702,50,91,602,612,154,199,147,310,544,138,421,2,723,92,22,128,208,0,320,23,116,599,307,232,226,84,171,120,156,64,400,18,642,39,254,0,3,293,152,567	886,1541,3453,975,858,67,1642,30,744,3279,2759,302,789,2805,2237,701,641,871,1269,2740,742,1643,60,2127,372,61,332,1080,5,1691,112,683,2174,1334,1109,745,823,1705,452,929,100,1473,127,1672,99,708,313,818,1199,418,3623	214	85	7.70154e-08	7.05964e-05	0.04,0.07,0.061,0.038,0.092,0.064,0.077,0.134,0.071,0.055,0.055,0.052,0.045,0.14,0.057,0.075,0.07	0.043,0.122,0.046,0.096,0.141,0.207,0.0,0.096,0.124,0.079,0.092,0.062,0.044,0.079,0.098,0.08,0.11,0.063,0.088,0.073,0.069,0.092,0.013,0.119,0.089,0.125,0.133,0.071,0.0,0.07,0.075,0.063,0.099,0.084,0.077,0.108,0.039,0.038,0.095,0.063,0.203,0.097,0.053,0.132,0.135,0.125,0.0,0.001,0.088,0.126,0.059	-0.014
8206	ENSG00000142676	RPL11	chr1	+	24021149	24021281	24022287	24022398	24019098	24019249	24022833	24022915	8206	5.33046e+66	3.19527e+64	6939,2097,6856,4751,3922,1464,0,294,3470,7228,4674,4974,7179,4553,4023,5249,2930,3034,6117,7039,3002,3378,0,2903,4069,811,1484,3850,50,5037,1471,6001,6629,5021,7586,1846,5422,11571,1229,3301,2468,3363,4648,3838,1307,3621,2,0,4515,2932,7893	3965,1302,3830,2454,2047,833,1646,174,1946,4434,2277,2862,5089,2377,2418,2863,1592,1643,2839,4683,1726,1939,124,1665,2383,563,1024,2325,50,2654,1005,3128,3675,3478,4218,1115,2953,6211,919,1631,1331,1844,2590,2072,835,2086,881,1136,2250,1404,5234	154	133	1.47243e-07	0.000129972	0.59,0.596,0.624,0.599,0.571,0.618,0.617,0.728,0.587,0.594,0.621,0.621,0.56,0.731,0.589,0.745,0.619	0.602,0.582,0.607,0.626,0.623,0.603,0.0,0.593,0.606,0.585,0.639,0.6,0.549,0.623,0.59,0.613,0.614,0.615,0.65,0.565,0.6,0.601,0.0,0.601,0.596,0.554,0.556,0.588,0.463,0.621,0.558,0.624,0.609,0.555,0.608,0.588,0.613,0.617,0.536,0.636,0.616,0.612,0.608,0.615,0.575,0.6,0.002,0.0,0.634,0.643,0.566	0.074
23661	ENSG00000130755	GMFG	chr19	-	39823716	39823766	39825900	39825950	39819009	39819188	39826074	39826171	23661	78,362,153,272,419,119,120,108,209,343,191,94,435,63,110,14,69	14,2,16,11,0,0,21,0,16,22,22,0,13,0,0,0,24	188,242,134,222,102,65,134,14,263,195,460,139,135,281,294,220,234,206,202,710,72,288,34,486,254,74,50,217,7,312,78,200,478,380,339,136,174,290,168,180,27,326,193,392,35,199,143,271,329,257,384	30,0,6,0,7,3,0,0,0,2,0,4,6,7,10,0,11,15,12,0,4,6,1,2,9,2,4,14,0,22,0,0,1,16,12,0,1,42,1,15,6,12,0,0,0,7,0,0,2,1,13	72	72	2.21011e-07	0.000188119	0.848,0.995,0.905,0.961,1.0,1.0,0.851,1.0,0.929,0.94,0.897,1.0,0.971,1.0,1.0,1.0,0.742	0.862,1.0,0.957,1.0,0.936,0.956,1.0,1.0,1.0,0.99,1.0,0.972,0.957,0.976,0.967,1.0,0.955,0.932,0.944,1.0,0.947,0.98,0.971,0.996,0.966,0.974,0.926,0.939,1.0,0.934,1.0,1.0,0.998,0.96,0.966,1.0,0.994,0.873,0.994,0.923,0.818,0.964,1.0,1.0,1.0,0.966,1.0,1.0,0.994,0.996,0.967	-0.026
20223	ENSG00000197111	PCBP2	chr12	+	53862560	53862616	53865421	53865591	53861004	53861077	53873189	53873467	20223	32,58,54,60,55,98,56,10,39,89,50,28,57,11,43,10,41	1.0562e+61	54,36,53,74,33,25,34,5,56,112,75,87,120,57,75,85,75,38,75,128,37,48,6,60,142,10,20,53,0,84,22,59,106,79,69,47,84,113,20,52,29,40,51,65,20,37,27,38,93,54,107	1546,717,1419,1321,1121,413,767,100,1014,2089,1408,1631,2261,1185,1473,1617,1068,888,1379,2726,789,864,40,1034,1574,412,577,1456,35,1245,474,1351,1951,1566,1584,782,1596,1956,544,907,781,1354,1085,1227,458,1123,391,347,1318,892,1733	78	192	3.23356e-07	0.000265743	0.069,0.066,0.085,0.107,0.081,0.114,0.07,0.077,0.088,0.104,0.086,0.051,0.145,0.098,0.1,0.089,0.082	0.079,0.11,0.084,0.121,0.068,0.13,0.098,0.11,0.12,0.117,0.116,0.116,0.116,0.106,0.111,0.115,0.147,0.095,0.118,0.104,0.103,0.12,0.27,0.125,0.182,0.056,0.079,0.082,0.0,0.142,0.103,0.097,0.118,0.11,0.097,0.129,0.115,0.125,0.083,0.124,0.084,0.068,0.104,0.115,0.097,0.075,0.145,0.212,0.148,0.13,0.132	-0.024
11108	ENSG00000134419	RPS15A	chr16	-	18796059	18796145	18799384	18799481	18794289	18794424	18800302	18800440	11108	764,483,584,619,559,648,700,169,329,726,650,368,647,94,429,102,520	2.41315e+64	744,236,733,720,460,206,6,36,369,884,539,585,975,611,460,631,370,409,602,988,390,407,1,542,610,107,216,558,10,768,165,673,738,694,1062,261,770,1767,357,375,298,390,593,379,210,556,2,1,522,370,928	2489,830,2766,2269,1615,820,1724,144,1249,3049,1780,2095,3173,1948,1766,2298,1268,1378,2011,3349,1401,1247,166,1915,2204,465,739,2017,33,2499,696,2250,2291,2253,3813,950,2460,5551,876,1357,855,1165,1968,1296,751,1581,1361,1545,1759,1294,3209	119	108	4.62674e-07	0.000367564	0.223,0.23,0.234,0.231,0.191,0.213,0.223,0.307,0.209,0.225,0.205,0.18,0.206,0.286,0.212,0.315,0.199	0.213,0.205,0.194,0.224,0.205,0.186,0.003,0.185,0.211,0.208,0.216,0.202,0.218,0.222,0.191,0.199,0.209,0.212,0.214,0.211,0.202,0.229,0.005,0.204,0.201,0.173,0.21,0.201,0.216,0.218,0.177,0.214,0.226,0.218,0.202,0.2,0.221,0.224,0.27,0.201,0.24,0.233,0.215,0.21,0.202,0.242,0.001,0.001,0.212,0.206,0.208	0.034
1480	ENSG00000122566	HNRNPA2B1	chr7	-	26235466	26235529	26236020	26236101	26233194	26233314	26236176	26236278	1480	387,906,402,379,627,362,371,135,299,769,268,345,615,170,251,43,340	84,176,45,105,237,66,102,36,72,189,62,124,207,48,39,3,100	623,617,749,549,319,150,213,46,634,749,955,704,374,603,554,408,319,470,310,636,134,976,25,725,376,122,420,167,9,607,238,460,1389,851,1169,321,413,605,241,569,252,998,590,1152,224,1057,257,391,582,327,1119	159,264,267,163,77,45,56,12,250,258,483,225,59,305,224,129,99,155,74,227,56,315,13,268,135,35,77,36,4,272,83,109,417,312,452,93,119,203,58,209,58,380,240,411,71,326,118,110,225,141,478	103	85	5.03201e-07	0.000386864	0.792,0.809,0.881,0.749,0.686,0.819,0.75,0.756,0.774,0.771,0.781,0.697,0.71,0.745,0.842,0.922,0.737	0.764,0.659,0.698,0.735,0.774,0.733,0.758,0.76,0.677,0.706,0.62,0.721,0.84,0.62,0.671,0.723,0.727,0.714,0.776,0.698,0.664,0.719,0.613,0.691,0.697,0.742,0.818,0.793,0.65,0.648,0.703,0.777,0.733,0.692,0.681,0.74,0.741,0.711,0.774,0.692,0.782,0.684,0.67,0.698,0.722,0.728,0.643,0.746,0.681,0.657,0.659	0.065
23303	ENSG00000071082	RPL31	chr2	+	101619163	101619270	101620619	101620823	101618772	101618777	101622420	101622885	23303	3.67134e+64	3.45627e+64	4883,1494,4183,2885,2356,890,1995,237,1825,4402,2498,3844,5780,3277,3206,4360,2522,2547,3351,7898,2012,2877,182,2420,4819,691,1207,2783,47,3219,1042,3440,5241,3543,5023,1271,4304,8361,1282,2056,1636,2929,2673,2563,1061,3277,796,1147,3311,1897,6234	4818,1446,4131,2993,2459,984,5,193,1900,4593,2439,3339,5007,2412,2635,3361,1883,1951,3242,5729,1817,2082,0,1943,3591,581,1178,2621,47,3010,1001,3200,4311,3396,4529,1281,3630,8082,1098,1872,1160,2060,2909,2506,954,2524,0,0,2737,1558,5607	93	190	5.54837e-07	0.000406403	0.685,0.716,0.687,0.738,0.674,0.67,0.728,0.596,0.714,0.742,0.699,0.732,0.699,0.553,0.678,0.549,0.678	0.674,0.679,0.674,0.663,0.662,0.649,0.999,0.715,0.662,0.662,0.677,0.702,0.702,0.735,0.713,0.726,0.732,0.727,0.679,0.738,0.693,0.738,1.0,0.718,0.733,0.708,0.677,0.684,0.671,0.686,0.68,0.687,0.713,0.681,0.694,0.67,0.708,0.679,0.705,0.692,0.742,0.744,0.652,0.676,0.694,0.726,1.0,1.0,0.712,0.713,0.694	-0.042
8188	ENSG00000185787	MORF4L1	chr15	+	79185880	79185969	79186399	79186572	79183825	79183914	79187161	79187246	8188	9,21,43,3,16,38,9,4,11,82,13,15,13,3,22,4,12	616,824,457,305,395,369,330,103,435,647,531,216,328,71,293,108,248	18,9,30,34,25,19,9,0,17,85,8,53,26,19,21,17,18,15,44,25,11,10,0,18,3,8,6,9,1,28,7,59,55,3,41,34,23,22,13,18,6,13,32,6,18,22,21,8,18,31,20	318,144,336,350,233,153,165,13,216,424,415,401,475,324,251,284,176,229,367,563,221,237,14,243,230,84,129,123,5,358,109,314,516,351,539,189,339,758,192,176,209,491,437,332,154,305,107,66,321,220,460	111	195	5.73712e-07	0.000406403	0.025,0.043,0.142,0.017,0.066,0.153,0.046,0.064,0.043,0.182,0.041,0.109,0.065,0.069,0.117,0.061,0.078	0.09,0.099,0.136,0.146,0.159,0.179,0.087,0.0,0.121,0.26,0.033,0.188,0.088,0.093,0.128,0.095,0.152,0.103,0.174,0.072,0.08,0.069,0.0,0.115,0.022,0.143,0.076,0.114,0.26,0.121,0.101,0.248,0.158,0.015,0.118,0.24,0.106,0.049,0.106,0.152,0.048,0.044,0.114,0.031,0.17,0.112,0.256,0.176,0.09,0.198,0.071	-0.04
8900	ENSG00000081237	PTPRC	chr1	+	198665840	198666038	198668692	198668833	198661475	198661502	198672426	198672501	8900	443,335,285,446,99,286,304,34,141,142,107,153,98,120,329,154,496	99,80,61,108,17,76,78,9,48,38,39,33,37,22,99,20,108	210,140,626,536,355,37,54,1,176,350,51,96,521,197,176,157,116,113,148,221,34,244,1,119,22,14,286,86,3,146,41,132,332,66,222,140,199,103,72,65,271,450,63,319,66,251,7,10,168,90,197	67,105,205,166,94,28,41,2,57,149,92,24,140,58,46,47,43,13,59,84,15,65,1,84,6,13,64,28,0,47,14,33,79,25,98,63,78,24,36,15,85,118,32,171,24,76,6,26,54,48,61	204	147	5.79772e-07	0.000406403	0.763,0.751,0.771,0.748,0.808,0.731,0.737,0.731,0.679,0.729,0.664,0.77,0.656,0.797,0.705,0.847,0.768	0.693,0.49,0.688,0.699,0.731,0.488,0.487,0.265,0.69,0.629,0.285,0.742,0.728,0.71,0.734,0.706,0.66,0.862,0.644,0.655,0.62,0.73,0.419,0.505,0.725,0.437,0.763,0.689,1.0,0.691,0.678,0.742,0.752,0.655,0.62,0.616,0.648,0.756,0.59,0.757,0.697,0.733,0.587,0.573,0.665,0.704,0.457,0.217,0.692,0.575,0.699	0.106
6308	ENSG00000100596	SPTLC2	chr14	-	78021642	78021862	78023383	78023489	78018438	78018565	78028738	78028832	6308	105,74,63,86,35,60,48,11,27,49,39,52,35,4,80,7,65	314,369,402,512,108,182,149,55,178,231,274,392,150,52,663,47,253	116,40,131,70,20,13,53,4,58,84,80,35,80,82,40,43,16,21,36,69,23,40,1,51,26,10,57,58,1,34,9,87,62,29,35,59,32,59,5,43,38,115,52,73,4,96,38,13,50,35,61	360,112,560,152,65,29,119,12,155,180,325,199,296,248,188,170,35,55,71,269,189,129,2,166,94,53,130,150,2,86,43,367,218,190,129,151,63,120,21,132,136,298,173,179,42,344,135,19,112,193,267	128	242	6.75744e-07	0.000460143	0.387,0.275,0.229,0.241,0.38,0.384,0.379,0.274,0.223,0.286,0.212,0.201,0.306,0.127,0.186,0.22,0.327	0.379,0.403,0.307,0.465,0.368,0.459,0.457,0.387,0.414,0.469,0.318,0.25,0.338,0.385,0.287,0.324,0.464,0.419,0.489,0.327,0.187,0.37,0.486,0.367,0.343,0.263,0.453,0.422,0.486,0.428,0.284,0.309,0.35,0.224,0.339,0.425,0.49,0.482,0.31,0.381,0.346,0.422,0.362,0.435,0.153,0.345,0.347,0.564,0.458,0.255,0.302	-0.102
13548	ENSG00000122406	RPL5	chr1	+	93300335	93300470	93303012	93303190	93299101	93299217	93306107	93306196	13548	5.23031e+65	5.7283e+66	5053,1591,4673,3751,2742,985,2493,235,1793,5502,3832,3820,6886,3229,2449,4404,2658,2423,3691,6598,2377,2770,129,2703,3707,597,1434,3033,53,4021,1021,4520,6036,3930,6386,1455,5479,9876,1203,2328,1765,3055,3411,2618,1209,3117,1356,1315,3883,2004,5773	6004,1594,5003,4146,3264,1197,0,215,2215,6271,4555,3731,4876,3697,3070,4101,2345,2169,4290,4956,2461,2514,0,2121,2336,491,928,2527,46,4546,1018,5184,4838,2961,6500,1497,4880,10320,1038,2502,1701,2644,4078,2890,1051,2995,0,2,4023,2090,6352	157	200	1.06059e-06	0.000689303	0.538,0.571,0.538,0.59,0.551,0.55,0.57,0.517,0.598,0.612,0.565,0.594,0.622,0.55,0.557,0.467,0.54	0.517,0.56,0.543,0.535,0.517,0.512,1.0,0.582,0.508,0.528,0.517,0.566,0.643,0.527,0.504,0.578,0.591,0.587,0.523,0.629,0.552,0.584,1.0,0.619,0.669,0.608,0.663,0.605,0.595,0.53,0.561,0.526,0.614,0.628,0.556,0.553,0.589,0.549,0.596,0.542,0.569,0.595,0.516,0.536,0.594,0.57,1.0,0.999,0.551,0.55,0.537	-0.04
352	ENSG00000169554	ZEB2	chr2	-	145155867	145157837	145158765	145158874	145153978	145154159	145161482	145161697	352	82,166,76,34,36,103,90,20,70,43,59,83,24,27,76,28,82	3.04742e+60	89,74,176,122,84,28,69,1,237,140,98,41,97,36,64,98,47,32,96,102,52,76,8,58,27,38,16,23,0,31,20,124,86,61,50,50,38,118,7,65,89,123,70,89,38,97,31,36,52,41,59	1253,610,4616,2671,1755,360,41,33,3469,3483,1896,544,691,706,936,722,489,1100,1470,1390,469,1017,3,809,334,130,378,197,8,790,270,2175,1570,827,1036,525,1148,1759,439,677,1792,2547,1588,1436,463,1168,22,16,1009,700,1089	131	1992	1.07012e-06	0.000689303	0.29,0.378,0.441,0.298,0.419,0.507,0.364,0.45,0.432,0.433,0.54,0.485,0.503,0.432,0.461,0.347,0.403	0.519,0.648,0.367,0.41,0.421,0.542,0.962,0.315,0.51,0.379,0.44,0.534,0.681,0.437,0.51,0.674,0.594,0.307,0.498,0.527,0.628,0.532,0.976,0.522,0.551,0.816,0.392,0.64,0.0,0.374,0.53,0.464,0.454,0.529,0.423,0.592,0.335,0.505,0.195,0.593,0.43,0.423,0.401,0.485,0.555,0.558,0.955,0.972,0.439,0.471,0.452	-0.096
13701	ENSG00000167996	FTH1	chr11	-	61732458	61732584	61732840	61733049	61732037	61732363	61734783	61735105	13701	3.75311e+67	2.25362e+62	1749,2973,9995,10887,5651,2688,66,139,4482,4083,2135,5585,2590,2227,3810,3022,4536,2171,10342,8319,1339,1471,14,2209,1405,1319,1520,2517,81,3025,1200,3519,4209,3202,3004,3232,3125,3080,1330,1123,5520,4010,2565,4382,1785,2940,24,85,3266,3046,2414	1171,1496,6118,6179,2998,1479,5045,106,2406,2560,1130,3274,2051,1381,2145,1842,2920,1343,6245,6326,757,747,93,1254,761,1105,1227,1617,62,1616,626,1724,2549,2492,1920,2028,2046,1954,904,520,3135,2437,1290,2197,1029,1814,324,842,1680,1717,1311	231	148	1.26889e-06	0.000756038	0.516,0.531,0.557,0.518,0.519,0.529,0.53,0.626,0.511,0.566,0.546,0.521,0.445,0.617,0.55,0.683,0.536	0.489,0.56,0.511,0.53,0.547,0.538,0.008,0.457,0.544,0.505,0.548,0.522,0.447,0.508,0.532,0.512,0.499,0.509,0.515,0.457,0.531,0.558,0.088,0.53,0.542,0.433,0.442,0.499,0.456,0.545,0.551,0.567,0.514,0.452,0.501,0.505,0.495,0.502,0.485,0.58,0.53,0.513,0.56,0.561,0.526,0.509,0.045,0.061,0.555,0.532,0.541	0.068
353	ENSG00000169554	ZEB2	chr2	-	145155867	145157837	145158765	145158874	145145567	145147595	145161482	145161697	353	79,155,63,29,28,82,87,17,67,38,46,74,17,20,66,24,71	2.9434e+60	68,60,157,101,72,24,52,1,178,142,84,35,81,27,48,71,32,32,80,80,51,59,3,42,20,30,16,15,0,30,14,105,78,44,39,41,29,93,7,50,76,105,64,72,31,76,26,28,45,37,39	1209,589,4442,2587,1692,344,0,32,3360,3346,1830,520,670,672,910,706,477,1048,1420,1338,460,991,0,780,317,126,370,183,8,763,259,2110,1529,790,1006,509,1113,1695,432,663,1725,2449,1511,1396,436,1123,0,0,982,686,1051	131	1992	1.24841e-06	0.000756038	0.29,0.371,0.403,0.275,0.372,0.459,0.366,0.417,0.431,0.414,0.487,0.465,0.427,0.365,0.435,0.319,0.374	0.461,0.608,0.35,0.373,0.393,0.515,1.0,0.322,0.446,0.392,0.411,0.506,0.648,0.379,0.445,0.605,0.505,0.317,0.461,0.476,0.628,0.475,1.0,0.45,0.49,0.784,0.397,0.555,0.0,0.374,0.451,0.431,0.437,0.459,0.371,0.551,0.284,0.455,0.198,0.534,0.401,0.395,0.392,0.44,0.52,0.507,1.0,1.0,0.411,0.451,0.361	-0.094
5390	ENSG00000167863	ATP5H	chr17	-	73035966	73036136	73036186	73036258	73035303	73035366	73038275	73038372	5390	34,123,44,96,172,61,68,9,64,89,62,50,226,5,25,0,21	14,11,0,4,1,3,14,0,0,0,0,2,0,2,1,1,10	72,147,98,86,51,45,67,6,142,148,255,104,60,147,139,91,77,107,70,249,28,128,23,142,134,25,50,132,1,148,54,76,181,251,222,49,75,153,42,85,16,95,112,252,21,91,54,119,127,119,201	4,1,3,5,1,0,0,0,7,4,4,5,4,0,1,0,4,1,0,1,3,6,0,0,4,1,0,7,0,2,1,0,4,0,0,0,4,0,2,0,4,5,0,4,0,0,0,0,2,1,4	94	192	1.21518e-06	0.000756038	0.832,0.958,1.0,0.98,0.997,0.976,0.908,1.0,1.0,1.0,1.0,0.981,1.0,0.836,0.981,0.0,0.811	0.974,0.997,0.985,0.972,0.99,1.0,1.0,1.0,0.976,0.987,0.992,0.977,0.968,1.0,0.996,1.0,0.975,0.995,1.0,0.998,0.95,0.978,1.0,1.0,0.986,0.981,1.0,0.975,1.0,0.993,0.991,1.0,0.989,1.0,1.0,1.0,0.975,1.0,0.977,1.0,0.891,0.975,1.0,0.992,1.0,1.0,1.0,1.0,0.992,0.996,0.99	-0.091
24635	ENSG00000100644	HIF1A	chr14	+	62207472	62207906	62211422	62211531	62203606	62203827	62212408	62212535	24635	2.52946e+63	455,836,660,615,274,769,520,121,664,402,546,77,70,122,257,257,246	1739,591,1872,5241,3449,1539,2,52,756,1771,190,1186,991,882,1623,1479,1383,463,4674,1779,582,614,0,731,152,254,946,208,3,1225,266,2262,2788,439,659,1597,748,1664,450,726,3151,1556,663,907,718,1142,1,0,1505,1282,1301	271,117,399,920,571,271,823,8,141,317,37,229,206,154,343,257,276,84,831,414,139,113,39,147,27,69,192,44,3,177,54,376,492,91,137,260,161,296,132,116,600,256,97,153,149,211,164,234,222,264,233	456	131	1.31275e-06	0.000763094	0.615,0.611,0.612,0.584,0.514,0.637,0.606,0.669,0.579,0.619,0.596,0.67,0.628,0.682,0.608,0.711,0.679	0.648,0.592,0.574,0.621,0.634,0.62,0.001,0.651,0.606,0.616,0.596,0.598,0.58,0.622,0.576,0.623,0.59,0.613,0.618,0.552,0.546,0.61,0.0,0.588,0.618,0.514,0.586,0.576,0.223,0.665,0.586,0.633,0.619,0.581,0.58,0.638,0.572,0.618,0.495,0.643,0.601,0.636,0.663,0.63,0.581,0.609,0.002,0.0,0.661,0.582,0.616	0.076
14109	ENSG00000142937	RPS8	chr1	+	45242346	45242386	45243285	45243461	45241705	45241812	45243671	45243801	14109	1509,1044,1415,1750,1543,1404,1731,104,1087,1549,1788,1088,1406,52,1039,50,1148	1.20209e+76	1953,712,1896,1192,982,341,2513,101,671,2288,1176,1531,2586,1275,1189,1667,1056,956,1270,3346,964,1005,139,1083,1252,305,569,1390,29,1303,335,1436,1824,1579,2661,587,2121,3421,595,1031,625,1198,880,1107,489,1378,1194,1320,1508,806,2657	1.73015e+223	66	198	1.45798e-06	0.000808094	0.274,0.264,0.25,0.287,0.27,0.265,0.295,0.075,0.303,0.28,0.282,0.277,0.297,0.074,0.294,0.072,0.24	0.253,0.296,0.268,0.249,0.249,0.254,0.552,0.298,0.251,0.286,0.241,0.276,0.298,0.274,0.258,0.298,0.289,0.288,0.245,0.326,0.302,0.282,0.516,0.289,0.266,0.297,0.307,0.289,0.395,0.252,0.261,0.252,0.276,0.27,0.286,0.3,0.302,0.267,0.33,0.273,0.296,0.297,0.238,0.27,0.305,0.304,0.534,0.562,0.276,0.281,0.308	-0.061
24633	ENSG00000100644	HIF1A	chr14	+	62207472	62207906	62211422	62211531	62204804	62205091	62212408	62212535	24633	2.53246e+63	455,836,660,615,274,769,520,121,664,402,546,77,70,122,257,257,246	1739,591,1876,5253,3457,1542,8,52,756,1776,190,1187,991,883,1624,1481,1384,462,4696,1780,582,615,0,735,152,254,945,208,3,1231,266,2259,2795,441,659,1604,748,1664,450,726,3147,1558,669,907,721,1142,2,2,1505,1287,1301	271,117,399,920,571,271,823,8,141,317,37,229,206,154,343,257,276,84,831,414,139,113,39,147,27,69,192,44,3,177,54,376,492,91,137,260,161,296,132,116,600,256,97,153,153,211,164,234,222,264,232	456	131	1.45525e-06	0.000808094	0.615,0.612,0.612,0.584,0.514,0.638,0.607,0.669,0.579,0.621,0.597,0.67,0.628,0.682,0.608,0.711,0.679	0.648,0.592,0.575,0.621,0.635,0.62,0.003,0.651,0.606,0.617,0.596,0.598,0.58,0.622,0.576,0.623,0.59,0.612,0.619,0.553,0.546,0.61,0.0,0.59,0.618,0.514,0.586,0.576,0.223,0.666,0.586,0.633,0.62,0.582,0.58,0.639,0.572,0.618,0.495,0.643,0.601,0.636,0.665,0.63,0.575,0.609,0.003,0.002,0.661,0.583,0.617	0.076
16377	ENSG00000147403	RPL10	chrX	+	153628143	153628282	153628804	153628967	153627827	153627935	153629042	153629258	16377	2.54323e+64	5.58668e+66	3416,1005,3281,1694,1480,575,982,139,1264,3109,2077,2353,3253,1982,1874,2686,1295,1336,2424,3174,1721,1356,66,1269,1756,341,828,1933,19,2191,801,2654,3061,2121,3520,1057,2781,5549,600,1462,1207,1544,2136,1669,707,1739,683,593,1860,1507,4376	8037,2745,6968,3807,3281,1261,359,452,2719,8177,4720,5514,10033,4484,4889,5416,3638,3756,4866,9742,4029,3717,30,3495,5332,889,2023,4388,62,5036,1856,5917,8639,7079,7711,2123,7451,12664,1950,3613,3098,4609,4235,3850,1691,4424,241,227,4667,3180,10841	161	185	2.26203e-06	0.00122525	0.343,0.282,0.348,0.286,0.279,0.326,0.364,0.126,0.3,0.276,0.316,0.265,0.258,0.103,0.292,0.158,0.327	0.328,0.296,0.351,0.338,0.341,0.344,0.759,0.261,0.348,0.304,0.336,0.329,0.271,0.337,0.306,0.363,0.29,0.29,0.364,0.272,0.329,0.295,0.717,0.294,0.275,0.306,0.32,0.336,0.26,0.333,0.332,0.34,0.289,0.256,0.344,0.364,0.3,0.335,0.261,0.317,0.309,0.278,0.367,0.333,0.325,0.311,0.765,0.75,0.314,0.353,0.317	-0.077
12025	ENSG00000089157	RPLP0	chr12	-	120636356	120636542	120636656	120636803	120634510	120634737	120636920	120637008	12025	791,537,815,658,682,899,985,61,414,743,735,382,534,26,598,30,730	5.87146e+65	1127,331,1004,614,606,198,720,34,282,1407,596,928,958,656,481,963,375,397,899,1031,477,443,26,257,473,87,222,657,13,892,227,789,953,571,1250,303,764,1514,169,553,187,464,512,545,156,434,490,433,744,444,1353	8155,2189,6885,4598,4083,1700,0,211,2177,8855,5277,6304,7618,4952,4000,5920,2956,2963,6724,8273,3358,3099,0,1829,4334,605,1596,4933,61,6924,1371,6437,7047,4527,8845,2066,6335,11172,1386,3536,1917,3321,4690,3847,1265,3535,0,0,5129,3325,8761	169	208	2.65635e-06	0.00140686	0.142,0.125,0.141,0.144,0.145,0.153,0.163,0.06,0.168,0.132,0.151,0.128,0.148,0.04,0.156,0.042,0.133	0.145,0.157,0.152,0.141,0.154,0.125,1.0,0.166,0.138,0.164,0.122,0.153,0.134,0.14,0.129,0.167,0.135,0.142,0.141,0.133,0.149,0.15,1.0,0.147,0.118,0.15,0.146,0.141,0.208,0.137,0.169,0.131,0.143,0.134,0.148,0.153,0.129,0.143,0.13,0.161,0.107,0.147,0.118,0.148,0.132,0.131,1.0,1.0,0.151,0.141,0.16	-0.083
1477	ENSG00000122566	HNRNPA2B1	chr7	-	26232870	26232993	26233194	26233314	26232114	26232197	26235466	26235529	1477	129,325,104,224,424,89,146,56,117,323,75,190,325,85,47,11,175	6.02136e+53	219,373,347,247,101,77,56,19,394,397,641,333,93,407,347,208,149,247,87,333,91,535,13,420,189,50,140,60,5,340,152,151,641,470,642,151,178,312,85,343,117,569,317,638,129,477,118,110,344,184,670	970,989,1135,948,611,247,247,91,993,1097,1457,1021,664,1048,972,752,567,839,535,1027,312,1604,35,1111,504,210,659,280,9,896,495,759,2061,1320,1828,514,762,968,330,984,433,1541,866,1477,444,1874,243,391,979,676,1553	142	145	2.85065e-06	0.00145191	0.18,0.196,0.151,0.263,0.256,0.136,0.208,0.162,0.19,0.214,0.135,0.232,0.265,0.211,0.11,0.097,0.247	0.187,0.278,0.238,0.21,0.144,0.241,0.188,0.176,0.288,0.27,0.31,0.25,0.125,0.284,0.267,0.22,0.212,0.231,0.142,0.249,0.229,0.254,0.275,0.279,0.277,0.196,0.178,0.18,0.362,0.279,0.239,0.169,0.241,0.267,0.264,0.231,0.193,0.248,0.208,0.263,0.216,0.274,0.272,0.306,0.229,0.206,0.331,0.223,0.264,0.217,0.306	-0.048
2206	ENSG00000112306	RPS12	chr6	+	133135870	133135921	133136110	133136363	133135707	133135752	133137599	133137702	2206	285,134,126,255,260,122,271,1,115,232,229,79,218,3,117,2,187	4.06135e+64	200,83,159,216,88,55,255,7,155,171,212,139,235,139,103,223,94,128,187,346,162,102,18,93,70,25,44,143,7,248,49,193,130,164,374,96,249,463,114,138,71,37,82,145,80,99,147,223,223,80,411	3769,1075,3376,2699,2115,653,50,156,1672,3604,2672,2871,5204,2057,1826,3122,1655,1668,2493,4822,1543,1973,1,1655,2640,470,947,1930,75,2930,647,3393,3864,2648,4226,1015,3454,6153,961,1599,1394,1786,1902,1878,878,2031,29,23,2961,1331,4979	73	275	2.86325e-06	0.00145191	0.209,0.126,0.14,0.206,0.246,0.111,0.231,0.004,0.183,0.18,0.219,0.125,0.251,0.022,0.19,0.018,0.195	0.167,0.225,0.151,0.232,0.136,0.241,0.951,0.145,0.259,0.152,0.23,0.154,0.145,0.203,0.175,0.212,0.176,0.224,0.22,0.213,0.283,0.163,0.985,0.175,0.091,0.167,0.149,0.218,0.26,0.242,0.222,0.176,0.112,0.189,0.25,0.263,0.214,0.221,0.309,0.245,0.161,0.072,0.14,0.225,0.256,0.155,0.95,0.973,0.221,0.185,0.237	-0.101
23659	ENSG00000130755	GMFG	chr19	-	39823716	39823766	39825900	39825950	39819639	39819713	39826074	39826171	23659	78,362,153,272,415,118,120,108,209,342,191,94,435,63,110,14,69	14,2,17,9,1,1,21,0,16,26,23,0,19,0,1,0,24	188,242,134,222,101,65,134,14,263,195,460,139,135,281,294,220,233,203,202,708,72,288,34,486,254,74,51,216,7,312,78,200,478,380,339,136,174,287,169,180,27,326,192,390,35,199,143,268,329,257,384	29,3,6,3,8,3,0,0,0,3,1,6,8,8,14,1,12,15,12,4,4,10,1,3,10,2,5,14,0,24,2,0,0,21,10,1,1,45,2,15,6,11,3,3,0,8,0,0,5,1,17	72	72	3.03037e-06	0.00150464	0.848,0.995,0.9,0.968,0.998,0.992,0.851,1.0,0.929,0.929,0.893,1.0,0.958,1.0,0.991,1.0,0.742	0.866,0.988,0.957,0.987,0.927,0.956,1.0,1.0,1.0,0.985,0.998,0.959,0.944,0.972,0.955,0.995,0.951,0.931,0.944,0.994,0.947,0.966,0.971,0.994,0.962,0.974,0.911,0.939,1.0,0.929,0.975,1.0,1.0,0.948,0.971,0.993,0.994,0.864,0.988,0.923,0.818,0.967,0.985,0.992,1.0,0.961,1.0,1.0,0.985,0.996,0.958	-0.024
21678	ENSG00000100129	EIF3L	chr22	+	38273680	38274178	38282771	38282852	38271847	38272018	38284432	38284637	21678	5.86938e+67	8.29531e+50	8116,2703,7042,4005,3909,1277,735,246,2719,9612,5562,5172,7853,4316,4220,6032,3460,3346,6759,9393,3392,3524,33,2967,5593,926,1899,5093,63,5961,1172,6315,7931,5201,6865,2063,7428,10695,1484,3629,2242,4057,4367,3732,1309,3254,340,341,5155,2801,8254	1166,350,1024,674,584,255,810,46,522,1341,1000,798,1047,651,676,758,512,486,1046,1316,510,531,65,437,731,157,264,768,22,926,229,888,1229,850,1090,305,1143,1859,239,491,287,562,811,546,211,460,418,494,674,417,1214	520	103	3.74738e-06	0.00178623	0.584,0.588,0.61,0.593,0.511,0.589,0.586,0.655,0.595,0.581,0.593,0.568,0.602,0.653,0.592,0.634,0.59	0.58,0.605,0.577,0.541,0.57,0.498,0.152,0.514,0.508,0.587,0.524,0.562,0.598,0.568,0.553,0.612,0.572,0.577,0.561,0.586,0.568,0.568,0.091,0.574,0.602,0.539,0.588,0.568,0.362,0.56,0.503,0.585,0.561,0.548,0.555,0.573,0.563,0.533,0.552,0.594,0.607,0.588,0.516,0.575,0.551,0.584,0.139,0.12,0.602,0.571,0.574	0.069
9971	ENSG00000125691	RPL23	chr17	-	37006614	37006728	37008856	37008985	37004117	37004292	37009274	37009358	9971	4.79933e+65	2.81122e+64	5874,2581,6811,4605,3770,1474,2805,325,3305,7154,5666,4204,8365,4546,3936,5046,3062,3387,4655,9224,2842,4023,250,3227,6373,1104,1617,3796,47,4469,1357,4425,6839,6087,7072,2007,5345,10151,1365,2769,2011,3421,4449,4131,1531,4233,1229,1785,4351,3556,6699	3390,1423,3622,2578,1952,840,0,167,1830,3757,3274,2076,4433,2477,2230,2309,1548,1718,2576,4209,1355,2340,0,1586,3088,607,881,1926,36,2481,659,2337,4037,3534,3947,1125,2613,6282,768,1374,1026,1674,2457,2347,775,2374,0,1,2024,1860,3648	151	136	3.73407e-06	0.00178623	0.606,0.581,0.611,0.641,0.641,0.608,0.648,0.637,0.664,0.65,0.624,0.63,0.634,0.595,0.621,0.655,0.62	0.609,0.62,0.629,0.617,0.635,0.612,1.0,0.637,0.619,0.632,0.609,0.646,0.63,0.623,0.614,0.663,0.64,0.64,0.619,0.664,0.654,0.608,1.0,0.647,0.65,0.621,0.623,0.64,0.54,0.619,0.65,0.63,0.604,0.608,0.617,0.616,0.648,0.593,0.616,0.645,0.638,0.648,0.62,0.613,0.64,0.616,1.0,0.999,0.659,0.633,0.623	-0.029
1422	ENSG00000070756	PABPC1	chr8	-	101716524	101716618	101717153	101717257	101715512	101715587	101717816	101717901	1422	584,744,557,663,730,854,540,175,459,848,611,471,386,86,366,118,418	1.42319e+63	1091,513,992,700,448,233,3,46,853,1198,1307,808,903,925,718,806,588,461,829,1244,342,550,0,547,468,181,269,441,14,903,261,849,1091,786,1349,501,819,1790,218,520,296,725,814,916,134,535,0,2,804,435,1351	2272,1252,2156,1575,1193,485,3479,117,2008,2903,2992,2110,2916,2229,1999,2020,1569,1329,1845,4161,964,1650,186,1806,1653,592,795,1213,30,1975,735,1995,2908,2418,3293,1020,2302,3773,684,1253,1005,2008,1980,2034,392,1475,941,1058,1986,1119,3187	126	116	3.92954e-06	0.00183633	0.274,0.263,0.287,0.243,0.257,0.317,0.296,0.277,0.233,0.232,0.279,0.23,0.224,0.26,0.284,0.318,0.276	0.307,0.274,0.298,0.29,0.257,0.307,0.001,0.266,0.281,0.275,0.287,0.261,0.222,0.276,0.249,0.269,0.257,0.242,0.293,0.216,0.246,0.235,0.0,0.218,0.207,0.22,0.238,0.251,0.301,0.296,0.246,0.282,0.257,0.23,0.274,0.311,0.247,0.304,0.227,0.276,0.213,0.249,0.275,0.293,0.239,0.25,0.0,0.002,0.272,0.264,0.281	0.026
4585	ENSG00000123349	PFDN5	chr12	+	53689622	53689725	53690237	53690335	53689325	53689423	53691828	53691934	4585	483,760,743,866,863,434,877,106,611,758,507,427,1070,89,334,83,465	34,32,35,22,14,24,32,0,19,11,19,13,6,7,25,6,22	616,384,742,1020,505,156,408,32,537,960,723,601,700,821,641,664,535,426,718,1705,346,506,29,924,815,189,316,643,13,627,159,706,938,882,835,306,586,1083,348,374,248,489,544,666,187,378,178,293,714,362,845	23,10,20,45,24,6,3,1,25,25,6,20,23,23,14,26,11,8,20,25,15,8,0,9,9,3,5,20,0,16,5,11,8,9,18,10,15,16,11,10,15,11,13,11,1,11,2,4,17,13,19	125	120	4.01858e-06	0.00184182	0.932,0.958,0.953,0.974,0.983,0.946,0.963,1.0,0.969,0.985,0.962,0.969,0.994,0.924,0.928,0.93,0.953	0.963,0.974,0.973,0.956,0.953,0.961,0.992,0.968,0.954,0.974,0.991,0.966,0.967,0.972,0.978,0.961,0.979,0.981,0.972,0.985,0.957,0.984,1.0,0.99,0.989,0.984,0.984,0.969,1.0,0.974,0.968,0.984,0.991,0.989,0.978,0.967,0.974,0.985,0.968,0.973,0.941,0.977,0.976,0.983,0.994,0.971,0.988,0.986,0.976,0.964,0.977	-0.016
4586	ENSG00000123349	PFDN5	chr12	+	53689622	53689725	53690237	53690335	53689325	53689423	53691633	53691708	4586	489,765,746,868,863,434,885,106,613,757,507,432,1073,90,335,83,468	57,48,56,28,37,40,64,1,29,19,29,21,13,15,55,11,43	617,385,744,1029,508,158,409,32,541,961,727,601,707,823,643,671,546,427,720,1711,350,507,29,925,818,189,317,648,13,633,159,715,939,884,843,307,587,1085,352,374,252,490,550,667,188,379,178,295,722,365,846	38,20,33,70,38,11,25,4,57,48,15,33,53,47,28,47,22,9,43,53,23,13,2,15,20,5,7,37,1,28,8,19,17,14,36,14,29,51,18,12,21,18,25,18,5,24,9,19,30,21,39	125	120	5.94895e-06	0.00267512	0.892,0.939,0.927,0.967,0.957,0.912,0.93,0.99,0.953,0.975,0.944,0.952,0.988,0.852,0.854,0.879,0.913	0.94,0.949,0.956,0.934,0.928,0.932,0.94,0.885,0.901,0.951,0.979,0.946,0.928,0.944,0.957,0.932,0.96,0.979,0.941,0.969,0.936,0.974,0.933,0.983,0.975,0.973,0.978,0.944,0.926,0.956,0.95,0.973,0.981,0.984,0.957,0.955,0.951,0.953,0.949,0.968,0.92,0.963,0.955,0.973,0.973,0.938,0.95,0.937,0.959,0.943,0.954	-0.02
12494	ENSG00000174444	RPL4	chr15	-	66795395	66795502	66795695	66795867	66794949	66795088	66797125	66797171	12494	8.68564e+69	2.69518e+64	1.03634e+210	3249,1222,3523,1622,1508,604,2774,127,1331,4126,2370,2549,4770,2176,1773,2661,1576,1569,2498,4481,1690,1769,162,1372,2392,487,806,2342,36,2454,571,2765,3808,2495,4003,1060,3419,5024,661,1634,1268,2145,1819,1821,879,2138,1439,1522,2174,1696,4131	194	129	6.36869e-06	0.00272045	0.682,0.705,0.69,0.718,0.683,0.676,0.7,0.874,0.716,0.723,0.689,0.722,0.708,0.862,0.641,0.859,0.689	0.68,0.668,0.656,0.716,0.693,0.648,0.483,0.746,0.676,0.652,0.693,0.675,0.686,0.696,0.693,0.685,0.705,0.71,0.685,0.708,0.667,0.707,0.476,0.704,0.724,0.689,0.707,0.676,0.653,0.683,0.684,0.685,0.7,0.687,0.672,0.66,0.709,0.688,0.698,0.695,0.717,0.706,0.663,0.681,0.715,0.706,0.433,0.458,0.698,0.698,0.643	0.054
20919	ENSG00000075415	SLC25A3	chr12	+	98989210	98989335	98989504	98989626	98987752	98987913	98991633	98991813	20919	155,424,358,123,76,223,135,127,108,241,151,189,17,64,180,117,251	1.15988e+52	226,34,71,386,281,132,5,15,48,281,77,174,106,97,111,154,50,108,36,35,131,83,0,42,32,20,72,52,1,139,66,266,289,42,94,83,90,112,32,113,119,91,139,95,173,140,3,6,220,158,208	804,299,1138,982,695,230,539,17,356,1399,965,686,726,520,394,551,318,388,812,546,430,491,15,409,424,130,305,692,3,810,151,675,999,328,1035,406,843,973,168,441,357,649,520,525,233,446,241,227,685,687,917	147	144	6.36088e-06	0.00272045	0.116,0.321,0.259,0.149,0.139,0.196,0.15,0.375,0.23,0.202,0.178,0.248,0.041,0.32,0.224,0.355,0.229	0.216,0.1,0.058,0.278,0.284,0.36,0.009,0.464,0.117,0.164,0.072,0.199,0.125,0.154,0.216,0.215,0.133,0.214,0.042,0.059,0.23,0.142,0.0,0.091,0.069,0.131,0.188,0.069,0.246,0.144,0.3,0.279,0.221,0.111,0.082,0.167,0.095,0.101,0.157,0.201,0.246,0.121,0.208,0.151,0.421,0.235,0.012,0.025,0.239,0.184,0.182	0.052
349	ENSG00000169554	ZEB2	chr2	-	145153978	145154159	145155867	145157837	145145567	145147595	145158765	145158874	349	3.01041e+60	355,463,232,144,169,224,292,61,153,117,123,198,67,72,168,102,224	1228,608,4528,2637,1717,348,20,32,3412,3408,1857,527,681,678,919,716,481,1070,1458,1365,471,1000,7,794,329,126,373,188,8,781,261,2151,1553,806,1024,512,1143,1725,439,675,1753,2499,1541,1422,447,1143,14,10,1003,696,1066	216,128,558,399,225,48,98,9,654,441,311,94,186,127,150,180,100,115,240,267,85,160,9,144,81,58,47,39,3,59,37,311,187,112,132,117,146,277,53,158,216,340,216,218,73,183,45,39,126,102,193	1992	203	6.39219e-06	0.00272045	0.464,0.472,0.388,0.456,0.305,0.405,0.451,0.383,0.479,0.421,0.383,0.404,0.347,0.431,0.447,0.444,0.455	0.367,0.326,0.453,0.402,0.437,0.425,0.02,0.266,0.347,0.441,0.378,0.364,0.272,0.352,0.384,0.288,0.329,0.487,0.382,0.343,0.361,0.389,0.073,0.36,0.293,0.181,0.447,0.329,0.214,0.574,0.418,0.413,0.458,0.423,0.442,0.308,0.444,0.388,0.458,0.303,0.453,0.428,0.421,0.399,0.384,0.389,0.031,0.025,0.448,0.41,0.36	0.065
1414	ENSG00000070756	PABPC1	chr8	-	101724879	101725017	101725314	101725409	101724589	101724685	101727698	101727829	1414	254,349,302,232,116,350,279,118,178,329,194,149,100,42,159,92,215	1.92827e+64	363,148,372,336,213,88,333,12,212,412,397,249,282,301,183,300,171,165,302,321,114,177,3,155,123,47,92,120,1,304,60,328,418,166,447,179,277,585,75,167,187,209,230,305,73,214,27,39,328,172,407	3141,1785,3079,2322,1600,486,1625,112,2200,3786,3928,2393,3370,2656,1897,2604,1918,1357,2515,4104,1105,1897,60,1933,1928,481,862,1313,24,2900,549,2782,4426,2095,4037,1497,2545,5419,632,1654,1408,2467,2175,2867,481,1748,568,463,2561,1485,4392	117	160	1.04863e-05	0.00438457	0.153,0.151,0.188,0.134,0.113,0.146,0.191,0.169,0.145,0.13,0.124,0.122,0.103,0.111,0.153,0.175,0.165	0.136,0.102,0.142,0.165,0.154,0.198,0.219,0.128,0.116,0.13,0.121,0.125,0.103,0.134,0.117,0.136,0.109,0.143,0.141,0.097,0.124,0.113,0.064,0.099,0.08,0.118,0.127,0.111,0.054,0.125,0.13,0.139,0.114,0.098,0.132,0.141,0.13,0.129,0.14,0.121,0.154,0.104,0.126,0.127,0.172,0.143,0.061,0.103,0.149,0.137,0.112	0.02
13554	ENSG00000122406	RPL5	chr1	+	93299101	93299217	93301746	93301949	93297614	93297674	93303012	93303190	13554	1.8221e+60	8.51949e+66	1855,505,1661,1464,1018,355,8,77,674,2076,1428,1199,2020,1133,767,1411,789,761,1520,1717,760,812,0,781,911,148,378,850,16,1644,286,1905,1695,1074,2195,512,1618,3324,352,783,530,849,1223,993,347,1036,7,9,1248,708,2056	9201,2480,8427,5890,5027,1941,2749,374,3136,9881,6754,6327,10066,5595,4636,6993,4093,3895,6847,10451,4142,4192,126,4234,5008,890,1899,4775,88,6857,1785,7993,8470,5731,10280,2391,8288,14676,1831,4157,2878,4836,6075,4559,1931,4920,1706,1323,6770,3447,9841	138	225	1.1696e-05	0.00475956	0.259,0.25,0.261,0.22,0.209,0.273,0.25,0.322,0.234,0.232,0.252,0.231,0.222,0.328,0.245,0.347,0.244	0.247,0.249,0.243,0.288,0.248,0.23,0.005,0.251,0.259,0.255,0.256,0.236,0.247,0.248,0.212,0.248,0.239,0.242,0.266,0.211,0.23,0.24,0.0,0.231,0.229,0.213,0.245,0.225,0.229,0.281,0.207,0.28,0.246,0.234,0.258,0.259,0.241,0.27,0.239,0.235,0.231,0.223,0.247,0.262,0.227,0.256,0.007,0.011,0.231,0.251,0.254	0.033
23480	ENSG00000075624	ACTB	chr7	-	5568791	5569031	5569165	5569294	5567911	5568350	5570154	5570340	23480	663,964,456,353,892,193,266,77,667,638,576,238,1005,50,218,23,191	5.21287e+66	312,832,950,301,206,304,365,8,425,702,1146,595,196,952,510,537,277,291,306,1339,254,590,29,1009,590,357,163,714,8,424,142,219,706,648,1320,722,475,826,253,523,65,953,621,1330,273,260,128,204,819,666,809	3087,7105,6803,2539,2135,2146,1103,170,3324,6032,10909,4000,1639,5797,3456,2091,1639,1527,2855,7231,1631,4238,86,6687,4036,1890,972,4085,41,4256,918,2067,6815,7073,7268,4562,2760,5861,1764,3909,496,7260,3922,10567,1380,1584,499,558,5062,4421,5809	151	262	1.17826e-05	0.00475956	0.181,0.161,0.163,0.197,0.22,0.153,0.207,0.087,0.223,0.215,0.201,0.199,0.211,0.073,0.159,0.092,0.154	0.149,0.169,0.195,0.171,0.143,0.197,0.365,0.075,0.182,0.168,0.154,0.205,0.172,0.222,0.204,0.308,0.227,0.248,0.157,0.243,0.213,0.195,0.369,0.207,0.202,0.247,0.225,0.233,0.253,0.147,0.212,0.155,0.152,0.137,0.24,0.215,0.23,0.196,0.199,0.188,0.185,0.186,0.216,0.179,0.256,0.222,0.308,0.388,0.219,0.207,0.195	-0.04
20920	ENSG00000075415	SLC25A3	chr12	+	98989210	98989439	98989504	98989626	98987756	98987913	98991633	98991813	20920	325,920,752,267,157,474,270,284,228,517,320,375,27,121,379,256,534	1.15988e+52	496,85,140,757,591,274,4,40,109,598,144,363,214,207,237,336,102,220,81,74,278,172,0,93,70,38,181,123,1,290,125,536,604,69,217,143,205,237,57,234,252,186,317,189,379,304,1,4,458,333,446	804,299,1138,982,695,230,539,17,356,1399,965,686,726,520,394,551,318,388,812,546,430,491,15,409,424,130,305,692,3,810,151,675,999,328,1035,406,843,973,168,441,357,649,520,525,233,446,241,227,685,687,917	251	144	1.25783e-05	0.0049963	0.139,0.375,0.301,0.182,0.164,0.233,0.171,0.44,0.269,0.241,0.212,0.278,0.038,0.343,0.263,0.414,0.27	0.261,0.14,0.066,0.307,0.328,0.406,0.004,0.574,0.149,0.197,0.079,0.233,0.145,0.186,0.257,0.259,0.155,0.245,0.054,0.072,0.271,0.167,0.0,0.115,0.087,0.144,0.254,0.093,0.161,0.17,0.322,0.313,0.258,0.108,0.107,0.168,0.122,0.123,0.163,0.233,0.288,0.141,0.259,0.171,0.483,0.281,0.002,0.01,0.277,0.218,0.218	0.062
4485	ENSG00000114391	RPL24	chr3	-	101401614	101401751	101404661	101404772	101399939	101400059	101405325	101405401	4485	3.24328e+64	3.06728e+64	3489,1025,3357,2782,2074,716,1687,155,1436,3787,2342,3191,3950,2677,2236,2889,1560,1535,2664,4618,1596,1701,140,1860,2532,433,855,2075,34,2936,747,3482,3285,2863,4267,949,3295,6027,1019,1660,1354,1855,2487,1924,789,1879,1098,1043,2819,1779,4213	3167,1012,2871,2666,1938,733,23,202,1339,3505,2091,3097,4138,2182,2014,2532,1618,1560,2639,4597,1296,1698,5,1970,2615,460,905,2001,29,2925,723,3155,3374,3319,3623,905,3204,5997,941,1380,1401,1779,2363,1675,833,1929,17,30,2195,1542,3821	133	159	1.28545e-05	0.00502232	0.558,0.541,0.575,0.551,0.538,0.583,0.586,0.353,0.546,0.549,0.576,0.551,0.534,0.356,0.571,0.385,0.57	0.568,0.548,0.583,0.555,0.561,0.539,0.989,0.478,0.562,0.564,0.572,0.552,0.533,0.595,0.57,0.577,0.535,0.541,0.547,0.546,0.596,0.545,0.971,0.53,0.537,0.529,0.53,0.554,0.584,0.545,0.553,0.569,0.538,0.508,0.585,0.556,0.551,0.546,0.564,0.59,0.536,0.555,0.557,0.579,0.531,0.538,0.987,0.977,0.606,0.58,0.569	-0.064
13551	ENSG00000122406	RPL5	chr1	+	93300335	93300470	93301746	93301949	93297614	93297674	93303012	93303190	13551	2.32615e+64	8.51949e+66	2140,700,2036,1556,1137,439,1,119,783,2384,1594,1704,3225,1468,1105,2057,1211,1120,1506,3130,1074,1360,0,1240,1799,298,712,1379,24,1654,490,1813,2660,1851,2824,646,2496,4395,634,1002,805,1465,1532,1116,615,1435,0,4,1740,902,2681	9201,2480,8427,5890,5027,1941,2749,374,3136,9881,6754,6327,10066,5595,4636,6993,4093,3895,6847,10451,4142,4192,126,4234,5008,890,1899,4775,88,6857,1785,7993,8470,5731,10280,2391,8288,14676,1831,4157,2878,4836,6075,4559,1931,4920,1706,1323,6770,3447,9841	157	225	1.44069e-05	0.00553806	0.281,0.298,0.26,0.297,0.272,0.258,0.274,0.311,0.287,0.308,0.292,0.303,0.314,0.367,0.283,0.284,0.241	0.25,0.288,0.257,0.275,0.245,0.245,0.001,0.313,0.264,0.257,0.253,0.278,0.315,0.273,0.255,0.297,0.298,0.292,0.24,0.3,0.271,0.317,0.0,0.296,0.34,0.324,0.35,0.293,0.281,0.257,0.282,0.245,0.31,0.316,0.282,0.279,0.301,0.3,0.332,0.257,0.286,0.303,0.265,0.26,0.313,0.295,0.0,0.004,0.269,0.273,0.281	0.028
13545	ENSG00000122406	RPL5	chr1	+	93301746	93301949	93303012	93303190	93300335	93300470	93306107	93306196	13545	6.92242e+65	5.7283e+66	7227,2034,6854,4671,4026,1544,1605,320,2567,7951,5323,5172,9114,4641,3730,5926,3496,3325,5468,9451,3435,3498,97,3754,4600,803,1822,4175,87,5556,1545,6293,7275,5179,8495,1950,7005,11949,1655,3371,2410,4099,4866,3716,1701,4142,798,813,5466,2869,7999	6004,1595,5005,4146,3264,1201,1,216,2215,6271,4555,3735,4879,3697,3072,4104,2345,2169,4290,4959,2462,2514,0,2122,2338,492,929,2528,46,4549,1018,5188,4838,2961,6501,1497,4881,10320,1040,2502,1701,2645,4085,2892,1066,2996,0,4,4023,2090,6352	225	200	1.69836e-05	0.00642492	0.518,0.553,0.534,0.576,0.567,0.534,0.556,0.457,0.605,0.601,0.543,0.577,0.612,0.461,0.55,0.404,0.54	0.517,0.531,0.549,0.5,0.523,0.533,0.999,0.568,0.507,0.53,0.51,0.552,0.624,0.527,0.519,0.562,0.57,0.577,0.531,0.629,0.554,0.553,1.0,0.611,0.636,0.592,0.635,0.595,0.627,0.521,0.574,0.519,0.572,0.609,0.537,0.537,0.561,0.507,0.586,0.545,0.557,0.579,0.514,0.533,0.587,0.551,1.0,0.994,0.547,0.55,0.528	-0.051
12263	ENSG00000115875	SRSF7	chr2	-	38975720	38975795	38976039	38976315	38975188	38975299	38976670	38976847	12263	87,671,195,522,190,193,259,102,124,466,143,141,136,196,215,73,250	74,245,72,161,78,87,83,46,48,161,52,74,87,68,75,21,93	331,517,88,463,358,356,0,136,298,326,418,348,212,122,297,487,146,223,119,222,112,437,0,165,178,39,91,83,4,225,307,390,508,304,197,253,94,197,64,446,174,220,1036,671,320,111,0,0,427,192,261	174,242,105,137,166,119,61,78,133,120,300,179,95,71,133,168,61,92,73,112,35,234,14,123,88,21,37,53,1,56,127,169,258,177,246,138,68,103,41,144,48,173,286,432,85,53,112,118,204,126,105	298	97	1.83401e-05	0.00682969	0.277,0.471,0.469,0.513,0.442,0.419,0.504,0.419,0.457,0.485,0.472,0.383,0.337,0.484,0.483,0.531,0.467	0.382,0.41,0.214,0.524,0.412,0.493,0.0,0.362,0.422,0.469,0.312,0.388,0.421,0.359,0.421,0.485,0.438,0.441,0.347,0.392,0.51,0.378,0.0,0.304,0.397,0.377,0.445,0.338,0.566,0.567,0.44,0.429,0.391,0.359,0.207,0.374,0.31,0.384,0.337,0.502,0.541,0.293,0.541,0.336,0.551,0.405,0.0,0.0,0.405,0.332,0.447	0.072
12026	ENSG00000089157	RPLP0	chr12	-	120636356	120636542	120636697	120636803	120635124	120635265	120636920	120637008	12026	765,491,764,630,642,869,937,44,391,720,709,357,527,21,584,26,712	8.47766e+67	1066,315,964,586,566,192,720,30,267,1341,584,890,945,630,454,920,367,365,865,1009,464,403,26,247,456,85,213,642,12,856,204,732,906,548,1216,295,749,1476,165,522,185,433,489,514,146,416,490,433,710,439,1300	12017,3181,10145,6748,6010,2511,2647,296,3241,12978,7810,9259,10770,7333,6005,8590,4319,4190,9878,11833,4976,4544,157,2656,6154,829,2206,7136,82,10049,2020,9439,10316,6517,12925,2937,9099,16306,1906,5305,2780,4907,6869,5621,1732,5067,1652,1375,7524,4979,12684	128	208	1.9102e-05	0.00700397	0.128,0.108,0.121,0.128,0.127,0.135,0.143,0.042,0.15,0.118,0.132,0.111,0.138,0.032,0.14,0.035,0.119	0.126,0.139,0.134,0.124,0.133,0.111,0.307,0.141,0.118,0.144,0.108,0.135,0.125,0.123,0.109,0.148,0.121,0.124,0.125,0.122,0.132,0.126,0.212,0.131,0.107,0.143,0.136,0.128,0.192,0.122,0.141,0.112,0.125,0.12,0.133,0.14,0.118,0.128,0.123,0.138,0.098,0.125,0.104,0.129,0.12,0.118,0.325,0.339,0.133,0.125,0.143	-0.029
12469	ENSG00000151923	TIAL1	chr10	-	121339446	121339522	121339982	121340358	121338237	121338346	121341433	121341521	12469	187,138,114,61,63,137,88,39,36,52,90,98,16,44,212,83,214	77,83,36,52,38,40,58,13,22,54,42,61,53,8,47,21,94	193,55,59,245,139,100,16,2,109,235,65,38,49,37,80,50,35,54,12,11,64,56,2,33,2,10,57,18,2,64,25,86,56,13,22,72,41,58,10,98,88,59,56,64,42,106,6,4,64,48,98	32,51,42,62,29,18,24,4,64,72,95,34,31,36,52,42,28,43,24,49,23,67,6,52,64,5,47,51,2,32,18,49,83,63,57,39,58,48,18,53,48,62,45,97,18,46,24,32,63,25,88	398	98	2.0659e-05	0.00746009	0.374,0.29,0.438,0.224,0.29,0.458,0.272,0.425,0.287,0.192,0.345,0.283,0.069,0.575,0.526,0.493,0.359	0.598,0.21,0.257,0.493,0.541,0.578,0.141,0.11,0.295,0.446,0.144,0.216,0.28,0.202,0.275,0.227,0.235,0.236,0.11,0.052,0.407,0.171,0.076,0.135,0.008,0.33,0.23,0.08,0.198,0.33,0.255,0.302,0.142,0.048,0.087,0.313,0.148,0.229,0.12,0.313,0.311,0.19,0.235,0.14,0.365,0.362,0.058,0.03,0.2,0.321,0.215	0.112
17308	ENSG00000096384	HSP90AB1	chr6	+	44217113	44217320	44217411	44217571	44214823	44214932	44217757	44217891	17308	1.25626e+62	7.42148e+55	1783,1506,2150,1400,985,483,4,205,1840,2558,2164,2537,2013,1842,1034,3043,1219,986,951,2313,848,1834,0,912,2207,120,895,1421,9,2188,424,3386,4054,1614,4707,564,1517,4382,399,1625,388,2356,2377,2994,791,2452,0,4,1872,2191,3321	1257,1010,1473,836,669,317,338,121,1166,1970,1422,1746,1115,1206,771,2215,748,617,661,1351,588,1194,32,685,1118,71,528,851,20,1561,247,2270,2109,830,3168,473,820,2851,250,1047,249,1527,1668,2066,465,1685,438,289,1406,1366,2390	229	182	2.20737e-05	0.007808	0.574,0.582,0.542,0.565,0.508,0.551,0.539,0.594,0.579,0.572,0.576,0.559,0.579,0.643,0.521,0.607,0.564	0.53,0.542,0.537,0.571,0.539,0.548,0.009,0.574,0.556,0.508,0.547,0.536,0.589,0.548,0.516,0.522,0.564,0.559,0.533,0.576,0.534,0.55,0.0,0.514,0.611,0.573,0.574,0.57,0.263,0.527,0.577,0.542,0.604,0.607,0.541,0.487,0.595,0.55,0.559,0.552,0.553,0.551,0.531,0.535,0.575,0.536,0.0,0.011,0.514,0.56,0.525	0.065
2565	ENSG00000138293	NCOA4	chr10	+	51584615	51585599	51586270	51586411	51581269	51581378	51589224	51590732	2565	1.9964e+64	333,573,402,403,216,349,294,65,227,359,311,393,240,146,249,78,289	2432,3486,3262,2273,1499,704,2,142,1626,3919,2499,2065,3327,3158,2166,6793,2933,1368,2619,7667,942,3339,0,3128,3002,349,2571,1848,278,3340,1486,2171,5715,2358,3658,4979,2414,3341,2008,1005,1508,7290,3144,7979,2544,2483,0,0,6860,2247,3638	433,528,494,366,259,115,398,23,300,694,452,327,401,485,330,915,403,214,402,997,131,511,15,483,414,49,374,335,47,571,228,329,778,353,547,802,362,522,254,158,224,1102,523,1219,318,355,65,132,1022,345,570	1006	163	2.22777e-05	0.007808	0.493,0.529,0.523,0.499,0.483,0.522,0.522,0.505,0.569,0.55,0.533,0.546,0.542,0.52,0.484,0.543,0.534	0.476,0.517,0.517,0.502,0.484,0.498,0.001,0.5,0.468,0.478,0.473,0.506,0.573,0.513,0.515,0.546,0.541,0.509,0.514,0.555,0.538,0.514,0.0,0.512,0.54,0.536,0.527,0.472,0.489,0.487,0.514,0.517,0.543,0.52,0.52,0.501,0.519,0.509,0.562,0.508,0.522,0.517,0.493,0.515,0.565,0.531,0.0,0.0,0.521,0.513,0.508	0.049
14106	ENSG00000142937	RPS8	chr1	+	45243285	45243461	45243671	45243801	45242346	45242446	45244247	45244451	14106	1.13458e+76	6.54046e+65	1.64975e+219	9702,2805,8130,6157,4768,1813,4378,330,3597,9316,6170,6698,10175,5669,5829,5971,3790,3558,6460,10288,3689,4030,365,4243,5541,1242,2167,5612,81,6348,1695,6784,7383,7572,11040,2175,7778,15415,2015,4171,2155,4032,4917,4714,1738,5117,2293,2585,6166,3248,9989	198	152	2.28722e-05	0.00790021	0.571,0.573,0.587,0.576,0.546,0.575,0.577,0.733,0.584,0.586,0.569,0.575,0.572,0.702,0.568,0.717,0.596	0.566,0.559,0.587,0.561,0.57,0.538,0.424,0.603,0.545,0.569,0.572,0.546,0.552,0.543,0.535,0.578,0.581,0.578,0.573,0.582,0.553,0.565,0.32,0.558,0.561,0.539,0.545,0.551,0.542,0.578,0.522,0.576,0.579,0.534,0.556,0.579,0.565,0.568,0.554,0.576,0.585,0.588,0.545,0.578,0.573,0.557,0.443,0.399,0.574,0.573,0.561	0.05
1026	ENSG00000132475	H3F3B	chr17	-	73774901	73775044	73775127	73775265	73774405	73774804	73775737	73775840	1026	604,1368,1510,3956,4137,3477,818,46,1453,1376,725,640,503,242,862,64,885	453,976,1114,2710,3123,2624,551,73,774,916,499,455,277,438,691,110,828	2807,2336,2054,1228,1610,3175,1049,87,1279,1096,981,4873,2577,1966,3726,4741,1640,811,3523,5382,2437,1773,62,1616,970,351,1947,1805,4,886,824,1213,2487,1342,4418,2146,1142,3813,425,2431,661,2355,1865,2454,652,2735,1742,752,4946,1028,3802	2315,1929,1679,1094,1269,2413,0,62,1263,754,841,3304,1640,1316,2596,3075,1028,448,2623,3088,1731,1302,0,1112,575,229,1033,1189,2,806,615,1022,1914,1010,2952,1487,608,2498,283,1973,404,1475,1543,1964,349,1938,0,0,3664,718,2671	160	165	2.70318e-05	0.00920357	0.579,0.591,0.583,0.601,0.577,0.577,0.605,0.394,0.659,0.608,0.6,0.592,0.652,0.363,0.563,0.375,0.524	0.556,0.555,0.558,0.537,0.567,0.576,1.0,0.591,0.511,0.6,0.546,0.603,0.618,0.606,0.597,0.614,0.622,0.651,0.581,0.643,0.592,0.584,1.0,0.6,0.635,0.613,0.66,0.61,0.673,0.531,0.58,0.55,0.573,0.578,0.607,0.598,0.66,0.612,0.608,0.56,0.628,0.622,0.555,0.563,0.658,0.593,1.0,1.0,0.582,0.596,0.595	-0.071
16569	ENSG00000156508	EEF1A1	chr6	-	74227752	74227987	74228076	74228333	74227237	74227657	74228420	74228571	16569	7.73952e+67	1.61641e+78	8977,3076,11504,5752,5121,1342,866,335,3676,11000,7170,6465,10822,6162,4484,7350,4000,3461,7944,11349,4160,3741,41,4168,6451,1069,2308,5025,57,7387,1741,10631,8362,6102,8850,2547,7001,13471,1644,4072,2947,5086,6737,5773,1730,3925,684,524,6461,3306,11373	17922,6951,20805,11198,9083,2512,3,599,7665,21877,13407,13058,19507,11794,11150,14652,8359,7198,13772,21241,8029,8016,4,8778,10020,1962,4223,9316,151,13761,3854,17599,16350,11807,16181,4729,13575,25416,3432,7914,5807,9270,11793,10131,2811,8955,1,2,12066,6434,23060	279	257	2.88144e-05	0.00967232	0.306,0.287,0.34,0.306,0.285,0.333,0.313,0.275,0.309,0.319,0.317,0.308,0.326,0.284,0.306,0.336,0.351	0.316,0.29,0.337,0.321,0.342,0.33,0.996,0.34,0.306,0.317,0.33,0.313,0.338,0.325,0.27,0.316,0.306,0.307,0.347,0.33,0.323,0.301,0.904,0.304,0.372,0.334,0.335,0.332,0.258,0.331,0.294,0.358,0.32,0.323,0.335,0.332,0.322,0.328,0.306,0.322,0.319,0.336,0.345,0.344,0.362,0.288,0.998,0.996,0.33,0.321,0.312	-0.062
16932	ENSG00000163466	ARPC2	chr2	+	219103386	219103573	219104113	219104207	219093460	219093573	219110142	219110180	16932	1.18316e+55	499,476,361,286,367,212,270,105,287,374,333,247,343,78,282,55,281	1047,954,1281,1381,905,295,16,37,875,1589,1849,797,1042,1156,1025,736,492,605,867,1657,747,1012,15,1308,770,275,411,891,6,1069,201,960,1633,891,1298,723,892,1407,322,1025,671,1272,621,1372,301,966,37,21,883,857,1582	367,455,559,418,231,96,209,8,357,586,825,258,310,532,411,258,178,246,331,619,248,378,21,532,280,106,147,314,6,431,82,272,633,405,583,300,280,596,132,390,153,442,245,591,80,339,220,217,323,308,721	204	111	3.15922e-05	0.0104574	0.563,0.641,0.631,0.611,0.593,0.628,0.601,0.681,0.62,0.61,0.577,0.643,0.592,0.708,0.599,0.787,0.663	0.608,0.533,0.555,0.643,0.681,0.626,0.04,0.716,0.571,0.596,0.549,0.627,0.647,0.542,0.576,0.608,0.601,0.572,0.588,0.593,0.621,0.593,0.28,0.572,0.599,0.585,0.603,0.607,0.352,0.574,0.572,0.658,0.584,0.545,0.548,0.567,0.634,0.562,0.57,0.588,0.705,0.61,0.58,0.558,0.672,0.608,0.084,0.05,0.598,0.602,0.544	0.077
3122	ENSG00000096746	HNRNPH3	chr10	+	70098259	70098399	70098896	70098983	70096955	70097090	70099196	70099312	3122	1.4265e+50	222,608,365,228,276,393,204,104,286,313,320,232,85,68,385,106,272	231,130,72,263,189,163,27,12,135,280,201,228,163,102,135,165,62,158,52,76,88,190,1,204,92,58,114,29,1,148,111,289,354,188,217,106,105,139,57,206,212,175,211,208,131,205,21,25,200,179,279	431,128,349,419,270,134,235,15,141,392,277,389,290,239,192,238,156,183,323,307,161,186,39,207,77,86,160,83,3,203,89,354,414,166,369,255,203,387,86,194,215,311,217,270,120,338,199,120,208,281,337	162	109	3.43136e-05	0.0112027	0.301,0.418,0.341,0.429,0.315,0.293,0.367,0.439,0.226,0.39,0.308,0.347,0.499,0.528,0.274,0.478,0.404	0.265,0.406,0.122,0.297,0.32,0.45,0.072,0.35,0.392,0.325,0.328,0.283,0.274,0.223,0.321,0.318,0.211,0.367,0.098,0.143,0.269,0.407,0.017,0.399,0.446,0.312,0.324,0.19,0.183,0.329,0.456,0.355,0.365,0.432,0.284,0.219,0.258,0.195,0.308,0.417,0.399,0.275,0.395,0.341,0.423,0.29,0.066,0.123,0.393,0.3,0.358	0.078
16931	ENSG00000163466	ARPC2	chr2	+	219103386	219103573	219110142	219110269	219093460	219093573	219114086	219114187	16931	1.16915e+54	667,798,698,430,594,435,459,134,400,500,457,377,489,84,504,94,490	1021,954,1276,1337,834,284,8,36,864,1523,1844,788,1003,1147,1018,718,485,596,851,1639,723,1005,3,1302,770,273,397,881,6,1053,201,913,1615,888,1290,715,880,1396,313,996,624,1267,607,1367,276,948,8,12,878,837,1562	630,661,853,712,472,211,216,11,496,1070,1157,382,546,691,640,393,265,324,488,933,388,552,24,745,444,198,249,470,6,618,146,532,898,534,771,464,404,757,213,571,275,657,378,856,168,521,313,299,518,479,1132	209	149	3.495e-05	0.0112563	0.555,0.575,0.52,0.573,0.534,0.504,0.534,0.685,0.601,0.599,0.559,0.598,0.572,0.744,0.512,0.721,0.586	0.536,0.507,0.516,0.572,0.557,0.49,0.026,0.7,0.554,0.504,0.532,0.595,0.567,0.542,0.531,0.566,0.566,0.567,0.554,0.556,0.571,0.565,0.082,0.555,0.553,0.496,0.532,0.572,0.416,0.548,0.495,0.55,0.562,0.542,0.544,0.523,0.608,0.568,0.512,0.554,0.618,0.579,0.534,0.532,0.539,0.565,0.018,0.028,0.547,0.555,0.496	0.079
6703	ENSG00000115310	RTN4	chr2	-	55214626	55214834	55252221	55254621	55209650	55209789	55255299	55255356	6703	2149,2230,1360,154,402,2314,543,165,1125,735,1750,237,24,86,887,515,1903	9.50947e+50	655,138,372,528,1161,292,5,16,177,594,72,726,2197,484,431,1060,441,274,872,1792,529,259,1,134,28,62,286,82,4,336,28,1495,1305,204,354,179,464,955,117,640,719,421,278,66,409,567,4,14,1077,381,982	366,373,884,578,318,119,247,19,388,844,803,387,538,534,328,535,297,223,408,744,166,399,11,457,377,63,236,499,2,488,58,335,703,381,809,212,402,507,195,271,258,905,409,714,130,491,89,97,497,346,485	2422	230	3.75442e-05	0.0117849	0.177,0.183,0.159,0.021,0.057,0.27,0.09,0.093,0.196,0.096,0.282,0.053,0.004,0.043,0.155,0.324,0.276	0.145,0.034,0.038,0.08,0.257,0.189,0.002,0.074,0.042,0.063,0.008,0.151,0.279,0.079,0.111,0.158,0.124,0.104,0.169,0.186,0.232,0.058,0.009,0.027,0.007,0.085,0.103,0.015,0.16,0.061,0.044,0.298,0.15,0.048,0.04,0.074,0.099,0.152,0.054,0.183,0.209,0.042,0.061,0.009,0.23,0.099,0.004,0.014,0.171,0.095,0.161	0.042
9118	ENSG00000143222	UFC1	chr1	+	161127043	161127107	161127406	161127483	161126739	161126807	161128201	161128472	9118	101,54,69,45,82,71,61,16,25,62,91,41,40,13,59,6,48	98,90,63,15,39,56,40,31,33,83,65,37,29,9,55,23,35	82,47,119,102,55,25,51,5,72,120,144,67,71,64,74,82,29,44,79,104,41,58,4,46,60,8,15,75,1,102,9,80,104,53,129,29,80,193,19,64,22,56,121,89,24,52,65,63,73,81,100	62,16,56,68,33,15,55,1,27,94,41,79,52,36,43,51,26,29,48,49,40,23,2,18,23,10,13,23,1,38,12,47,58,36,47,11,72,105,10,19,24,34,69,19,18,20,35,16,35,32,35	86	99	3.75804e-05	0.0117849	0.543,0.409,0.558,0.775,0.708,0.593,0.637,0.373,0.466,0.462,0.617,0.561,0.614,0.624,0.553,0.231,0.612	0.604,0.772,0.71,0.633,0.657,0.657,0.516,0.852,0.754,0.595,0.802,0.494,0.611,0.672,0.665,0.649,0.562,0.636,0.655,0.71,0.541,0.744,0.697,0.746,0.75,0.479,0.57,0.79,0.535,0.755,0.463,0.662,0.674,0.629,0.76,0.752,0.561,0.679,0.686,0.795,0.513,0.655,0.669,0.844,0.606,0.75,0.681,0.819,0.706,0.744,0.767	-0.122
11568	ENSG00000138326	RPS24	chr10	+	79795109	79795175	79795268	79795478	79793631	79793662	79796951	79797062	11568	8.36713e+51	2.15912e+81	1089,300,974,731,513,262,1227,81,527,969,805,1005,1507,1002,713,1046,612,640,779,2070,587,774,96,707,1220,215,370,785,14,839,249,825,1224,1073,1776,325,1219,2632,428,489,341,725,858,582,319,993,573,763,785,409,1333	3.52551e+237	76	220	3.9487e-05	0.012222	0.101,0.109,0.094,0.121,0.122,0.092,0.126,0.081,0.141,0.144,0.113,0.112,0.134,0.063,0.093,0.081,0.084	0.082,0.079,0.088,0.1,0.082,0.108,0.31,0.146,0.1,0.094,0.093,0.105,0.107,0.125,0.101,0.135,0.12,0.136,0.088,0.148,0.124,0.134,0.317,0.123,0.132,0.149,0.156,0.137,0.099,0.101,0.086,0.088,0.105,0.111,0.126,0.112,0.132,0.114,0.183,0.097,0.122,0.114,0.102,0.087,0.145,0.144,0.309,0.314,0.104,0.111,0.101	-0.023
17338	ENSG00000135821	GLUL	chr1	-	182355496	182355537	182356265	182356427	182354833	182355022	182357706	182357885	17338	490,1034,618,1712,538,1374,293,80,322,475,338,333,386,235,380,178,484	3,20,16,17,20,76,3,7,2,14,19,6,17,8,14,6,6	675,983,978,613,529,557,416,62,551,448,168,1605,508,1105,956,528,436,1211,876,699,868,868,18,284,686,98,475,382,16,368,531,1143,1087,468,1963,675,238,620,154,693,199,1101,517,1589,522,833,505,173,641,871,1129	27,53,15,11,37,27,12,2,7,6,5,114,38,49,36,28,11,42,39,15,34,19,1,15,18,2,15,7,0,15,30,40,43,13,68,34,0,22,6,47,12,21,19,51,9,29,61,21,20,38,48	184	68	4.3765e-05	0.0133725	0.984,0.95,0.935,0.974,0.909,0.87,0.973,0.809,0.983,0.926,0.868,0.954,0.894,0.916,0.909,0.916,0.968	0.902,0.873,0.96,0.954,0.841,0.884,0.928,0.92,0.967,0.965,0.925,0.839,0.832,0.893,0.908,0.875,0.936,0.914,0.892,0.945,0.904,0.944,0.869,0.875,0.934,0.948,0.921,0.953,1.0,0.901,0.867,0.913,0.903,0.93,0.914,0.88,1.0,0.912,0.905,0.845,0.86,0.951,0.91,0.92,0.955,0.914,0.754,0.753,0.922,0.894,0.897	0.02
20917	ENSG00000075415	SLC25A3	chr12	+	98989210	98989335	98991633	98991813	98987752	98987913	98992299	98992481	20917	144,424,356,123,73,219,130,127,107,237,145,183,14,64,179,117,247	1.27112e+56	221,34,66,380,277,132,4,15,47,275,71,170,103,97,110,152,50,106,33,31,130,81,0,42,28,20,72,51,1,137,66,265,286,39,90,81,88,109,32,110,119,88,138,94,173,139,1,2,219,155,203	918,324,1084,1310,922,281,435,41,391,1444,1202,1033,1060,653,574,646,421,599,882,814,542,663,12,542,669,207,429,885,9,908,263,853,1405,615,1231,445,1357,1173,263,602,535,834,650,581,427,699,175,139,787,794,1022	147	202	4.7988e-05	0.0144772	0.135,0.319,0.301,0.14,0.123,0.225,0.169,0.354,0.192,0.189,0.203,0.21,0.032,0.315,0.26,0.347,0.272	0.249,0.126,0.077,0.285,0.292,0.392,0.012,0.335,0.142,0.207,0.075,0.184,0.118,0.17,0.208,0.244,0.14,0.196,0.049,0.05,0.248,0.144,0.0,0.096,0.054,0.117,0.187,0.073,0.132,0.172,0.256,0.299,0.219,0.08,0.091,0.2,0.082,0.113,0.143,0.201,0.234,0.127,0.226,0.182,0.358,0.215,0.008,0.019,0.277,0.212,0.214	0.055
24211	ENSG00000149925	ALDOA	chr16	+	30080138	30080299	30080626	30080710	30078770	30078982	30080819	30080994	24211	361,732,491,521,748,453,1027,107,346,663,403,269,398,88,272,97,496	269,527,327,400,603,328,716,84,293,459,307,206,367,43,212,68,312	568,695,1275,765,481,116,31,27,442,1243,879,658,1138,863,543,564,338,291,645,1142,337,562,2,473,524,217,206,524,10,712,127,583,989,614,980,406,435,967,184,478,138,564,606,863,153,500,10,8,547,466,967	465,457,1025,597,355,92,362,19,355,982,624,505,823,648,431,441,277,262,509,915,273,438,44,383,444,182,160,448,7,537,119,445,681,525,743,295,334,796,184,374,103,486,519,703,143,389,248,256,426,356,772	183	106	5.39414e-05	0.0160698	0.437,0.446,0.465,0.43,0.418,0.444,0.454,0.425,0.406,0.456,0.432,0.431,0.386,0.542,0.426,0.452,0.479	0.414,0.468,0.419,0.426,0.44,0.422,0.047,0.451,0.419,0.423,0.449,0.43,0.445,0.435,0.422,0.426,0.414,0.391,0.423,0.42,0.417,0.426,0.026,0.417,0.406,0.409,0.427,0.404,0.453,0.434,0.382,0.431,0.457,0.404,0.433,0.444,0.43,0.413,0.367,0.425,0.437,0.402,0.403,0.416,0.383,0.427,0.023,0.018,0.427,0.431,0.42	0.051
2208	ENSG00000112306	RPS12	chr6	+	133137599	133137702	133138098	133138200	133136110	133136363	133138618	133138703	2208	895,565,687,630,553,790,608,140,329,635,674,338,445,84,413,87,634	4.05521e+64	869,267,789,656,513,187,50,33,394,863,581,541,785,407,362,533,265,315,535,818,287,322,1,309,496,81,186,398,21,668,135,768,641,473,878,217,544,1404,169,360,198,307,479,437,150,298,31,23,564,288,1055	4251,986,4097,3010,2434,727,1074,105,1733,3803,3030,2683,3585,2085,2190,2615,1310,1284,2759,3106,1557,1586,85,1288,1641,461,583,1635,74,3296,588,3925,2730,2069,4406,1059,2704,6915,644,1550,913,1381,2287,2050,666,1521,786,593,2728,1450,4675	125	124	6.66859e-05	0.0194906	0.18,0.208,0.165,0.199,0.177,0.179,0.154,0.288,0.195,0.196,0.184,0.173,0.206,0.29,0.188,0.246,0.171	0.169,0.212,0.16,0.178,0.173,0.203,0.044,0.238,0.184,0.184,0.16,0.167,0.178,0.162,0.141,0.168,0.167,0.196,0.161,0.207,0.155,0.168,0.012,0.192,0.231,0.148,0.24,0.195,0.22,0.167,0.186,0.163,0.189,0.185,0.165,0.169,0.166,0.168,0.207,0.187,0.177,0.181,0.172,0.175,0.183,0.163,0.038,0.037,0.17,0.165,0.183	0.031
2558	ENSG00000138293	NCOA4	chr10	+	51582795	51582939	51584615	51585463	51582182	51582272	51586270	51586411	2558	194,414,268,222,82,238,204,23,177,245,239,276,174,59,181,30,200	1.72335e+64	264,364,401,256,213,85,193,15,150,403,229,181,309,337,183,736,277,162,266,769,79,330,12,279,300,31,276,205,24,360,123,234,622,217,380,628,205,317,167,71,130,773,291,884,245,265,47,97,676,173,383	2105,3019,2770,1966,1282,628,0,128,1374,3336,2174,1780,2916,2748,1850,5860,2536,1152,2246,6603,806,2897,0,2682,2624,303,2215,1583,234,2941,1291,1892,5040,2017,3149,4316,2102,2848,1710,847,1298,6443,2696,6936,2173,2157,0,0,5939,1946,3094	166	870	6.70593e-05	0.0194906	0.371,0.385,0.377,0.345,0.287,0.379,0.384,0.254,0.369,0.356,0.398,0.364,0.38,0.265,0.433,0.234,0.374	0.397,0.387,0.431,0.406,0.465,0.415,1.0,0.38,0.364,0.388,0.356,0.348,0.357,0.391,0.341,0.397,0.364,0.424,0.383,0.379,0.339,0.374,1.0,0.353,0.375,0.349,0.395,0.404,0.35,0.391,0.333,0.393,0.393,0.361,0.387,0.433,0.338,0.368,0.339,0.305,0.344,0.386,0.361,0.4,0.371,0.392,1.0,1.0,0.374,0.318,0.393	-0.075
3121	ENSG00000096746	HNRNPH3	chr10	+	70098259	70098399	70098896	70098983	70091878	70091973	70099196	70099312	3121	113,523,230,213,177,197,143,105,105,252,182,158,120,105,178,98,218	181,546,310,216,247,313,176,86,188,260,245,185,76,63,284,90,243	213,116,59,224,148,129,0,10,116,251,185,192,128,95,124,154,44,141,34,60,71,175,0,196,82,47,101,20,1,131,99,254,317,170,199,93,86,126,52,186,166,148,182,193,116,183,0,0,178,148,252	337,109,229,341,213,113,150,14,132,341,241,312,190,172,155,182,108,160,197,178,123,177,33,185,73,70,126,55,3,181,83,316,352,157,272,180,120,279,80,163,181,240,204,245,112,248,166,101,189,205,293	162	109	6.85441e-05	0.0196821	0.296,0.392,0.333,0.399,0.325,0.297,0.353,0.451,0.273,0.395,0.333,0.365,0.515,0.529,0.297,0.423,0.376	0.298,0.417,0.148,0.307,0.319,0.434,0.0,0.325,0.372,0.331,0.341,0.293,0.312,0.271,0.35,0.363,0.215,0.372,0.104,0.185,0.28,0.399,0.0,0.416,0.43,0.311,0.35,0.197,0.183,0.327,0.445,0.351,0.377,0.421,0.33,0.258,0.325,0.233,0.304,0.434,0.382,0.293,0.375,0.346,0.411,0.332,0.0,0.0,0.388,0.327,0.367	0.073
4583	ENSG00000123349	PFDN5	chr12	+	53690213	53690335	53691633	53691708	53689308	53689423	53691828	53691934	4583	44,48,39,42,15,30,50,6,26,17,24,26,8,15,41,9,38	7.00888e+51	32,15,35,80,27,9,6,2,42,54,7,17,41,29,23,26,13,11,27,24,26,8,0,10,8,8,16,29,1,25,11,20,23,13,24,15,20,29,15,9,24,22,19,16,8,23,3,3,28,23,31	621,412,964,1177,549,176,858,35,613,1103,764,594,995,709,555,634,450,343,825,1423,301,432,73,891,577,184,288,584,15,727,160,691,882,941,821,325,553,1145,311,332,318,414,501,564,190,424,267,471,626,339,752	144	97	7.04482e-05	0.019988	0.041,0.035,0.03,0.035,0.01,0.035,0.032,0.023,0.033,0.018,0.028,0.037,0.007,0.072,0.055,0.042,0.038	0.034,0.024,0.024,0.044,0.032,0.033,0.005,0.037,0.044,0.032,0.006,0.019,0.027,0.027,0.027,0.027,0.019,0.021,0.022,0.011,0.055,0.012,0.0,0.008,0.009,0.028,0.036,0.032,0.043,0.023,0.044,0.019,0.017,0.009,0.019,0.03,0.024,0.017,0.031,0.018,0.048,0.035,0.025,0.019,0.028,0.035,0.008,0.004,0.029,0.044,0.027	0.008
14009	ENSG00000138668	HNRNPD	chr4	-	83276456	83276554	83277689	83277836	83274986	83275307	83277948	83278048	14009	442,550,403,198,310,520,363,83,261,357,339,267,118,49,445,92,546	468,575,274,277,362,458,233,93,240,320,267,350,226,73,345,101,424	561,203,449,433,375,191,185,7,234,559,255,349,498,252,340,324,125,220,285,355,225,297,21,177,215,55,138,190,0,244,82,513,491,227,496,210,354,393,83,298,302,374,320,280,154,376,113,79,323,249,361	593,389,566,343,356,139,242,25,449,561,688,432,373,318,432,313,153,221,301,472,213,487,18,350,377,101,143,314,8,339,134,521,767,503,884,218,435,571,98,382,275,561,516,565,186,423,227,150,351,221,417	169	120	7.31083e-05	0.0204987	0.401,0.404,0.511,0.337,0.378,0.446,0.525,0.388,0.436,0.442,0.474,0.351,0.27,0.323,0.478,0.393,0.478	0.402,0.27,0.36,0.473,0.428,0.494,0.352,0.166,0.27,0.414,0.208,0.365,0.487,0.36,0.358,0.424,0.367,0.414,0.402,0.348,0.429,0.302,0.453,0.264,0.288,0.279,0.407,0.301,0.0,0.338,0.303,0.411,0.313,0.243,0.285,0.406,0.366,0.328,0.376,0.356,0.438,0.321,0.306,0.26,0.37,0.387,0.261,0.272,0.395,0.444,0.381	0.068
15136	ENSG00000110700	RPS13	chr11	-	17096643	17096744	17097000	17097170	17095935	17096013	17098714	17098793	15136	7.88858e+67	2.47217e+64	8.09535e+204	2133,1033,2562,2711,1726,826,1433,90,1347,3059,2736,2032,2777,1923,1616,1881,1128,1159,2218,3414,1035,1424,152,1901,1661,443,624,1825,24,2399,694,2155,2497,2634,3518,941,2085,4474,874,1161,813,1129,1709,1592,513,1593,686,933,1876,1356,2993	192	123	7.45698e-05	0.0206654	0.672,0.693,0.69,0.692,0.662,0.693,0.675,0.874,0.672,0.669,0.669,0.688,0.659,0.885,0.697,0.883,0.715	0.709,0.687,0.687,0.678,0.702,0.665,0.579,0.722,0.688,0.683,0.7,0.679,0.664,0.684,0.697,0.685,0.712,0.688,0.689,0.656,0.675,0.685,0.502,0.666,0.667,0.614,0.633,0.672,0.729,0.693,0.64,0.692,0.705,0.645,0.681,0.665,0.686,0.675,0.618,0.694,0.71,0.709,0.674,0.705,0.648,0.685,0.541,0.561,0.694,0.68,0.675	0.047
10956	ENSG00000083896	YTHDC1	chr4	-	69185840	69185923	69188466	69188633	69184407	69184447	69189856	69189941	10956	313,664,334,190,60,380,247,56,228,340,315,135,48,36,194,159,246	19,43,31,13,10,32,21,3,11,43,28,10,2,4,18,10,24	215,43,119,189,241,73,82,5,69,171,70,141,190,67,120,125,61,73,116,157,81,102,7,40,34,23,112,10,4,103,30,215,246,58,83,122,129,247,38,93,329,161,143,109,235,129,63,31,109,115,187	23,4,8,29,26,24,6,0,5,18,6,17,21,10,22,11,6,8,7,5,18,10,0,5,0,3,21,4,1,17,5,19,39,2,8,12,11,23,2,9,43,14,20,12,31,18,2,2,14,24,15	186	102	8.04591e-05	0.0220412	0.9,0.894,0.855,0.889,0.767,0.867,0.866,0.911,0.919,0.813,0.861,0.881,0.929,0.832,0.855,0.897,0.849	0.837,0.855,0.891,0.781,0.836,0.625,0.882,1.0,0.883,0.839,0.865,0.82,0.832,0.786,0.749,0.862,0.848,0.833,0.901,0.945,0.712,0.848,1.0,0.814,1.0,0.808,0.745,0.578,0.687,0.769,0.767,0.861,0.776,0.941,0.851,0.848,0.865,0.855,0.912,0.85,0.808,0.863,0.797,0.833,0.806,0.797,0.945,0.895,0.81,0.724,0.872	0.036
15005	ENSG00000163131	CTSS	chr1	-	150720252	150720355	150724256	150724484	150702550	150705621	150730333	150730456	15005	221,426,256,233,346,171,205,139,458,382,202,182,507,77,206,40,119	103,142,83,108,150,62,84,30,181,137,49,65,263,30,56,13,41	378,1130,584,1024,306,128,1,13,683,2206,985,188,279,812,1154,332,845,179,1069,3007,205,382,0,965,286,148,107,844,3,1324,79,478,1246,1725,455,529,231,593,778,352,85,606,167,3030,37,232,0,0,1372,303,486	119,484,253,494,142,40,160,3,340,1040,425,70,107,362,589,152,444,76,421,1467,86,154,23,459,136,71,35,361,1,618,29,215,543,788,192,198,90,268,456,166,22,290,65,1419,9,98,32,127,611,117,212	250	125	8.39628e-05	0.0227396	0.518,0.6,0.607,0.519,0.536,0.58,0.55,0.698,0.559,0.582,0.673,0.583,0.491,0.562,0.648,0.606,0.592	0.614,0.539,0.536,0.509,0.519,0.615,0.003,0.684,0.501,0.515,0.537,0.573,0.566,0.529,0.495,0.522,0.488,0.541,0.559,0.506,0.544,0.554,0.0,0.512,0.513,0.51,0.605,0.539,0.6,0.517,0.577,0.526,0.534,0.523,0.542,0.572,0.562,0.525,0.46,0.515,0.659,0.511,0.562,0.516,0.673,0.542,0.0,0.0,0.529,0.564,0.534	0.079
11793	ENSG00000159140	SON	chr21	+	34921781	34927697	34929461	34929622	34915349	34915475	34931535	34931682	11793	1.09252e+73	285,487,277,146,98,249,239,97,227,426,199,165,67,43,183,78,134	12991,3224,8283,9075,9442,3600,2,338,2244,13960,6178,11138,12063,6228,4162,8373,2056,6618,7981,6247,6845,7200,0,5611,4280,637,4607,2827,93,10162,2463,14097,18814,2603,10294,6851,9127,16160,2660,5609,11517,10867,13675,6354,6601,6591,0,0,6752,13126,13033	340,87,204,201,199,74,69,10,83,420,208,298,275,179,125,160,38,133,210,164,184,191,5,147,82,27,102,82,5,248,66,272,448,101,241,181,245,428,47,135,250,266,380,156,152,177,58,29,108,334,303	5938	183	8.91367e-05	0.0235214	0.542,0.56,0.56,0.559,0.385,0.606,0.571,0.666,0.549,0.619,0.606,0.545,0.439,0.652,0.597,0.654,0.536	0.541,0.533,0.556,0.582,0.594,0.6,0.001,0.51,0.455,0.506,0.478,0.535,0.575,0.517,0.506,0.617,0.625,0.605,0.539,0.54,0.534,0.537,0.0,0.541,0.617,0.421,0.582,0.515,0.364,0.558,0.535,0.615,0.564,0.443,0.568,0.538,0.534,0.538,0.636,0.561,0.587,0.557,0.526,0.557,0.572,0.534,0.0,0.0,0.658,0.548,0.57	0.063
1482	ENSG00000122566	HNRNPA2B1	chr7	-	26232114	26232197	26232870	26232993	26231463	26231958	26233194	26233314	1482	486,1054,396,621,1190,376,465,222,395,1052,323,563,995,281,227,81,473	141,318,125,165,602,82,126,112,186,356,103,200,508,130,108,19,145	716,962,966,809,426,209,130,79,1070,962,1507,919,416,938,898,656,442,787,401,922,234,1490,34,1126,521,153,536,253,10,815,486,597,1854,1385,1795,455,590,896,297,1011,347,1427,872,1434,374,1568,200,278,889,592,1456	339,374,461,270,155,64,66,34,459,468,818,413,100,501,368,240,199,300,166,502,95,612,34,596,258,67,171,146,8,374,172,251,937,670,1092,177,366,480,141,395,81,645,416,629,123,757,133,221,388,271,676	145	105	8.95523e-05	0.0235214	0.714,0.706,0.696,0.732,0.589,0.769,0.728,0.589,0.606,0.682,0.694,0.671,0.586,0.61,0.603,0.755,0.703	0.605,0.651,0.603,0.685,0.666,0.703,0.588,0.627,0.628,0.598,0.572,0.617,0.751,0.576,0.639,0.664,0.617,0.655,0.636,0.571,0.641,0.638,0.42,0.578,0.594,0.623,0.694,0.557,0.475,0.612,0.672,0.633,0.589,0.6,0.543,0.651,0.539,0.575,0.604,0.65,0.756,0.616,0.603,0.623,0.688,0.6,0.521,0.477,0.624,0.613,0.609	0.059
17217	ENSG00000004534	RBM6	chr3	+	50000008	50000118	50004902	50006181	49977465	49977658	50009491	50009581	17217	17,53,15,34,6,15,14,5,24,31,19,25,14,4,23,1,31	7.14106e+51	36,22,9,27,20,18,17,3,11,14,41,30,11,14,22,15,7,15,7,35,19,46,0,35,50,0,12,27,0,16,9,35,48,17,23,15,9,23,17,30,24,39,38,58,9,18,29,11,43,13,37	742,583,237,594,413,252,11,56,419,458,682,333,320,186,372,305,142,327,142,261,344,904,1,528,985,52,338,185,12,239,159,582,862,668,302,277,346,330,195,505,757,684,818,1072,338,294,17,6,590,248,667	132	1301	8.98102e-05	0.0235214	0.19,0.33,0.166,0.309,0.27,0.236,0.214,0.183,0.431,0.414,0.379,0.299,0.294,0.116,0.281,0.035,0.239	0.323,0.271,0.272,0.309,0.323,0.413,0.938,0.346,0.206,0.232,0.372,0.47,0.253,0.426,0.368,0.326,0.327,0.311,0.327,0.569,0.352,0.334,0.0,0.395,0.333,0.0,0.259,0.59,0.0,0.398,0.358,0.372,0.354,0.201,0.429,0.348,0.204,0.407,0.462,0.369,0.238,0.36,0.314,0.348,0.208,0.376,0.944,0.948,0.418,0.341,0.353	-0.103
20552	ENSG00000065427	KARS	chr16	-	75675461	75675621	75678180	75678360	75674081	75674247	75681361	75681553	20552	22,44,35,26,10,29,36,13,33,54,31,33,17,8,15,10,18	136,271,174,200,97,167,157,68,127,258,213,121,169,60,120,50,88	34,9,41,19,23,7,0,0,14,34,23,26,43,29,15,31,13,12,22,32,23,20,0,13,27,2,9,17,0,27,4,40,44,20,38,11,47,42,12,22,14,33,12,26,7,23,0,0,40,13,61	216,181,226,110,88,30,60,12,126,268,230,244,225,196,128,171,120,108,152,251,106,187,2,151,216,30,77,196,1,247,39,225,337,187,341,74,172,405,53,174,56,228,146,244,77,164,64,49,184,173,392	202	182	9.19751e-05	0.0238265	0.127,0.128,0.153,0.105,0.085,0.135,0.171,0.147,0.19,0.159,0.116,0.197,0.083,0.107,0.101,0.153,0.156	0.124,0.043,0.14,0.135,0.191,0.174,0.0,0.0,0.091,0.103,0.083,0.088,0.147,0.118,0.096,0.14,0.089,0.091,0.115,0.103,0.164,0.088,0.0,0.072,0.101,0.057,0.095,0.072,0.0,0.09,0.085,0.138,0.105,0.088,0.091,0.118,0.198,0.085,0.169,0.102,0.184,0.115,0.069,0.088,0.076,0.112,0.0,0.0,0.164,0.063,0.123	0.038
1419	ENSG00000070756	PABPC1	chr8	-	101730000	101730116	101730314	101730508	101724879	101725017	101733618	101733680	1419	1.94823e+65	9.14862e+52	3201,1893,3632,2442,1736,686,1749,114,2124,3781,4028,2584,3119,2610,2131,3102,1921,1511,2705,4030,1336,1668,51,2011,2004,542,972,1633,30,3068,592,2853,3872,1904,5591,1784,3002,6162,654,1865,1438,2530,2647,3337,606,1698,587,495,3206,1725,4572	1218,692,1231,935,659,229,4,26,765,1303,1498,845,1017,920,688,944,525,523,924,1340,393,650,0,669,561,154,284,444,15,1170,181,1107,1524,610,1540,612,842,2195,244,597,522,886,822,1170,164,634,3,4,1008,633,1623	216	138	9.73239e-05	0.0248092	0.577,0.631,0.603,0.656,0.673,0.629,0.641,0.649,0.664,0.666,0.629,0.654,0.682,0.677,0.648,0.673,0.644	0.627,0.636,0.653,0.625,0.627,0.657,0.996,0.737,0.639,0.65,0.632,0.661,0.662,0.644,0.664,0.677,0.7,0.649,0.652,0.658,0.685,0.621,1.0,0.658,0.695,0.692,0.686,0.701,0.561,0.626,0.676,0.622,0.619,0.666,0.699,0.651,0.695,0.642,0.631,0.666,0.638,0.646,0.673,0.646,0.702,0.631,0.992,0.988,0.67,0.635,0.643	-0.036
1846	ENSG00000026508	CD44	chr11	+	35211381	35211612	35243251	35243279	35198121	35198287	35250675	35250880	1846	1.89727e+57	654,797,484,322,399,145,516,69,256,272,359,141,108,61,246,60,278	1584,339,4819,2788,862,183,0,42,715,5484,1440,486,1078,874,1074,1411,876,363,2242,2305,540,476,0,1027,957,231,444,1318,18,1769,108,1302,2428,602,1182,558,1841,2800,424,594,612,1751,253,767,236,891,0,0,1109,232,1889	474,135,1503,938,274,44,891,17,215,2094,561,162,306,303,312,442,240,98,659,734,144,178,25,368,350,102,133,415,5,609,38,406,669,179,351,181,533,924,134,176,181,588,103,278,42,309,97,189,399,59,635	253	42	9.78502e-05	0.0248092	0.325,0.361,0.34,0.318,0.3,0.347,0.313,0.404,0.392,0.401,0.32,0.336,0.293,0.512,0.311,0.443,0.344	0.357,0.294,0.347,0.33,0.343,0.408,0.0,0.291,0.356,0.303,0.299,0.332,0.369,0.324,0.364,0.346,0.377,0.381,0.361,0.343,0.384,0.307,0.0,0.317,0.312,0.273,0.357,0.345,0.374,0.325,0.321,0.347,0.376,0.358,0.359,0.339,0.364,0.335,0.344,0.359,0.36,0.331,0.29,0.314,0.483,0.324,0.0,0.0,0.316,0.395,0.331	0.04
21854	ENSG00000026297	RNASET2	chr6	-	167352382	167352496	167356506	167357297	167347578	167347624	167360169	167360227	21854	108,262,275,282,235,182,371,133,129,58,43,165,31,78,105,56,199	31,151,70,80,131,49,46,32,93,67,29,41,82,6,42,7,31	528,85,61,626,101,96,0,17,173,388,167,37,41,196,217,111,19,176,30,80,69,270,0,150,127,30,6,208,8,497,161,554,440,81,18,138,308,123,120,255,119,97,114,276,67,34,1,2,318,32,132	167,49,102,101,38,36,54,4,53,108,172,50,51,222,132,65,27,40,90,177,50,63,11,109,68,24,19,119,1,165,36,75,152,128,77,42,111,141,40,97,21,86,69,127,19,40,32,59,89,20,58	813	136	0.000101162	0.0253788	0.368,0.225,0.397,0.371,0.231,0.383,0.574,0.41,0.188,0.126,0.199,0.402,0.059,0.685,0.295,0.572,0.518	0.346,0.225,0.091,0.509,0.308,0.308,0.0,0.416,0.353,0.375,0.14,0.11,0.119,0.129,0.216,0.222,0.105,0.424,0.053,0.07,0.188,0.418,0.0,0.187,0.238,0.173,0.05,0.226,0.572,0.335,0.428,0.553,0.326,0.096,0.038,0.355,0.317,0.127,0.334,0.305,0.487,0.159,0.217,0.267,0.371,0.124,0.005,0.006,0.374,0.211,0.276	0.112
298	ENSG00000206503	HLA-A	chr6	+	29912276	29912393	29912835	29912868	29911898	29912174	29913010	29913058	298	320,2307,2109,1687,355,729,1709,33,1129,595,316,415,548,72,1594,65,911	9,2,50,58,11,16,64,0,17,1,6,7,11,5,6,9,8	1576,1134,1352,993,796,183,685,8,792,1993,1024,1126,1440,716,2600,663,1345,271,252,1751,773,211,32,445,541,168,1036,816,8,855,271,1166,947,654,1294,627,1160,1335,431,1104,838,604,387,2784,89,875,180,190,953,1129,1671	52,35,5,0,47,10,36,0,19,59,37,29,24,0,102,4,56,5,0,43,19,4,13,8,8,2,43,29,0,33,11,108,4,22,10,15,17,33,29,52,30,4,15,125,1,10,3,4,26,42,41	139	52	0.000103847	0.025781	0.93,0.998,0.94,0.916,0.924,0.945,0.909,1.0,0.961,0.996,0.952,0.957,0.949,0.843,0.99,0.73,0.977	0.919,0.924,0.99,1.0,0.864,0.873,0.877,1.0,0.94,0.927,0.912,0.936,0.957,1.0,0.905,0.984,0.9,0.953,1.0,0.938,0.938,0.952,0.479,0.954,0.962,0.969,0.9,0.913,1.0,0.906,0.902,0.802,0.989,0.917,0.98,0.94,0.962,0.938,0.848,0.888,0.913,0.983,0.906,0.893,0.971,0.97,0.957,0.947,0.932,0.91,0.938	0.01
10248	ENSG00000086061	DNAJA1	chr9	+	33030437	33030665	33034213	33034328	33026810	33026988	33036571	33036687	10248	4.44114e+53	2.83878e+50	251,538,444,524,391,214,0,41,356,493,284,673,458,228,296,666,213,133,561,607,133,291,0,155,166,25,193,96,2,367,128,526,470,305,431,187,218,398,85,194,362,397,571,1195,286,605,0,0,434,582,369	153,314,327,388,259,167,141,44,261,353,186,476,320,165,201,414,166,97,385,450,87,252,28,128,116,26,135,49,1,272,88,367,414,249,316,134,183,246,84,137,216,265,440,823,186,413,95,129,278,427,281	250	137	0.000107046	0.0263014	0.462,0.416,0.49,0.422,0.42,0.424,0.44,0.48,0.444,0.45,0.471,0.475,0.493,0.498,0.473,0.439,0.44	0.473,0.484,0.427,0.425,0.453,0.413,0.0,0.338,0.428,0.434,0.456,0.437,0.44,0.431,0.447,0.469,0.413,0.429,0.444,0.425,0.456,0.388,0.0,0.399,0.44,0.345,0.439,0.518,0.523,0.425,0.444,0.44,0.384,0.402,0.428,0.433,0.395,0.47,0.357,0.437,0.479,0.451,0.416,0.443,0.457,0.445,0.0,0.0,0.461,0.428,0.418	0.055
1418	ENSG00000070756	PABPC1	chr8	-	101730000	101730116	101730314	101730508	101725314	101725409	101733618	101733680	1418	1.94823e+65	9.20872e+52	3201,1893,3632,2443,1736,686,1749,114,2124,3781,4028,2584,3119,2610,2131,3102,1921,1511,2705,4030,1336,1668,51,2011,2004,541,972,1633,30,3068,592,2854,3872,1904,5591,1784,3002,6162,654,1865,1438,2530,2647,3337,602,1698,587,495,3206,1725,4572	1213,691,1228,940,648,229,26,26,765,1320,1498,831,1006,919,691,944,525,518,907,1335,393,650,0,669,560,154,284,444,15,1170,181,1103,1507,610,1540,609,839,2189,244,599,501,878,816,1170,155,626,4,0,1008,624,1623	216	138	0.000109148	0.0265442	0.575,0.629,0.606,0.655,0.673,0.631,0.639,0.649,0.664,0.667,0.629,0.655,0.682,0.677,0.646,0.677,0.643	0.628,0.636,0.654,0.624,0.631,0.657,0.977,0.737,0.639,0.647,0.632,0.665,0.665,0.645,0.663,0.677,0.7,0.651,0.656,0.659,0.685,0.621,1.0,0.658,0.696,0.692,0.686,0.701,0.561,0.626,0.676,0.623,0.621,0.666,0.699,0.652,0.696,0.643,0.631,0.665,0.647,0.648,0.675,0.646,0.713,0.634,0.989,1.0,0.67,0.638,0.643	-0.036
15885	ENSG00000008952	SEC62	chr3	+	169694733	169694839	169710381	169710889	169693395	169693504	169711442	169711619	15885	146,139,58,55,49,100,82,16,51,27,105,64,21,13,61,21,100	1.40615e+52	86,26,76,56,62,24,60,8,57,97,28,50,67,54,53,46,37,30,57,140,35,26,2,35,13,39,40,26,12,36,20,59,85,63,55,75,57,119,24,28,74,60,34,60,59,46,39,46,43,73,33	1004,206,743,692,738,239,11,60,508,874,272,459,697,501,451,448,347,232,737,1252,434,270,0,308,90,282,348,161,64,437,226,752,1007,380,505,814,562,1173,187,386,609,750,325,516,615,406,1,9,542,552,459	128	530	0.000113006	0.0272047	0.301,0.283,0.234,0.258,0.265,0.309,0.295,0.189,0.262,0.233,0.332,0.287,0.238,0.187,0.275,0.146,0.294	0.262,0.343,0.298,0.251,0.258,0.294,0.958,0.356,0.317,0.315,0.299,0.311,0.285,0.309,0.327,0.298,0.306,0.349,0.243,0.316,0.25,0.285,1.0,0.32,0.374,0.364,0.322,0.401,0.437,0.254,0.268,0.245,0.259,0.407,0.311,0.276,0.296,0.296,0.347,0.231,0.335,0.249,0.302,0.325,0.284,0.319,0.994,0.955,0.247,0.354,0.229	-0.099
14823	ENSG00000118705	RPN2	chr20	+	35827452	35827628	35828849	35828897	35826799	35826895	35832287	35832363	14823	398,428,373,294,226,217,182,79,267,325,255,240,373,84,331,60,191	15,15,17,1,1,8,8,4,7,2,3,4,2,0,6,1,14	579,382,846,351,235,64,131,2,227,482,832,282,350,447,245,265,230,256,406,435,264,337,7,454,424,38,103,229,2,407,61,242,671,318,724,198,331,548,76,342,66,502,229,521,47,480,85,75,372,521,693	18,1,13,5,7,7,14,0,1,11,7,5,4,10,3,3,2,0,14,3,12,0,0,2,1,2,1,1,0,6,2,4,6,2,3,1,7,11,0,1,0,9,3,1,0,7,3,3,4,3,19	198	72	0.000125668	0.0299505	0.906,0.912,0.889,0.991,0.988,0.908,0.892,0.878,0.933,0.983,0.969,0.956,0.985,1.0,0.953,0.956,0.832	0.921,0.993,0.959,0.962,0.924,0.769,0.773,1.0,0.988,0.941,0.977,0.954,0.97,0.942,0.967,0.97,0.977,1.0,0.913,0.981,0.889,1.0,1.0,0.988,0.994,0.874,0.974,0.988,1.0,0.961,0.917,0.957,0.976,0.983,0.989,0.986,0.945,0.948,1.0,0.992,1.0,0.953,0.965,0.995,1.0,0.961,0.912,0.901,0.971,0.984,0.93	-0.02
15290	ENSG00000153922	CHD1	chr5	-	98193883	98194094	98194667	98194719	98192270	98192429	98199111	98199290	15290	3,6,12,1,1,6,6,1,7,8,5,2,0,0,4,3,2	425,1234,1028,319,322,788,373,162,349,406,456,212,17,55,572,521,563	10,0,1,9,8,3,1,0,0,0,2,1,5,3,6,2,0,0,7,0,3,1,0,1,1,0,2,0,0,1,4,8,3,4,1,7,0,4,0,2,9,2,3,3,11,7,4,2,0,8,0	541,47,149,608,607,177,108,10,124,410,76,233,463,162,275,250,129,155,247,215,173,95,15,72,12,82,201,27,2,158,62,621,425,91,157,163,253,278,66,189,800,257,210,90,253,475,61,95,154,337,221	74	233	0.000128049	0.0302157	0.022,0.015,0.035,0.01,0.01,0.023,0.048,0.019,0.059,0.058,0.033,0.029,0.0,0.0,0.022,0.018,0.011	0.055,0.0,0.021,0.045,0.04,0.051,0.028,0.0,0.0,0.0,0.077,0.013,0.033,0.055,0.064,0.025,0.0,0.0,0.082,0.0,0.052,0.032,0.0,0.042,0.208,0.0,0.03,0.0,0.0,0.02,0.169,0.039,0.022,0.122,0.02,0.119,0.0,0.043,0.0,0.032,0.034,0.024,0.043,0.095,0.12,0.044,0.171,0.062,0.0,0.07,0.0	-0.019
12262	ENSG00000115875	SRSF7	chr2	-	38975720	38975795	38976039	38976488	38975188	38975299	38976670	38976847	12262	1.73155e+52	74,245,72,161,78,87,83,46,48,161,52,74,87,68,75,21,93	630,1075,157,877,724,711,29,292,520,599,717,739,402,260,546,910,286,460,254,437,215,894,13,320,408,74,188,162,7,430,620,779,1020,637,429,493,203,455,121,797,369,486,2083,1388,607,221,62,85,861,401,532	174,242,105,137,166,119,61,78,133,120,300,179,95,71,133,168,61,92,73,112,35,234,14,123,88,21,37,53,1,56,127,169,258,177,246,138,68,103,41,144,48,173,286,432,85,53,112,118,204,126,105	471	97	0.000140284	0.0324601	0.325,0.565,0.521,0.562,0.463,0.485,0.583,0.446,0.486,0.557,0.571,0.456,0.405,0.577,0.547,0.584,0.5	0.427,0.478,0.235,0.569,0.473,0.552,0.089,0.435,0.446,0.507,0.33,0.46,0.466,0.43,0.458,0.527,0.491,0.507,0.417,0.446,0.559,0.44,0.161,0.349,0.488,0.421,0.511,0.386,0.59,0.613,0.501,0.487,0.449,0.426,0.264,0.424,0.381,0.476,0.378,0.533,0.613,0.367,0.6,0.398,0.595,0.462,0.102,0.129,0.465,0.396,0.511	0.072
8187	ENSG00000185787	MORF4L1	chr15	+	79185880	79185969	79186399	79186572	79184553	79184655	79187161	79187246	8187	98,114,153,32,53,104,45,10,47,174,78,36,50,7,96,11,45	616,824,459,305,395,369,330,103,436,647,533,216,329,71,293,108,248	107,43,98,126,81,51,35,1,62,214,69,127,83,63,61,44,49,31,135,97,46,26,3,43,20,20,20,25,1,86,20,137,135,33,136,63,65,127,27,61,29,62,89,52,47,62,68,46,64,96,106	319,144,336,350,237,155,165,13,216,425,416,401,476,324,251,286,177,230,367,565,221,237,14,243,230,84,129,123,5,358,109,321,516,351,539,192,341,760,192,178,212,491,436,335,158,305,109,66,322,220,462	111	195	0.000138989	0.0324601	0.218,0.196,0.369,0.156,0.191,0.331,0.193,0.146,0.159,0.321,0.205,0.226,0.211,0.148,0.365,0.152,0.242	0.371,0.344,0.339,0.387,0.375,0.366,0.271,0.119,0.335,0.469,0.226,0.357,0.234,0.255,0.299,0.213,0.327,0.191,0.393,0.232,0.268,0.162,0.273,0.237,0.133,0.295,0.214,0.263,0.26,0.297,0.244,0.428,0.315,0.142,0.307,0.366,0.251,0.227,0.198,0.376,0.194,0.182,0.264,0.214,0.343,0.263,0.523,0.55,0.259,0.434,0.287	-0.066
13553	ENSG00000122406	RPL5	chr1	+	93299101	93299217	93300335	93300470	93297620	93297674	93301746	93301911	13553	1.8221e+60	3.74424e+64	1855,506,1661,1465,1018,355,8,77,674,2076,1428,1199,2020,1133,767,1411,789,761,1520,1717,760,812,0,782,911,148,378,850,16,1644,286,1905,1695,1074,2195,512,1618,3324,352,783,530,851,1223,993,347,1036,7,7,1248,708,2056	3524,1118,3430,2458,1925,715,1605,193,1272,3953,2638,2858,5370,2559,1942,3418,2037,1909,2556,5427,1888,2188,97,2128,2946,492,1188,2320,45,2728,845,3017,4359,3035,4761,1061,4288,7015,1021,1698,1397,2521,2559,1841,993,2450,798,813,2894,1575,4315	138	157	0.00015337	0.034812	0.356,0.318,0.379,0.282,0.292,0.398,0.349,0.423,0.304,0.283,0.335,0.286,0.269,0.385,0.333,0.5,0.373	0.375,0.34,0.355,0.404,0.376,0.361,0.006,0.312,0.376,0.374,0.381,0.323,0.3,0.335,0.31,0.32,0.306,0.312,0.404,0.265,0.314,0.297,0.0,0.295,0.26,0.255,0.266,0.294,0.288,0.407,0.278,0.418,0.307,0.287,0.344,0.354,0.3,0.35,0.282,0.344,0.301,0.277,0.352,0.38,0.284,0.325,0.01,0.01,0.329,0.338,0.352	0.042
1479	ENSG00000122566	HNRNPA2B1	chr7	-	26230612	26230748	26232114	26232197	26229744	26230080	26232870	26232993	1479	250,585,220,258,600,202,231,94,238,493,174,280,449,116,138,32,248	189,318,132,210,315,140,119,40,91,148,69,75,53,84,46,16,221	371,423,461,364,215,86,195,38,449,483,688,451,258,450,429,312,273,363,202,521,130,752,34,555,265,87,299,144,4,348,215,294,929,576,808,206,357,439,148,375,187,753,384,639,180,767,210,308,475,266,648	186,211,163,224,90,133,19,19,261,175,182,155,82,104,198,146,70,117,77,79,51,258,4,134,86,42,172,46,2,79,108,121,259,243,175,108,67,174,46,146,71,212,285,479,93,170,27,42,193,85,185	105	158	0.000152422	0.034812	0.666,0.735,0.715,0.649,0.741,0.685,0.745,0.78,0.797,0.834,0.791,0.849,0.927,0.675,0.819,0.751,0.628	0.75,0.751,0.81,0.71,0.782,0.493,0.939,0.751,0.721,0.806,0.85,0.814,0.826,0.867,0.765,0.763,0.854,0.824,0.798,0.908,0.793,0.814,0.927,0.862,0.823,0.757,0.723,0.825,0.751,0.869,0.75,0.785,0.844,0.781,0.874,0.742,0.889,0.792,0.829,0.794,0.799,0.842,0.67,0.667,0.744,0.872,0.921,0.917,0.787,0.825,0.841	-0.05
9251	ENSG00000108848	LUC7L3	chr17	+	48814320	48814387	48814647	48814840	48796959	48797192	48817666	48817706	9251	52,40,15,14,11,13,17,8,9,26,15,35,19,6,12,4,24	91,68,23,9,15,21,41,11,23,51,15,60,6,16,17,9,31	50,31,16,30,21,3,1,2,19,71,50,4,1,16,25,20,5,60,7,14,23,70,4,28,12,0,40,6,3,34,12,38,52,28,19,18,21,21,16,41,9,29,21,68,16,22,29,26,43,10,68	51,13,11,23,46,12,0,4,20,86,12,8,7,14,29,21,2,34,2,3,9,48,0,14,14,8,34,11,1,23,11,43,103,22,13,8,19,22,11,16,29,35,22,27,14,34,4,2,51,16,52	86	212	0.000164745	0.0370412	0.585,0.592,0.617,0.793,0.644,0.604,0.505,0.642,0.491,0.557,0.711,0.59,0.886,0.48,0.635,0.523,0.656	0.707,0.855,0.782,0.763,0.529,0.381,1.0,0.552,0.701,0.671,0.911,0.552,0.26,0.738,0.68,0.701,0.86,0.813,0.896,0.92,0.863,0.782,1.0,0.831,0.679,0.0,0.744,0.573,0.881,0.785,0.729,0.685,0.554,0.758,0.783,0.847,0.732,0.702,0.782,0.863,0.433,0.671,0.702,0.861,0.738,0.615,0.947,0.97,0.675,0.606,0.763	-0.104
24409	ENSG00000131236	CAP1	chr1	+	40533211	40533389	40535361	40535546	40531886	40531992	40535830	40535954	24409	135,120,92,102,92,81,88,15,62,94,73,83,158,19,50,7,87	630,516,396,353,331,352,278,132,345,432,239,330,418,145,276,65,348	68,175,157,117,119,34,80,4,101,258,273,57,183,169,91,104,69,70,119,327,54,162,3,200,98,34,52,226,0,135,13,85,185,120,203,99,129,97,54,94,38,266,60,223,40,108,24,40,170,88,165	366,583,693,517,347,115,196,17,415,900,963,192,635,574,322,316,225,194,475,1000,154,568,8,724,345,90,159,637,2,603,76,326,776,382,543,267,379,345,205,258,177,1008,163,918,110,366,53,87,596,349,526	200	207	0.000169628	0.0377827	0.182,0.194,0.194,0.23,0.223,0.192,0.247,0.105,0.157,0.184,0.24,0.207,0.281,0.119,0.158,0.1,0.206	0.161,0.237,0.19,0.19,0.262,0.234,0.297,0.196,0.201,0.229,0.227,0.235,0.23,0.234,0.226,0.254,0.241,0.272,0.206,0.253,0.266,0.228,0.28,0.222,0.227,0.281,0.253,0.269,0.0,0.188,0.15,0.213,0.198,0.245,0.279,0.277,0.261,0.225,0.214,0.274,0.182,0.215,0.276,0.201,0.273,0.234,0.319,0.322,0.228,0.207,0.245	-0.043
3104	ENSG00000107581	EIF3A	chr10	-	120801505	120802284	120803565	120803654	120796630	120796821	120809312	120809497	3104	200,377,199,216,121,93,123,31,157,273,131,152,111,27,114,23,120	1.47129e+59	123,94,170,155,87,41,165,4,102,272,187,154,88,101,116,134,90,113,75,162,61,195,14,100,50,41,91,25,0,155,31,193,249,187,142,63,86,120,57,100,116,221,160,231,87,135,71,66,150,153,198	785,768,1147,1186,707,323,1,64,938,2653,1306,1227,752,769,854,832,541,921,656,1220,465,1226,0,824,323,272,589,271,16,1259,272,1415,1681,1205,1138,660,628,751,367,695,878,1602,1172,1665,752,964,0,0,991,1151,1458	111	801	0.000174829	0.0385805	0.495,0.483,0.458,0.499,0.413,0.416,0.452,0.382,0.513,0.527,0.506,0.482,0.552,0.393,0.473,0.317,0.49	0.531,0.469,0.517,0.485,0.47,0.478,0.999,0.311,0.44,0.425,0.508,0.475,0.458,0.487,0.495,0.538,0.546,0.47,0.452,0.489,0.486,0.534,1.0,0.467,0.528,0.521,0.527,0.4,0.0,0.47,0.451,0.496,0.517,0.528,0.474,0.408,0.497,0.536,0.528,0.509,0.488,0.499,0.496,0.5,0.455,0.503,1.0,1.0,0.522,0.49,0.495	-0.055
7731	ENSG00000104408	EIF3E	chr8	-	109229562	109229689	109240495	109240620	109226835	109226945	109241298	109241424	7731	1.03979e+55	5.58411e+50	1108,426,1136,879,613,191,435,61,569,1055,997,857,1601,917,651,1056,650,503,927,1550,462,618,23,789,520,163,385,385,25,971,234,1167,1264,982,1936,405,1109,2373,287,513,339,721,1042,884,243,782,209,286,1071,519,1572	538,194,588,403,266,95,0,21,275,503,506,388,664,498,304,437,289,272,436,702,196,316,0,368,205,70,209,160,3,462,100,512,549,471,947,192,500,1234,163,243,153,384,494,427,102,374,0,0,493,264,792	147	149	0.000177569	0.0388256	0.654,0.66,0.662,0.687,0.701,0.693,0.669,0.627,0.675,0.693,0.666,0.663,0.703,0.567,0.668,0.593,0.7	0.676,0.69,0.662,0.689,0.7,0.671,1.0,0.746,0.677,0.68,0.666,0.691,0.71,0.651,0.685,0.71,0.695,0.652,0.683,0.691,0.705,0.665,1.0,0.685,0.72,0.702,0.651,0.709,0.894,0.681,0.703,0.698,0.7,0.679,0.674,0.681,0.692,0.661,0.641,0.682,0.692,0.656,0.681,0.677,0.707,0.679,1.0,1.0,0.688,0.666,0.668	-0.049
15138	ENSG00000110700	RPS13	chr11	-	17098714	17098793	17098975	17099024	17097000	17097170	17099165	17099213	15138	401,404,362,458,428,438,480,41,309,636,483,268,457,25,270,30,319	3.24426e+65	427,162,564,441,271,136,598,32,239,692,394,487,748,495,313,558,344,273,463,1014,187,340,46,446,430,74,151,396,11,492,101,404,628,554,688,144,517,695,287,244,279,311,298,337,122,429,200,372,419,245,709	3135,1430,3529,3397,2428,1031,3070,168,1752,4053,3744,2905,4210,2778,2411,2793,1857,1782,2968,5443,1403,2200,239,2641,2905,584,895,2643,40,3313,801,2935,4101,3709,4855,1258,3184,5979,1210,1568,1341,2020,2285,2331,763,2397,1264,1863,2717,1844,4062	72	101	0.00019127	0.0410679	0.148,0.18,0.15,0.18,0.166,0.164,0.184,0.052,0.198,0.195,0.179,0.163,0.198,0.044,0.164,0.081,0.154	0.16,0.137,0.183,0.154,0.135,0.156,0.215,0.211,0.161,0.193,0.129,0.19,0.2,0.2,0.154,0.219,0.206,0.177,0.18,0.207,0.158,0.178,0.213,0.192,0.172,0.151,0.191,0.174,0.278,0.172,0.15,0.162,0.177,0.173,0.166,0.138,0.186,0.14,0.25,0.179,0.226,0.178,0.155,0.169,0.183,0.201,0.182,0.219,0.178,0.157,0.197	-0.028
251	ENSG00000163660	CCNL1	chr3	-	156876654	156876764	156877193	156877268	156874841	156874872	156877580	156878482	251	30,214,75,40,16,76,65,16,46,146,77,26,15,6,70,13,48	133,989,548,178,57,390,240,178,174,562,339,97,34,70,268,113,226	44,63,32,76,76,71,40,7,25,56,16,61,40,27,60,73,22,33,30,15,39,72,13,14,7,8,47,6,1,47,20,85,125,22,54,70,21,73,15,69,54,66,113,69,88,54,93,55,108,56,77	221,225,90,468,337,272,93,15,68,181,66,220,155,115,249,251,96,100,114,81,118,221,21,105,37,11,191,19,1,198,83,387,565,79,124,246,76,193,55,183,232,219,321,338,224,224,141,99,424,227,265	85	120	0.00019061	0.0410679	0.242,0.234,0.162,0.241,0.284,0.216,0.277,0.113,0.272,0.268,0.243,0.275,0.384,0.108,0.269,0.14,0.231	0.219,0.283,0.334,0.187,0.241,0.269,0.378,0.397,0.342,0.304,0.255,0.281,0.267,0.249,0.254,0.291,0.244,0.318,0.271,0.207,0.318,0.315,0.466,0.158,0.211,0.507,0.258,0.308,0.585,0.251,0.254,0.237,0.238,0.282,0.381,0.287,0.281,0.348,0.278,0.347,0.247,0.298,0.332,0.224,0.357,0.254,0.482,0.44,0.264,0.258,0.291	-0.068
20145	ENSG00000063177	RPL18	chr19	-	49119982	49120081	49120572	49120672	49119335	49119459	49121047	49121134	20145	569,439,484,402,477,536,612,41,319,605,554,304,341,24,310,30,384	1382,1196,1227,1217,1552,1424,1693,186,847,1704,1508,947,978,99,941,118,1156	630,171,532,428,302,138,1,33,231,688,391,517,680,444,311,455,285,306,440,812,308,320,0,274,439,88,196,411,6,508,147,427,598,473,748,180,650,1221,162,276,221,289,403,276,159,360,0,3,366,293,788	1830,540,1529,1033,828,472,1285,68,583,2215,1037,1579,1892,1274,1259,1512,825,840,1157,2259,1007,924,83,770,1234,302,533,1357,14,1287,531,1327,1582,1330,2417,593,1966,3213,450,830,686,903,1279,863,428,936,739,723,1184,878,2610	122	121	0.000197884	0.0421086	0.29,0.267,0.281,0.247,0.234,0.272,0.264,0.179,0.272,0.26,0.267,0.241,0.257,0.194,0.246,0.201,0.248	0.255,0.239,0.257,0.291,0.266,0.225,0.001,0.325,0.282,0.236,0.272,0.245,0.263,0.257,0.197,0.23,0.255,0.265,0.274,0.263,0.233,0.256,0.0,0.261,0.261,0.224,0.267,0.231,0.298,0.281,0.215,0.242,0.273,0.261,0.235,0.231,0.247,0.274,0.263,0.248,0.242,0.241,0.238,0.241,0.269,0.276,0.0,0.004,0.235,0.249,0.23	0.014
10975	ENSG00000112081	SRSF3	chr6	+	36564537	36564745	36567597	36568053	36562167	36562258	36568928	36568967	10975	9.16237e+53	3.95372e+53	767,672,775,683,653,397,151,109,589,930,1003,1203,567,589,521,785,350,548,584,1236,201,864,8,703,530,108,238,412,2,548,365,933,1240,820,1805,315,539,818,231,535,386,1210,1842,1233,635,665,151,152,954,830,903	826,537,426,789,758,659,29,109,494,1166,408,1167,750,282,464,862,286,750,416,1034,282,557,7,324,299,111,260,345,17,542,505,1664,812,578,577,236,323,790,246,586,482,851,3978,789,998,330,40,35,871,552,1161	226	474	0.00020997	0.0442851	0.829,0.571,0.623,0.587,0.677,0.583,0.567,0.69,0.72,0.623,0.565,0.621,0.823,0.63,0.596,0.615,0.556	0.661,0.724,0.792,0.645,0.644,0.558,0.916,0.677,0.714,0.626,0.838,0.684,0.613,0.814,0.702,0.656,0.72,0.605,0.746,0.715,0.599,0.765,0.706,0.82,0.788,0.671,0.658,0.715,0.198,0.68,0.603,0.54,0.762,0.748,0.868,0.737,0.778,0.685,0.663,0.657,0.627,0.749,0.493,0.766,0.572,0.809,0.888,0.901,0.697,0.759,0.62	-0.058
2700	ENSG00000167658	EEF2	chr19	-	3977425	3977608	3979326	3979434	3976054	3976745	3979805	3980064	2700	742,663,642,627,658,747,873,85,480,1034,1049,537,365,82,413,95,672	951,838,878,885,979,959,1260,137,747,1472,1571,796,521,98,661,139,840	959,295,1067,454,404,201,814,31,308,1295,713,750,1020,678,531,995,481,466,826,1101,794,410,38,326,851,149,427,912,10,815,200,925,956,527,1564,464,1100,1869,195,458,327,682,988,454,276,483,658,377,766,579,1790	1335,458,1451,552,497,248,0,42,478,2001,916,1144,1343,999,933,1429,698,766,907,1619,1202,616,0,452,1176,244,518,1417,16,998,358,1182,1204,796,2244,688,1850,2485,262,682,451,888,1503,637,427,722,0,0,1014,845,2372	130	205	0.000214923	0.0449321	0.552,0.555,0.536,0.528,0.515,0.551,0.522,0.495,0.503,0.526,0.513,0.515,0.525,0.569,0.496,0.519,0.558	0.531,0.504,0.537,0.565,0.562,0.561,1.0,0.538,0.504,0.505,0.551,0.508,0.545,0.517,0.473,0.523,0.521,0.49,0.59,0.517,0.51,0.512,1.0,0.532,0.533,0.491,0.565,0.504,0.496,0.563,0.468,0.552,0.556,0.511,0.524,0.515,0.484,0.543,0.54,0.514,0.533,0.548,0.509,0.529,0.505,0.513,1.0,1.0,0.544,0.519,0.543	-0.035
20146	ENSG00000063177	RPL18	chr19	-	49119982	49120081	49120572	49120680	49119335	49119459	49122397	49122438	20146	594,454,503,419,491,570,629,42,331,624,567,313,351,26,321,33,401	1382,1196,1227,1217,1552,1424,1693,186,847,1704,1508,947,978,99,941,118,1156	659,186,566,447,319,146,0,33,242,724,402,538,693,468,328,483,290,314,474,837,315,330,0,281,456,90,203,423,6,524,149,445,618,496,779,187,667,1265,167,289,236,301,427,291,167,375,0,2,383,305,838	1830,540,1529,1033,828,472,1285,68,583,2215,1037,1578,1892,1274,1259,1511,825,840,1156,2259,1007,924,83,770,1234,302,533,1357,14,1287,531,1327,1582,1331,2416,593,1966,3213,450,830,686,903,1279,863,428,936,739,723,1184,878,2610	128	119	0.000222043	0.046017	0.286,0.261,0.276,0.242,0.227,0.271,0.257,0.174,0.266,0.254,0.259,0.235,0.25,0.196,0.241,0.206,0.244	0.251,0.243,0.256,0.287,0.264,0.223,0.0,0.311,0.278,0.233,0.265,0.241,0.254,0.255,0.195,0.229,0.246,0.258,0.276,0.256,0.225,0.249,0.0,0.253,0.256,0.217,0.261,0.225,0.285,0.275,0.207,0.238,0.266,0.257,0.231,0.227,0.24,0.268,0.257,0.245,0.242,0.237,0.237,0.239,0.266,0.271,0.0,0.003,0.231,0.244,0.23	0.014
10973	ENSG00000112081	SRSF3	chr6	+	36566625	36566760	36567597	36568053	36562167	36562258	36568928	36568967	10973	238,498,119,126,85,134,120,28,149,284,165,141,172,59,154,25,84	3.95372e+53	188,169,222,149,159,94,30,18,116,256,213,251,152,168,130,165,82,112,118,235,41,216,4,186,140,26,49,121,1,126,90,185,307,223,440,95,146,183,58,126,79,264,432,298,146,157,8,27,199,205,224	826,537,426,789,758,659,29,109,494,1166,408,1167,750,282,464,862,286,750,416,1034,282,557,7,324,299,111,260,345,17,542,505,1664,812,578,577,236,323,790,246,586,482,851,3978,789,998,330,40,35,871,552,1161	153	474	0.000226344	0.0465039	0.651,0.293,0.303,0.285,0.371,0.305,0.283,0.347,0.481,0.338,0.227,0.372,0.614,0.412,0.362,0.263,0.29	0.414,0.494,0.618,0.369,0.394,0.306,0.762,0.338,0.421,0.405,0.618,0.4,0.386,0.649,0.465,0.372,0.47,0.316,0.468,0.413,0.311,0.546,0.639,0.64,0.592,0.421,0.369,0.521,0.154,0.419,0.356,0.256,0.539,0.544,0.703,0.555,0.583,0.418,0.422,0.4,0.337,0.49,0.252,0.539,0.312,0.596,0.383,0.705,0.414,0.535,0.374	-0.094
954	ENSG00000013441	CLK1	chr2	-	201719726	201719809	201721404	201721534	201718625	201718716	201721613	201722607	954	321,1682,892,1163,470,761,422,208,379,722,647,311,56,233,459,190,487	22,78,59,131,52,48,28,16,21,57,39,40,1,21,31,13,62	512,176,137,605,481,371,141,65,222,421,166,663,304,182,342,400,117,402,172,236,158,312,37,220,66,49,234,67,3,366,379,806,740,256,248,201,251,592,207,290,456,299,766,394,542,199,377,119,539,292,494	69,26,9,122,50,40,0,8,26,46,23,51,18,19,30,52,8,35,16,11,22,45,0,26,20,7,22,13,2,45,46,36,54,34,26,18,17,43,21,24,31,27,85,47,50,19,7,2,71,19,54	152	105	0.000233901	0.0476459	0.91,0.937,0.913,0.86,0.862,0.916,0.912,0.9,0.926,0.897,0.92,0.843,0.975,0.885,0.911,0.91,0.844	0.837,0.824,0.913,0.774,0.869,0.865,1.0,0.849,0.855,0.863,0.833,0.9,0.921,0.869,0.887,0.842,0.91,0.888,0.881,0.937,0.832,0.827,1.0,0.854,0.695,0.829,0.88,0.781,0.509,0.849,0.851,0.939,0.904,0.839,0.868,0.885,0.911,0.905,0.872,0.893,0.91,0.884,0.862,0.853,0.882,0.879,0.974,0.976,0.84,0.914,0.863	0.033
12032	ENSG00000089157	RPLP0	chr12	-	120635124	120635265	120636356	120636434	120634504	120634737	120636656	120636803	12032	641,447,672,460,598,723,762,136,259,583,580,305,373,70,432,124,679	5.47145e+64	969,256,801,546,496,197,22,20,244,1006,641,695,727,560,460,721,274,331,891,780,398,306,2,162,402,56,188,567,8,830,172,707,586,418,965,215,609,1206,159,416,176,297,561,438,143,380,6,13,608,350,932	8301,2013,6571,4327,4037,1567,3904,273,2258,8497,4559,6450,7586,5058,4929,5715,3070,3180,6051,8706,3727,3441,236,2067,4859,741,1802,5213,54,5879,1640,6161,7387,5008,8774,1860,7041,11789,1297,3823,1883,3736,4491,3626,1371,3655,2099,1931,4931,3182,8359	100	163	0.000240253	0.048525	0.16,0.14,0.16,0.119,0.155,0.173,0.157,0.223,0.126,0.128,0.152,0.119,0.131,0.198,0.163,0.319,0.177	0.16,0.172,0.166,0.171,0.167,0.17,0.009,0.107,0.15,0.162,0.186,0.149,0.135,0.153,0.132,0.171,0.127,0.145,0.194,0.127,0.148,0.127,0.014,0.113,0.119,0.11,0.145,0.151,0.195,0.187,0.146,0.158,0.115,0.12,0.152,0.159,0.124,0.143,0.167,0.151,0.132,0.115,0.169,0.165,0.145,0.145,0.005,0.011,0.167,0.152,0.154	0.026
13822	ENSG00000092199	HNRNPC	chr14	-	21681118	21681276	21698477	21698525	21679968	21680082	21699155	21699186	13822	45,91,21,91,71,46,24,12,32,105,36,55,115,7,29,5,21	406,794,286,883,716,523,323,144,328,809,343,370,921,156,263,82,325	74,69,152,67,38,28,67,8,83,94,129,77,85,93,75,107,52,51,85,153,24,85,6,89,96,9,23,66,1,88,26,48,143,98,187,28,86,134,27,63,28,88,61,144,29,104,34,79,92,111,124	481,447,1310,537,412,164,264,23,582,790,816,855,881,813,602,640,533,404,656,1115,194,713,24,724,818,96,370,453,5,589,203,494,1053,766,1463,223,783,951,241,547,378,753,494,954,237,1102,186,213,797,806,909	60	168	0.00024768	0.0496046	0.237,0.243,0.171,0.224,0.217,0.198,0.172,0.189,0.215,0.267,0.227,0.294,0.259,0.112,0.236,0.146,0.153	0.301,0.302,0.245,0.259,0.205,0.323,0.415,0.493,0.285,0.25,0.307,0.201,0.213,0.243,0.259,0.319,0.215,0.261,0.266,0.278,0.257,0.25,0.412,0.256,0.247,0.208,0.148,0.29,0.359,0.295,0.264,0.214,0.275,0.264,0.264,0.26,0.235,0.283,0.239,0.244,0.172,0.247,0.257,0.297,0.255,0.209,0.339,0.509,0.244,0.278,0.276	-0.065

## Sheet: t(8;21) - A5SS
ID	GeneID	geneSymbol	chr	strand	longExonStart_0base	longExonEnd	shortES	shortEE	flankingES	flankingEE	ID	IC_SAMPLE_1	SC_SAMPLE_1	IC_SAMPLE_2	SC_SAMPLE_2	IncFormLen	SkipFormLen	PValue	FDR	IncLevel1	IncLevel2	IncLevelDifference
1075	ENSG00000089327	FXYD5	chr19	+	35648323	35648520	35648323	35648404	35649246	35649303	1075	24,83,63,41,14,59,35,16,30,45,18,31,3,6,21,12,19	156,334,217,184,166,252,198,31,221,200,129,85,106,25,119,9,121	24,7,15,49,22,2,9,1,11,30,5,14,22,8,17,24,19,19,38,27,6,5,0,9,12,8,7,10,0,20,4,27,41,11,18,10,20,36,5,9,17,10,3,11,6,6,3,5,14,19,12	444,212,251,180,131,45,253,15,110,360,225,123,158,237,231,196,125,197,225,367,103,168,20,133,214,27,63,168,3,248,31,226,293,317,246,103,267,492,69,144,43,165,108,272,23,84,139,74,186,207,318	138	36	0	0	0.039,0.061,0.07,0.055,0.022,0.058,0.044,0.119,0.034,0.055,0.035,0.087,0.007,0.059,0.044,0.258,0.039	0.014,0.009,0.015,0.066,0.042,0.011,0.009,0.017,0.025,0.021,0.006,0.029,0.035,0.009,0.019,0.031,0.038,0.025,0.042,0.019,0.015,0.008,0.0,0.017,0.014,0.072,0.028,0.015,0.0,0.021,0.033,0.03,0.035,0.009,0.019,0.025,0.019,0.019,0.019,0.016,0.093,0.016,0.007,0.01,0.064,0.018,0.006,0.017,0.019,0.023,0.01	0.041
1307	ENSG00000110583	NAA40	chr11	+	63713311	63714475	63713311	63713407	63719709	63719805	1307	159,99,53,17,17,66,97,48,18,17,61,89,10,27,75,10,132	0,0,0,0,0,1,0,0,0,1,0,0,1,0,0,0,0	123,75,36,87,41,35,2,6,82,69,162,45,48,88,60,13,4,48,8,21,74,205,2,103,64,12,83,83,2,55,45,60,175,26,38,36,39,30,16,95,101,107,79,131,17,62,3,4,70,38,139	0,0,1,1,0,0,0,0,1,0,2,0,0,0,0,0,0,0,0,0,0,1,0,0,0,0,0,0,0,1,0,0,0,1,0,0,0,0,0,0,0,0,0,0,0,0,0,0,0,0,1	1090	36	0	0	1.0,1.0,1.0,1.0,1.0,0.686,1.0,1.0,1.0,0.36,1.0,1.0,0.248,1.0,1.0,1.0,1.0	1.0,1.0,0.543,0.742,1.0,1.0,1.0,1.0,0.73,1.0,0.728,1.0,1.0,1.0,1.0,1.0,1.0,1.0,1.0,1.0,1.0,0.871,1.0,1.0,1.0,1.0,1.0,1.0,1.0,0.645,1.0,1.0,1.0,0.462,1.0,1.0,1.0,1.0,1.0,1.0,1.0,1.0,1.0,1.0,1.0,1.0,1.0,1.0,1.0,1.0,0.821	-0.052
608	ENSG00000112306	RPS12	chr6	+	133136110	133136363	133136110	133136227	133137599	133137702	608	4.03837e+50	4.87137e+64	297,64,219,192,229,54,50,18,110,268,220,290,505,216,218,375,211,129,270,541,131,189,1,143,622,20,128,221,11,253,82,424,395,174,358,68,285,551,91,167,162,137,274,177,87,190,29,23,416,95,437	5.31916e+198	158	36	0	0	0.019,0.05,0.015,0.027,0.019,0.03,0.017,0.143,0.02,0.024,0.011,0.02,0.015,0.126,0.017,0.092,0.019	0.013,0.009,0.01,0.012,0.016,0.013,0.002,0.017,0.01,0.012,0.013,0.015,0.015,0.017,0.017,0.019,0.019,0.012,0.018,0.018,0.013,0.017,0.001,0.012,0.043,0.006,0.023,0.017,0.022,0.015,0.016,0.019,0.016,0.01,0.014,0.011,0.013,0.016,0.017,0.016,0.018,0.012,0.024,0.015,0.014,0.016,0.002,0.002,0.022,0.011,0.016	0.024
418	ENSG00000070756	PABPC1	chr8	-	101727689	101727829	101727698	101727829	101725314	101725409	418	1.00813e+57	94,86,83,61,22,77,118,20,47,54,38,46,8,11,58,30,101	1843,1026,1867,1201,692,296,3102,64,1282,2098,2632,1573,2054,1734,1274,1780,1400,948,1501,2846,697,1294,91,1457,1288,307,527,984,23,1752,368,1678,2696,1366,2804,819,1795,3476,405,1101,392,1770,1271,1900,236,1150,1001,774,1860,896,2598	105,17,103,69,85,20,333,2,47,112,70,66,84,52,36,62,25,24,93,69,25,20,3,23,17,8,9,24,0,46,9,83,90,26,88,20,78,107,10,36,104,59,27,38,13,50,27,39,59,34,48	38	36	1.11022e-16	1.16879e-13	0.91,0.932,0.908,0.961,0.973,0.948,0.885,0.962,0.949,0.973,0.967,0.956,0.99,0.957,0.908,0.824,0.879	0.943,0.983,0.945,0.943,0.885,0.933,0.898,0.968,0.963,0.947,0.973,0.958,0.959,0.969,0.971,0.965,0.981,0.974,0.939,0.975,0.964,0.984,0.966,0.984,0.986,0.973,0.982,0.975,1.0,0.973,0.975,0.95,0.966,0.98,0.968,0.975,0.956,0.969,0.975,0.967,0.781,0.966,0.978,0.979,0.945,0.956,0.972,0.949,0.968,0.961,0.981	-0.026
6057	ENSG00000254986	DPP3	chr11	+	66262676	66262960	66262676	66262739	66263100	66263221	6057	12,34,21,12,40,17,13,5,9,17,21,21,17,6,6,2,5	0,0,0,0,0,0,0,0,0,1,0,0,0,0,1,1,0	34,49,24,17,8,4,6,2,13,33,32,26,6,43,18,22,11,20,10,25,13,46,1,21,37,12,15,20,1,24,5,16,43,55,45,16,11,21,11,33,1,54,34,47,14,40,15,8,21,22,64	1,0,0,0,0,0,0,0,0,0,0,0,0,0,0,0,0,0,0,0,0,0,1,0,0,0,0,0,0,0,1,0,0,0,1,0,0,0,0,0,0,0,1,0,0,0,0,0,0,0,0	243	36	2.55351e-15	2.15057e-12	1.0,1.0,1.0,1.0,1.0,1.0,1.0,1.0,1.0,0.716,1.0,1.0,1.0,1.0,0.471,0.229,1.0	0.834,1.0,1.0,1.0,1.0,1.0,1.0,1.0,1.0,1.0,1.0,1.0,1.0,1.0,1.0,1.0,1.0,1.0,1.0,1.0,1.0,1.0,0.129,1.0,1.0,1.0,1.0,1.0,1.0,1.0,0.426,1.0,1.0,1.0,0.87,1.0,1.0,1.0,1.0,1.0,1.0,1.0,0.834,1.0,1.0,1.0,1.0,1.0,1.0,1.0,1.0	-0.056
5121	ENSG00000175061	C17orf76-AS1	chr17	+	16342640	16343017	16342640	16342728	16343498	16343567	5121	507,489,609,436,188,642,683,216,261,501,373,350,387,118,102,89,473	889,402,474,486,474,727,771,54,434,559,755,460,809,41,431,54,550	367,199,451,319,206,202,122,14,161,382,573,293,559,467,274,429,171,118,132,405,210,217,13,262,259,43,166,442,3,285,98,317,508,286,610,171,396,443,96,197,117,289,383,333,139,346,33,44,529,246,365	724,193,672,368,372,241,780,27,221,711,373,662,1710,677,357,706,431,338,616,1120,322,556,28,413,946,123,240,404,6,593,150,615,777,663,1498,220,694,1239,269,342,187,548,556,477,239,731,295,365,662,273,1211	311	36	5.02931e-14	3.52974e-11	0.062,0.123,0.129,0.094,0.044,0.093,0.093,0.316,0.065,0.094,0.054,0.081,0.052,0.25,0.027,0.16,0.091	0.055,0.107,0.072,0.091,0.06,0.088,0.018,0.057,0.078,0.059,0.151,0.049,0.036,0.074,0.082,0.066,0.044,0.039,0.024,0.04,0.07,0.043,0.051,0.068,0.031,0.039,0.074,0.112,0.055,0.053,0.07,0.056,0.07,0.048,0.045,0.083,0.062,0.04,0.04,0.063,0.068,0.058,0.074,0.075,0.063,0.052,0.013,0.014,0.085,0.094,0.034	0.047
424	ENSG00000070756	PABPC1	chr8	-	101730314	101730508	101730410	101730508	101730000	101730116	424	1.36414e+58	51,20,16,60,10,93,120,24,37,29,36,19,5,16,30,16,25	2218,1286,2455,1499,1121,368,2031,62,1395,2330,2976,1597,1879,1740,1174,1795,1208,931,1994,2492,720,1044,65,1249,1194,300,440,895,18,2138,336,2074,2651,1272,3068,1011,1679,3735,364,1143,777,1629,1588,2220,282,1014,736,563,2057,990,2934	48,23,59,37,36,7,261,1,24,40,14,25,69,34,22,40,29,17,29,38,15,16,2,15,19,5,5,27,0,30,7,24,62,20,36,19,59,61,7,20,44,36,13,18,9,21,16,10,50,22,38	118	36	8.9139e-09	5.36235e-06	0.891,0.956,0.958,0.871,0.956,0.857,0.715,0.902,0.882,0.952,0.915,0.935,0.98,0.881,0.878,0.901,0.925	0.934,0.945,0.927,0.925,0.905,0.941,0.704,0.95,0.947,0.947,0.985,0.951,0.893,0.94,0.942,0.932,0.927,0.944,0.954,0.952,0.936,0.952,0.908,0.962,0.95,0.948,0.964,0.91,1.0,0.956,0.936,0.963,0.929,0.951,0.963,0.942,0.897,0.949,0.941,0.946,0.843,0.932,0.974,0.974,0.905,0.936,0.933,0.945,0.926,0.932,0.959	-0.032
4175	ENSG00000090621	PABPC4	chr1	-	40036768	40037021	40036905	40037021	40035534	40035674	4175	58,258,139,88,11,99,148,15,33,63,55,59,8,8,67,23,65	82,120,119,89,66,83,74,25,37,109,88,72,53,15,55,30,87	84,22,39,68,44,32,36,1,22,140,48,84,97,30,28,53,27,20,44,57,84,29,6,27,26,16,24,41,0,41,17,61,77,32,27,36,32,51,9,35,30,64,79,35,26,34,19,9,47,77,66	144,58,141,88,56,24,137,5,51,148,193,99,90,90,61,88,56,34,126,136,84,53,2,56,69,9,25,70,2,114,24,109,149,91,131,62,131,146,26,87,28,82,67,110,27,64,78,45,87,102,131	159	36	3.68389e-08	1.72365e-05	0.138,0.327,0.209,0.183,0.036,0.213,0.312,0.12,0.168,0.116,0.124,0.156,0.033,0.108,0.216,0.148,0.145	0.117,0.079,0.059,0.149,0.151,0.232,0.056,0.043,0.089,0.176,0.053,0.161,0.196,0.07,0.094,0.12,0.098,0.118,0.073,0.087,0.185,0.11,0.404,0.098,0.079,0.287,0.179,0.117,0.0,0.075,0.138,0.112,0.105,0.074,0.045,0.116,0.052,0.073,0.073,0.083,0.195,0.15,0.211,0.067,0.179,0.107,0.052,0.043,0.109,0.146,0.102	0.044
824	ENSG00000126524	SBDS	chr7	-	66459198	66459328	66459206	66459328	66458203	66458404	824	160,417,373,107,126,273,187,117,246,412,364,92,61,65,198,68,95	0,5,3,2,0,1,1,0,0,2,3,0,2,1,1,0,1	131,58,112,152,164,60,89,14,41,193,108,278,159,91,76,161,53,89,159,187,72,72,25,102,67,15,70,56,1,232,62,296,316,95,167,81,114,153,29,98,140,143,180,138,107,73,169,93,230,148,204	2,0,1,1,3,3,0,1,2,1,4,0,1,0,1,0,0,0,2,1,2,1,0,1,0,0,1,1,0,4,1,2,4,1,2,1,1,74,0,2,6,0,2,0,1,0,0,0,0,1,4	37	36	3.64158e-08	1.72365e-05	1.0,0.988,0.992,0.981,1.0,0.996,0.995,1.0,1.0,0.995,0.992,1.0,0.967,0.984,0.995,1.0,0.989	0.985,1.0,0.991,0.993,0.982,0.951,1.0,0.932,0.952,0.995,0.963,1.0,0.994,1.0,0.987,1.0,1.0,1.0,0.987,0.995,0.972,0.986,1.0,0.99,1.0,1.0,0.986,0.982,1.0,0.983,0.984,0.993,0.987,0.989,0.988,0.987,0.991,0.668,1.0,0.979,0.958,1.0,0.989,1.0,0.99,1.0,1.0,1.0,1.0,0.993,0.98	0.011
73	ENSG00000163660	CCNL1	chr3	-	156867468	156867766	156867624	156867766	156867273	156867385	73	14,77,47,108,162,43,32,38,19,135,31,101,30,59,40,14,67	235,1487,682,217,330,552,315,214,285,780,453,159,58,75,435,138,354	41,150,10,193,107,64,0,11,128,79,46,46,39,21,109,67,19,49,19,25,26,184,3,50,20,5,30,11,0,59,50,115,148,74,25,62,24,20,39,180,39,84,150,200,120,92,2,1,201,36,75	326,235,161,631,483,417,243,27,153,394,142,500,247,164,358,274,137,184,245,155,147,317,135,211,55,83,272,37,4,354,216,608,779,197,212,320,122,275,145,287,351,360,668,452,353,402,440,460,498,332,366	178	36	9.98657e-07	0.000420535	0.012,0.01,0.014,0.091,0.09,0.016,0.02,0.035,0.013,0.034,0.014,0.114,0.095,0.137,0.018,0.02,0.037	0.025,0.114,0.012,0.058,0.043,0.03,0.0,0.076,0.145,0.039,0.061,0.018,0.031,0.025,0.058,0.047,0.027,0.051,0.015,0.032,0.035,0.105,0.004,0.046,0.069,0.012,0.022,0.057,0.0,0.033,0.045,0.037,0.037,0.071,0.023,0.038,0.038,0.014,0.052,0.113,0.022,0.045,0.043,0.082,0.064,0.044,0.001,0.0,0.075,0.021,0.04	0.002
6023	ENSG00000152234	ATP5A1	chr18	-	43674945	43675097	43675018	43675097	43671647	43671817	6023	38,29,58,20,13,38,27,11,16,26,65,22,3,6,29,25,25	256,133,155,168,123,168,182,74,109,224,198,148,150,79,121,34,155	46,6,22,30,19,13,11,3,15,62,24,31,62,26,19,39,5,20,18,35,46,15,0,17,10,6,10,25,0,27,3,40,32,10,25,14,22,83,4,36,19,14,18,4,18,21,24,7,23,26,64	271,157,228,200,111,14,121,8,114,337,410,215,237,225,136,178,92,148,157,263,122,238,8,212,191,32,82,182,1,173,42,196,323,170,480,103,296,429,45,194,45,258,132,278,52,214,153,84,219,224,318	95	36	8.48091e-06	0.00324665	0.053,0.076,0.124,0.043,0.039,0.079,0.053,0.053,0.053,0.042,0.111,0.053,0.008,0.028,0.083,0.218,0.058	0.06,0.014,0.035,0.054,0.061,0.26,0.033,0.124,0.047,0.065,0.022,0.052,0.09,0.042,0.05,0.077,0.02,0.049,0.042,0.048,0.125,0.023,0.0,0.029,0.019,0.066,0.044,0.049,0.0,0.056,0.026,0.072,0.036,0.022,0.019,0.049,0.027,0.068,0.033,0.066,0.138,0.02,0.049,0.005,0.116,0.036,0.056,0.031,0.038,0.042,0.071	0.017
2601	ENSG00000071553	ATP6AP1	chrX	+	153657393	153660003	153657393	153657520	153660175	153660250	2601	456,630,1168,217,301,698,565,108,317,190,244,319,22,81,246,109,555	28,44,23,43,30,22,49,6,36,42,15,23,33,9,18,2,22	678,248,710,740,662,239,13,17,542,699,210,167,297,428,748,416,238,170,211,195,504,325,0,332,170,183,674,492,5,289,63,640,476,137,217,367,208,402,107,412,575,550,209,424,145,739,5,3,419,198,688	57,74,150,51,25,15,28,0,43,88,99,29,44,80,47,49,27,30,40,55,29,38,1,38,45,5,49,51,1,49,6,50,56,47,112,39,33,76,15,57,11,73,35,79,9,42,27,15,53,49,104	2505	36	1.08288e-05	0.00379999	0.19,0.171,0.422,0.068,0.126,0.313,0.142,0.206,0.112,0.061,0.189,0.166,0.009,0.115,0.164,0.439,0.266	0.146,0.046,0.064,0.173,0.276,0.186,0.007,1.0,0.153,0.102,0.03,0.076,0.088,0.071,0.186,0.109,0.112,0.075,0.07,0.048,0.2,0.109,0.0,0.112,0.051,0.345,0.165,0.122,0.067,0.078,0.131,0.155,0.109,0.04,0.027,0.119,0.083,0.071,0.093,0.094,0.429,0.098,0.079,0.072,0.188,0.202,0.003,0.003,0.102,0.055,0.087	0.058
5896	ENSG00000168002	POLR2G	chr11	+	62529266	62529656	62529266	62529376	62530338	62530498	5896	42,28,19,24,5,19,22,1,3,3,11,26,1,3,16,3,20	35,45,26,63,65,18,40,9,18,38,21,29,74,10,12,2,12	53,10,12,29,6,17,0,0,13,33,18,13,20,12,10,3,13,16,1,0,16,10,0,19,4,3,6,14,0,9,7,15,18,12,4,17,14,14,2,15,16,12,28,13,6,15,0,0,5,12,21	32,56,44,34,12,9,26,2,58,52,58,41,16,47,48,7,27,38,20,55,15,44,2,81,49,5,13,28,1,38,14,23,76,89,73,17,35,58,26,47,10,66,61,73,6,42,40,41,57,65,73	302	36	4.34319e-05	0.0140686	0.125,0.069,0.08,0.043,0.009,0.112,0.062,0.013,0.019,0.009,0.059,0.097,0.002,0.035,0.137,0.152,0.166	0.165,0.021,0.031,0.092,0.056,0.184,0.0,0.0,0.026,0.07,0.036,0.036,0.13,0.03,0.024,0.049,0.054,0.048,0.006,0.0,0.113,0.026,0.0,0.027,0.01,0.067,0.052,0.056,0.0,0.027,0.056,0.072,0.027,0.016,0.006,0.107,0.046,0.028,0.009,0.037,0.16,0.021,0.052,0.021,0.107,0.041,0.0,0.0,0.01,0.022,0.033	0.025
706	ENSG00000138293	NCOA4	chr10	+	51584615	51585599	51584615	51585463	51586270	51586411	706	292,557,443,318,223,357,309,55,313,445,335,457,319,136,223,62,325	0,3,0,0,1,0,0,0,2,0,1,3,0,4,0,1,0	378,544,528,333,249,88,137,12,291,637,379,313,474,475,343,1014,469,244,405,1184,159,505,13,496,433,65,423,301,55,468,220,312,763,406,580,738,346,547,327,185,248,982,497,1166,418,366,31,58,1029,335,589	0,0,0,0,0,0,0,0,0,0,0,0,0,1,0,3,0,0,0,0,0,1,0,0,0,1,0,0,0,0,0,1,0,0,2,0,0,0,0,0,0,0,0,0,0,0,0,0,1,0,0	158	36	6.16674e-05	0.0185487	1.0,0.977,1.0,1.0,0.981,1.0,1.0,1.0,0.973,1.0,0.987,0.972,1.0,0.886,1.0,0.934,1.0	1.0,1.0,1.0,1.0,1.0,1.0,1.0,1.0,1.0,1.0,1.0,1.0,1.0,0.991,1.0,0.987,1.0,1.0,1.0,1.0,1.0,0.991,1.0,1.0,1.0,0.937,1.0,1.0,1.0,1.0,1.0,0.986,1.0,1.0,0.985,1.0,1.0,1.0,1.0,1.0,1.0,1.0,1.0,1.0,1.0,1.0,1.0,1.0,0.996,1.0,1.0	-0.015
1912	ENSG00000163479	SSR2	chr1	-	155987922	155988159	155988060	155988159	155984751	155984860	1912	10,22,12,6,4,2,9,3,6,11,8,16,3,1,6,1,7	111,190,171,140,154,130,212,26,81,152,142,119,159,28,119,13,134	10,4,15,5,11,4,0,0,1,13,1,4,7,6,0,2,1,2,5,8,7,0,0,4,1,2,1,8,0,4,0,6,9,3,7,1,10,11,2,3,10,5,18,5,2,6,0,0,2,3,8	237,101,261,125,88,39,177,9,89,208,223,161,178,130,145,114,91,80,160,242,78,102,7,126,120,20,46,126,1,158,50,145,243,201,221,63,202,328,43,119,54,166,166,170,33,145,112,105,137,163,228	160	36	8.47734e-05	0.0237987	0.02,0.025,0.016,0.01,0.006,0.003,0.009,0.025,0.016,0.016,0.013,0.029,0.004,0.008,0.011,0.017,0.012	0.009,0.009,0.013,0.009,0.027,0.023,0.0,0.0,0.003,0.014,0.001,0.006,0.009,0.01,0.0,0.004,0.002,0.006,0.007,0.007,0.02,0.0,0.0,0.007,0.002,0.022,0.005,0.014,0.0,0.006,0.0,0.009,0.008,0.003,0.007,0.004,0.011,0.007,0.01,0.006,0.04,0.007,0.024,0.007,0.013,0.009,0.0,0.0,0.003,0.004,0.008	0.006
1151	ENSG00000132424	PNISR	chr6	-	99851704	99852578	99852478	99852578	99850415	99850586	1151	836,1158,973,357,142,569,754,268,330,356,952,677,40,253,538,372,1507	1,5,3,2,0,1,5,0,3,1,6,4,2,0,5,1,10	691,172,189,1030,603,282,48,23,470,1233,245,372,242,163,315,336,84,382,75,70,226,536,5,189,25,58,290,43,4,385,122,957,616,118,139,242,168,291,61,404,553,212,267,238,217,306,48,33,540,421,601	1,8,4,7,11,5,2,2,1,7,3,2,2,0,1,2,0,4,3,2,0,4,0,3,3,1,1,0,0,0,0,8,7,7,0,2,4,3,1,1,15,1,6,3,10,1,1,0,5,0,2	796	36	0.000107631	0.0283272	0.974,0.913,0.936,0.89,1.0,0.963,0.872,1.0,0.833,0.942,0.878,0.884,0.475,1.0,0.83,0.944,0.872	0.969,0.493,0.681,0.869,0.713,0.718,0.52,0.342,0.955,0.888,0.787,0.894,0.845,1.0,0.934,0.884,1.0,0.812,0.531,0.613,1.0,0.858,1.0,0.74,0.274,0.724,0.929,1.0,1.0,1.0,1.0,0.844,0.799,0.433,1.0,0.845,0.655,0.814,0.734,0.948,0.625,0.906,0.668,0.782,0.495,0.933,0.685,1.0,0.83,1.0,0.931	0.093
2030	ENSG00000095564	BTAF1	chr10	+	93718821	93719039	93718821	93718911	93719541	93719637	2030	379,305,288,57,46,260,147,74,100,73,166,206,3,32,151,153,528	9,1,0,1,0,2,1,0,0,4,0,1,0,1,1,0,5	269,53,79,336,419,52,55,6,90,298,81,60,86,48,94,105,49,90,59,31,87,138,3,36,3,26,179,21,1,58,9,153,317,26,33,135,66,98,35,113,382,125,20,81,69,158,34,57,167,89,85	1,2,1,2,0,1,1,0,5,0,4,2,2,1,1,0,1,2,0,0,0,5,0,1,1,0,2,0,0,0,1,3,7,3,2,1,0,0,3,1,3,3,4,5,2,0,1,5,1,2,3	150	36	0.000153553	0.0379976	0.91,0.987,1.0,0.932,1.0,0.969,0.972,1.0,1.0,0.814,1.0,0.98,1.0,0.885,0.973,1.0,0.962	0.985,0.864,0.95,0.976,1.0,0.926,0.93,1.0,0.812,1.0,0.829,0.878,0.912,0.92,0.958,1.0,0.922,0.915,1.0,1.0,1.0,0.869,1.0,0.896,0.419,1.0,0.956,1.0,1.0,1.0,0.684,0.924,0.916,0.675,0.798,0.97,1.0,1.0,0.737,0.964,0.968,0.909,0.545,0.795,0.892,1.0,0.891,0.732,0.976,0.914,0.872	0.06
819	ENSG00000096746	HNRNPH3	chr10	+	70096955	70098444	70096955	70097090	70098896	70098983	819	1.0033e+61	41,63,55,12,29,80,28,18,98,54,75,47,9,5,101,16,29	1954,623,437,2476,1135,848,7,73,687,2168,968,1029,471,592,1061,1087,256,849,199,206,551,990,1,667,245,173,486,94,16,1197,607,2203,1708,617,840,713,492,823,280,1348,1087,632,1182,1103,634,1028,26,25,1282,901,1962	94,19,120,78,57,21,85,1,9,51,36,77,100,67,37,56,48,23,126,129,38,9,6,22,4,16,34,28,0,22,6,38,62,9,97,75,83,108,6,31,34,71,14,25,8,90,33,19,19,76,44	1376	36	0.000162422	0.0379976	0.39,0.551,0.457,0.691,0.467,0.345,0.504,0.497,0.152,0.404,0.321,0.373,0.453,0.783,0.275,0.49,0.632	0.352,0.462,0.087,0.454,0.343,0.514,0.002,0.656,0.666,0.527,0.413,0.259,0.11,0.188,0.429,0.337,0.122,0.491,0.04,0.04,0.275,0.742,0.004,0.442,0.616,0.221,0.272,0.081,1.0,0.587,0.726,0.603,0.419,0.642,0.185,0.199,0.134,0.166,0.55,0.532,0.455,0.189,0.688,0.536,0.675,0.23,0.02,0.033,0.638,0.237,0.538	0.083
3762	ENSG00000178982	EIF3K	chr19	+	39109835	39109967	39109835	39109957	39110976	39111075	3762	135,162,144,162,217,149,163,42,149,243,162,173,212,15,125,14,118	13,20,6,9,10,5,23,3,5,9,12,13,7,4,10,3,7	214,101,192,137,108,39,222,13,118,285,308,256,252,218,180,198,151,124,185,499,90,171,17,241,237,55,53,159,1,200,50,156,284,220,294,71,234,313,82,114,100,241,143,189,66,179,127,191,184,140,302	14,2,10,8,6,3,12,0,4,12,12,7,22,7,2,8,4,7,17,19,4,4,0,13,10,5,4,11,0,4,2,9,12,8,8,3,16,20,3,3,7,9,4,5,5,9,5,4,4,7,13	39	36	0.000213004	0.0472085	0.906,0.882,0.957,0.943,0.952,0.965,0.867,0.928,0.965,0.961,0.926,0.925,0.965,0.776,0.92,0.812,0.94	0.934,0.979,0.947,0.941,0.943,0.923,0.945,1.0,0.965,0.956,0.96,0.971,0.914,0.966,0.988,0.958,0.972,0.942,0.909,0.96,0.954,0.975,1.0,0.945,0.956,0.91,0.924,0.93,1.0,0.979,0.958,0.941,0.956,0.962,0.971,0.956,0.931,0.935,0.962,0.972,0.93,0.961,0.971,0.972,0.924,0.948,0.959,0.978,0.977,0.949,0.955	-0.038

## Sheet: t(8;21) - A3SS
ID	GeneID	geneSymbol	chr	strand	longExonStart_0base	longExonEnd	shortES	shortEE	flankingES	flankingEE	ID	IC_SAMPLE_1	SC_SAMPLE_1	IC_SAMPLE_2	SC_SAMPLE_2	IncFormLen	SkipFormLen	PValue	FDR	IncLevel1	IncLevel2	IncLevelDifference
1144	ENSG00000140264	SERF2	chr15	+	44085884	44086244	44085907	44086244	44085172	44085281	1144	12,30,36,8,42,16,29,3,21,40,13,20,8,2,12,1,8	146,430,318,383,721,155,113,70,254,510,298,180,838,48,171,10,93	15,2,26,9,20,11,16,0,9,33,3,18,12,5,11,19,11,2,16,43,12,5,1,6,9,3,10,20,0,23,2,32,21,21,22,5,12,32,5,8,8,7,12,9,18,12,19,18,28,7,20	459,527,650,356,221,178,387,28,498,655,834,440,389,626,655,411,377,320,348,966,314,452,55,699,439,126,204,456,21,491,168,240,610,729,831,425,381,690,232,415,36,543,392,829,218,462,336,399,496,410,794	52	36	0	0	0.054,0.046,0.073,0.014,0.039,0.067,0.151,0.029,0.054,0.052,0.029,0.071,0.007,0.028,0.046,0.065,0.056	0.022,0.003,0.027,0.017,0.059,0.041,0.028,0.0,0.012,0.034,0.002,0.028,0.021,0.005,0.011,0.031,0.02,0.004,0.031,0.03,0.026,0.008,0.012,0.006,0.014,0.016,0.033,0.029,0.0,0.031,0.008,0.085,0.023,0.02,0.018,0.008,0.021,0.031,0.015,0.013,0.133,0.009,0.021,0.007,0.054,0.018,0.038,0.03,0.038,0.012,0.017	0.028
7833	ENSG00000175061	C17orf76-AS1	chr17	+	16342894	16343567	16343498	16343567	16342640	16342728	7833	551,625,529,358,172,536,492,166,262,404,288,287,249,122,90,81,385	889,402,474,486,474,727,771,54,434,559,755,460,809,41,431,54,550	344,185,348,260,208,175,64,19,170,276,434,229,360,376,218,302,141,125,97,272,194,206,3,202,247,32,147,349,3,187,89,208,369,224,472,173,312,386,100,154,106,208,270,293,120,237,13,21,405,210,297	724,193,672,368,372,241,780,27,221,711,373,662,1710,677,357,706,431,338,616,1120,322,556,28,413,946,123,240,404,6,593,150,615,777,663,1498,220,694,1239,269,342,187,548,556,477,239,731,295,365,662,273,1211	626	36	0	0	0.034,0.082,0.06,0.041,0.02,0.041,0.035,0.15,0.034,0.04,0.021,0.035,0.017,0.146,0.012,0.079,0.039	0.027,0.052,0.029,0.039,0.031,0.04,0.005,0.039,0.042,0.022,0.063,0.02,0.012,0.031,0.034,0.024,0.018,0.021,0.009,0.014,0.033,0.021,0.006,0.027,0.015,0.015,0.034,0.047,0.028,0.018,0.033,0.019,0.027,0.019,0.018,0.043,0.025,0.018,0.021,0.025,0.032,0.021,0.027,0.034,0.028,0.018,0.003,0.003,0.034,0.042,0.014	0.026
7869	ENSG00000197111	PCBP2	chr12	+	53853583	53854927	53854798	53854927	53853055	53853187	7869	2675,3359,2825,160,378,1695,1455,913,916,1597,2670,879,39,164,2039,961,1617	218,451,297,273,247,506,476,77,235,432,315,270,173,82,207,73,268	1833,146,423,2370,2137,384,34,11,193,1773,219,1160,833,629,679,783,220,338,395,272,1564,399,4,227,97,173,260,334,2,761,243,989,889,100,388,429,580,1106,152,715,1324,660,801,251,463,845,19,8,415,1087,1184	341,171,375,306,216,79,396,31,203,502,347,363,511,264,272,395,251,193,379,624,175,196,25,236,363,70,131,385,9,301,72,376,447,332,455,202,440,549,81,224,162,302,212,325,96,258,249,179,343,198,476	1237	36	0	0	0.263,0.178,0.217,0.017,0.043,0.089,0.082,0.257,0.102,0.097,0.198,0.087,0.007,0.055,0.223,0.277,0.149	0.135,0.024,0.032,0.184,0.224,0.124,0.002,0.01,0.027,0.093,0.018,0.085,0.045,0.065,0.068,0.055,0.025,0.048,0.029,0.013,0.206,0.056,0.005,0.027,0.008,0.067,0.055,0.025,0.006,0.069,0.089,0.071,0.055,0.009,0.024,0.058,0.037,0.055,0.052,0.085,0.192,0.06,0.099,0.022,0.123,0.087,0.002,0.001,0.034,0.138,0.068	0.075
555	ENSG00000070756	PABPC1	chr8	-	101721686	101721959	101721686	101721901	101724589	101724685	555	1.5272e+62	6,22,13,22,8,15,22,8,8,9,24,15,3,1,8,11,16	2568,1468,2662,1681,1327,395,2598,77,1740,2909,3100,1928,2686,2228,1676,2258,1606,1200,2146,3490,914,1565,75,1690,1563,389,642,1147,19,2243,506,2358,3373,1738,3542,1145,2364,4136,524,1378,1045,2237,1871,2376,352,1407,789,682,2298,1247,3345	21,4,8,17,15,3,84,0,10,15,2,9,13,7,15,6,7,1,12,12,9,4,0,0,1,1,5,5,0,4,0,8,11,2,4,6,6,9,2,3,16,10,5,5,2,6,5,6,2,11,14	80	36	4.85167e-14	7.61228e-11	0.991,0.976,0.98,0.973,0.985,0.985,0.964,0.963,0.986,0.992,0.965,0.976,0.993,0.992,0.981,0.925,0.97	0.982,0.994,0.993,0.978,0.975,0.983,0.933,1.0,0.987,0.989,0.999,0.99,0.989,0.993,0.98,0.994,0.99,0.998,0.988,0.992,0.979,0.994,1.0,1.0,0.999,0.994,0.983,0.99,1.0,0.996,1.0,0.993,0.993,0.997,0.997,0.988,0.994,0.995,0.992,0.995,0.967,0.99,0.994,0.995,0.988,0.991,0.986,0.981,0.998,0.981,0.991	-0.013
6502	ENSG00000156482	RPL30	chr8	-	99054872	99055003	99054872	99054946	99057170	99057316	6502	6.23745e+67	423,216,269,149,171,198,328,112,155,178,262,177,82,37,250,77,252	7871,2353,6625,5170,4046,1350,3366,317,3315,7525,5157,4833,7397,4245,4109,4803,2874,2933,5756,6905,3000,2806,242,2916,4460,737,1421,3736,79,5055,1442,6189,6345,4376,8027,2048,5662,14848,1222,3412,2342,3215,4812,4044,1374,3657,2277,2058,4539,2894,8253	319,51,204,242,192,36,245,5,90,242,120,211,378,275,163,166,99,82,307,306,220,97,13,104,115,24,41,127,3,144,42,125,220,109,256,66,443,480,28,144,196,123,90,71,41,170,138,99,119,227,277	79	36	2.38047e-11	2.98797e-08	0.87,0.904,0.897,0.924,0.922,0.934,0.888,0.908,0.894,0.916,0.904,0.886,0.931,0.928,0.868,0.876,0.898	0.918,0.955,0.937,0.907,0.906,0.945,0.862,0.967,0.944,0.934,0.951,0.913,0.899,0.876,0.92,0.93,0.93,0.942,0.895,0.911,0.861,0.929,0.895,0.927,0.946,0.933,0.94,0.931,0.923,0.941,0.94,0.958,0.929,0.948,0.935,0.934,0.853,0.934,0.952,0.915,0.845,0.923,0.961,0.963,0.939,0.907,0.883,0.905,0.946,0.853,0.931	-0.019
3024	ENSG00000104408	EIF3E	chr8	-	109252186	109252327	109252186	109252304	109254027	109254142	3024	8,22,9,13,9,22,8,42,11,14,9,5,3,27,4,15,12	8.34635e+50	12,6,3,18,6,4,8,0,5,12,5,8,10,5,3,11,8,4,6,10,3,7,0,9,5,1,9,2,0,8,5,31,17,3,9,5,2,14,1,2,8,6,12,9,2,6,2,1,8,6,7	893,376,867,611,431,116,575,43,371,758,783,616,1091,708,451,731,498,404,687,1087,309,458,19,546,306,78,247,257,9,713,152,921,979,597,1341,315,764,1823,213,438,252,625,692,679,168,564,317,289,806,424,1185	52	36	5.15694e-10	5.39416e-07	0.007,0.023,0.007,0.011,0.011,0.016,0.008,0.078,0.015,0.012,0.007,0.008,0.006,0.078,0.005,0.082,0.013	0.009,0.011,0.002,0.02,0.01,0.023,0.01,0.0,0.009,0.011,0.004,0.009,0.006,0.005,0.005,0.01,0.011,0.007,0.006,0.006,0.007,0.01,0.0,0.011,0.011,0.009,0.025,0.005,0.0,0.008,0.022,0.023,0.012,0.003,0.005,0.011,0.002,0.005,0.003,0.003,0.022,0.007,0.012,0.009,0.008,0.007,0.004,0.002,0.007,0.01,0.004	0.014
3174	ENSG00000063046	EIF4B	chr12	+	53415499	53415644	53415589	53415644	53413693	53413810	3174	20,57,52,21,23,42,72,1,45,30,39,59,1,3,30,15,37	84,41,50,55,30,57,40,8,51,60,76,45,34,4,45,10,42	32,11,20,50,23,14,19,0,20,45,7,26,62,11,7,20,10,28,13,34,16,16,3,9,19,1,17,11,0,26,5,83,45,5,14,9,16,28,6,25,47,34,8,7,26,20,28,8,23,18,68	74,24,133,59,51,6,66,5,45,124,88,48,128,97,36,81,43,42,69,81,53,60,3,33,82,5,21,59,1,69,8,81,113,45,147,31,119,188,13,44,19,64,68,74,22,56,42,41,78,49,98	112	36	1.79003e-09	1.60489e-06	0.071,0.309,0.251,0.109,0.198,0.191,0.367,0.039,0.221,0.138,0.142,0.296,0.009,0.194,0.176,0.325,0.221	0.122,0.128,0.046,0.214,0.127,0.429,0.085,0.0,0.125,0.104,0.025,0.148,0.135,0.035,0.059,0.074,0.07,0.176,0.057,0.119,0.088,0.079,0.243,0.081,0.069,0.06,0.206,0.057,0.0,0.108,0.167,0.248,0.113,0.034,0.03,0.085,0.041,0.046,0.129,0.154,0.443,0.146,0.036,0.03,0.275,0.103,0.176,0.059,0.087,0.106,0.182	0.075
29	ENSG00000099875	MKNK2	chr19	-	2037469	2039855	2037469	2037828	2040132	2040176	29	3.2675e+63	0,0,0,0,4,0,0,2,1,0,3,0,3,0,0,0,1	2048,716,2536,1025,2699,824,8,84,730,2285,270,1917,2354,1363,2111,1662,792,459,1625,2112,1343,395,0,823,568,417,2309,1703,52,913,513,2045,1579,682,1820,2487,2086,2692,362,1087,2941,1516,854,1405,1199,1164,12,8,1744,1301,1350	1,3,0,1,0,0,0,0,1,2,5,3,0,3,0,0,0,0,0,1,0,1,1,2,2,0,1,0,0,3,0,1,1,2,0,6,1,1,1,1,0,1,2,7,0,0,1,1,4,4,8	2049	36	9.2761e-09	7.2771e-06	1.0,1.0,1.0,1.0,0.894,1.0,1.0,0.874,0.984,1.0,0.946,1.0,0.773,1.0,1.0,1.0,0.982	0.973,0.807,1.0,0.947,1.0,1.0,1.0,1.0,0.928,0.953,0.487,0.918,1.0,0.889,1.0,1.0,1.0,1.0,1.0,0.974,1.0,0.874,0.0,0.878,0.833,1.0,0.976,1.0,1.0,0.842,1.0,0.973,0.965,0.857,1.0,0.879,0.973,0.979,0.864,0.95,1.0,0.964,0.882,0.779,1.0,1.0,0.174,0.123,0.885,0.851,0.748	0.083
8694	ENSG00000113648	H2AFY	chr5	-	134696186	134696470	134696186	134696294	134705095	134705293	8694	6,8,6,16,9,55,7,1,7,89,13,17,3,7,8,5,8	67,127,75,84,119,125,58,17,89,160,55,80,62,21,89,15,83	27,14,25,4,19,0,3,1,11,10,4,16,19,4,15,15,15,15,3,11,9,27,0,10,7,1,32,14,0,15,4,49,46,10,38,5,30,56,15,29,11,10,3,5,1,5,0,1,32,9,76	152,186,162,95,123,29,98,4,83,194,278,156,107,132,169,155,84,94,82,245,64,147,8,152,131,18,93,194,4,156,22,142,259,134,308,64,92,211,63,169,44,132,72,149,23,91,135,84,282,93,276	198	36	4.00533e-08	2.79305e-05	0.016,0.011,0.014,0.033,0.014,0.074,0.021,0.011,0.014,0.092,0.041,0.037,0.009,0.057,0.016,0.057,0.017	0.031,0.014,0.027,0.008,0.027,0.0,0.006,0.043,0.024,0.009,0.003,0.018,0.031,0.005,0.016,0.017,0.031,0.028,0.007,0.008,0.025,0.032,0.0,0.012,0.01,0.01,0.059,0.013,0.0,0.017,0.032,0.059,0.031,0.013,0.022,0.014,0.056,0.046,0.041,0.03,0.043,0.014,0.008,0.006,0.008,0.01,0.0,0.002,0.02,0.017,0.048	0.011
2592	ENSG00000170889	RPS9	chr19	+	54710420	54711515	54711265	54711515	54710143	54710330	2592	278,669,283,317,333,250,524,52,187,431,99,205,91,52,148,119,190	939,673,812,975,1032,812,1137,70,671,1025,856,686,848,59,525,62,730	364,265,633,759,894,229,36,22,660,634,253,511,286,479,668,233,137,605,440,474,209,798,7,341,472,237,179,505,6,365,521,360,657,444,441,433,409,284,206,171,314,383,684,845,216,296,14,31,460,177,928	1190,411,1466,717,689,273,1443,51,644,1726,985,1000,1856,1085,1035,1104,602,681,1022,1928,814,936,91,852,1082,301,416,1298,12,922,381,1058,1353,1218,2314,505,1584,2044,302,665,473,698,1203,839,333,772,727,956,932,752,2068	867	36	5.35108e-07	0.000335834	0.012,0.04,0.014,0.013,0.013,0.013,0.019,0.03,0.011,0.017,0.005,0.012,0.004,0.035,0.012,0.074,0.011	0.013,0.026,0.018,0.042,0.051,0.034,0.001,0.018,0.041,0.015,0.011,0.021,0.006,0.018,0.026,0.009,0.009,0.036,0.018,0.01,0.011,0.034,0.003,0.016,0.018,0.032,0.018,0.016,0.02,0.016,0.054,0.014,0.02,0.015,0.008,0.034,0.011,0.006,0.028,0.011,0.027,0.022,0.023,0.04,0.026,0.016,0.001,0.001,0.02,0.01,0.018	0
8695	ENSG00000113648	H2AFY	chr5	-	134696186	134696470	134696186	134696297	134705095	134705293	8695	7,8,7,16,9,53,8,0,8,83,10,16,3,8,8,4,8	62,87,62,90,58,88,70,11,73,143,49,49,53,14,78,12,57	26,13,24,4,19,0,3,0,11,10,4,17,16,4,15,17,14,15,3,11,8,27,0,11,7,1,32,13,0,15,4,48,46,10,39,3,31,55,15,27,11,10,2,5,1,5,0,1,30,9,77	107,119,166,83,102,22,62,7,84,171,240,110,91,83,127,112,61,85,55,194,43,112,7,125,93,13,66,124,2,135,8,123,220,95,229,41,101,177,42,92,31,111,52,99,17,76,109,59,184,73,220	195	36	1.41053e-06	0.000804769	0.02,0.017,0.02,0.032,0.028,0.1,0.021,0.0,0.02,0.097,0.036,0.057,0.01,0.095,0.019,0.058,0.025	0.043,0.02,0.026,0.009,0.033,0.0,0.009,0.0,0.024,0.011,0.003,0.028,0.031,0.009,0.021,0.027,0.041,0.032,0.01,0.01,0.033,0.043,0.0,0.016,0.014,0.014,0.082,0.019,0.0,0.02,0.085,0.067,0.037,0.019,0.03,0.013,0.054,0.054,0.062,0.051,0.061,0.016,0.007,0.009,0.011,0.012,0.0,0.003,0.029,0.022,0.061	0.012
3479	ENSG00000163584	RPL22L1	chr3	-	170585801	170585990	170585801	170585923	170586086	170586179	3479	53,196,74,140,159,38,60,10,60,123,65,134,70,48,40,8,58	40,104,71,160,244,38,42,35,54,154,45,85,82,21,25,7,20	97,94,69,94,30,46,33,13,90,138,77,45,82,71,133,125,48,88,31,162,43,106,7,78,111,10,27,101,0,79,34,80,70,145,35,33,57,100,46,59,24,62,56,129,56,43,77,38,124,57,215	187,86,75,122,48,33,117,16,144,92,193,119,47,134,224,102,64,48,53,117,75,141,9,118,82,10,39,62,3,117,33,60,191,368,305,28,150,238,42,146,9,118,65,159,45,150,204,52,89,157,172	89	36	5.77423e-06	0.00301992	0.349,0.433,0.297,0.261,0.209,0.288,0.366,0.104,0.31,0.244,0.369,0.389,0.257,0.48,0.393,0.316,0.54	0.173,0.307,0.271,0.238,0.202,0.361,0.102,0.247,0.202,0.378,0.139,0.133,0.414,0.176,0.194,0.331,0.233,0.426,0.191,0.359,0.188,0.233,0.239,0.211,0.354,0.288,0.219,0.397,0.0,0.215,0.294,0.35,0.129,0.137,0.044,0.323,0.133,0.145,0.307,0.14,0.519,0.175,0.258,0.247,0.335,0.104,0.132,0.228,0.36,0.128,0.336	0.09
2924	ENSG00000118181	RPS25	chr11	-	118888071	118888255	118888071	118888143	118888667	118888763	2924	3.4463e+65	27,17,24,32,20,25,31,16,19,29,23,11,14,4,15,4,32	4804,1536,4142,3338,2706,849,1985,242,1887,4732,2339,3291,5193,2772,2970,3334,2068,2310,3192,5837,1949,2705,149,2224,3083,547,994,2849,49,3452,938,3778,4606,3574,5348,1271,4523,8110,1024,2296,1605,2402,2253,2742,1186,2877,1141,1062,3206,1932,5477	33,6,21,30,11,7,30,1,9,16,11,16,15,20,13,24,9,8,10,17,12,11,1,10,12,4,8,12,0,22,11,20,25,34,25,3,29,37,2,18,10,17,12,10,12,19,5,12,10,15,31	134	36	3.34689e-05	0.0161578	0.972,0.98,0.973,0.968,0.977,0.975,0.967,0.949,0.974,0.974,0.977,0.984,0.979,0.968,0.975,0.965,0.958	0.975,0.986,0.981,0.968,0.985,0.97,0.947,0.985,0.983,0.988,0.983,0.982,0.989,0.974,0.984,0.974,0.984,0.987,0.988,0.989,0.978,0.985,0.976,0.984,0.986,0.974,0.971,0.985,1.0,0.977,0.958,0.981,0.98,0.966,0.983,0.991,0.977,0.983,0.993,0.972,0.977,0.974,0.981,0.987,0.964,0.976,0.984,0.96,0.989,0.972,0.979	-0.008
2018	ENSG00000084207	GSTP1	chr11	+	67352508	67352712	67352608	67352712	67352155	67352243	2018	7,9,8,5,5,5,10,0,0,9,9,6,0,1,6,0,4	79,164,105,143,254,105,113,21,154,170,107,69,157,9,64,7,71	8,4,3,3,2,4,0,0,6,6,6,5,4,3,5,4,1,6,0,3,3,7,0,8,5,1,5,3,0,2,3,6,0,2,1,6,2,4,2,3,5,5,2,2,2,1,0,0,5,3,13	150,237,190,97,71,60,90,3,156,241,379,180,159,203,138,147,93,150,107,307,123,169,12,156,135,42,63,135,3,178,52,94,219,173,313,142,51,272,57,165,17,163,125,324,16,215,22,130,173,289,461	122	36	3.84889e-05	0.017254	0.025,0.016,0.022,0.01,0.006,0.014,0.025,0.0,0.0,0.015,0.024,0.025,0.0,0.032,0.027,0.0,0.016	0.015,0.005,0.005,0.009,0.008,0.019,0.0,0.0,0.011,0.007,0.005,0.008,0.007,0.004,0.011,0.008,0.003,0.012,0.0,0.003,0.007,0.012,0.0,0.015,0.011,0.007,0.023,0.007,0.0,0.003,0.017,0.018,0.0,0.003,0.001,0.012,0.011,0.004,0.01,0.005,0.08,0.009,0.005,0.002,0.036,0.001,0.0,0.0,0.008,0.003,0.008	0.006
5332	ENSG00000092199	HNRNPC	chr14	-	21731469	21731741	21731469	21731495	21737456	21737584	5332	656,1905,848,232,883,497,574,305,730,1022,596,482,45,193,587,169,215	6,16,1,21,24,10,4,7,21,40,12,9,54,4,4,2,6	941,194,621,953,486,163,1,26,163,1090,302,452,387,542,338,567,201,326,682,846,415,374,0,293,161,82,371,709,2,684,155,527,760,340,718,246,403,1415,223,308,380,743,302,402,208,750,1,0,809,473,1039	12,22,21,15,8,4,4,1,16,12,39,30,22,32,27,25,20,17,10,54,6,32,1,33,50,8,5,17,0,30,5,12,30,39,72,11,22,55,13,27,1,25,20,35,6,50,18,32,38,19,39	251	19	4.88563e-05	0.0194627	0.892,0.9,0.985,0.455,0.736,0.79,0.916,0.767,0.725,0.659,0.79,0.802,0.059,0.785,0.917,0.865,0.731	0.856,0.4,0.691,0.828,0.821,0.755,0.019,0.663,0.435,0.873,0.37,0.533,0.571,0.562,0.487,0.632,0.432,0.592,0.838,0.543,0.84,0.469,0.0,0.402,0.196,0.437,0.849,0.759,1.0,0.633,0.701,0.769,0.657,0.398,0.43,0.629,0.581,0.661,0.565,0.463,0.966,0.692,0.533,0.465,0.724,0.532,0.004,0.0,0.617,0.653,0.669	0.179
8509	ENSG00000026297	RNASET2	chr6	-	167356506	167357297	167356506	167356577	167360169	167360227	8509	103,253,264,272,223,176,364,129,117,52,38,155,28,75,101,55,193	18,67,28,35,59,14,19,12,49,28,10,18,46,3,15,3,11	509,82,54,608,98,93,0,17,161,376,153,33,37,179,206,104,19,168,22,72,62,256,0,144,121,27,6,200,8,484,156,539,424,69,16,130,296,113,111,247,115,88,109,265,63,30,1,2,305,29,122	89,31,50,47,10,9,42,0,21,40,99,17,25,92,50,23,10,29,45,82,17,51,4,40,30,3,13,42,0,84,9,21,88,69,50,34,52,84,8,43,6,65,18,64,6,26,22,53,47,13,28	742	36	4.96181e-05	0.0194627	0.217,0.155,0.314,0.274,0.155,0.379,0.482,0.343,0.104,0.083,0.156,0.295,0.029,0.548,0.246,0.471,0.46	0.217,0.114,0.05,0.386,0.322,0.334,0.0,1.0,0.271,0.313,0.07,0.086,0.067,0.086,0.167,0.18,0.084,0.219,0.023,0.041,0.15,0.196,0.0,0.149,0.164,0.304,0.022,0.188,1.0,0.218,0.457,0.555,0.189,0.046,0.015,0.156,0.216,0.061,0.402,0.218,0.482,0.062,0.227,0.167,0.337,0.053,0.002,0.002,0.239,0.098,0.175	0.07
9415	ENSG00000100353	EIF3D	chr22	-	36913347	36913540	36913347	36913478	36914809	36914957	9415	12,36,18,0,15,24,15,7,11,15,9,15,1,2,13,7,13	280,300,309,185,209,231,240,80,158,306,271,239,139,61,160,65,240	21,1,9,13,18,10,2,1,5,7,3,14,10,5,4,7,3,9,5,8,14,7,2,6,6,1,9,9,0,6,4,14,30,10,6,5,7,18,2,10,19,17,19,15,12,10,4,3,11,12,16	342,91,330,206,168,33,318,12,147,499,281,287,326,238,234,342,173,183,316,366,164,172,22,130,290,35,97,302,3,321,58,313,437,241,397,109,308,469,70,157,111,273,193,210,74,181,180,147,266,185,427	84	36	5.60114e-05	0.0206781	0.018,0.049,0.024,0.0,0.03,0.043,0.026,0.036,0.029,0.021,0.014,0.026,0.003,0.014,0.034,0.044,0.023	0.026,0.005,0.012,0.026,0.044,0.115,0.003,0.034,0.014,0.006,0.005,0.02,0.013,0.009,0.007,0.009,0.007,0.021,0.007,0.009,0.035,0.017,0.037,0.019,0.009,0.012,0.038,0.013,0.0,0.008,0.029,0.019,0.029,0.017,0.006,0.019,0.01,0.016,0.012,0.027,0.068,0.026,0.04,0.03,0.065,0.023,0.009,0.009,0.017,0.027,0.016	0.004
8626	ENSG00000241468	ATP5J2	chr7	-	99057708	99057846	99057708	99057816	99063751	99063790	8626	5,4,2,0,2,1,6,1,1,0,1,1,0,0,2,0,3	81,96,36,90,131,31,64,33,55,100,43,101,281,22,48,2,39	1,0,0,3,1,1,0,0,0,0,0,1,4,0,2,0,0,0,0,0,0,2,0,1,0,0,2,1,0,0,0,0,2,0,0,1,2,2,1,0,2,2,0,1,0,1,0,0,0,1,4	88,104,96,79,42,18,85,7,109,106,196,144,98,162,145,80,87,82,58,227,43,181,15,262,182,34,53,70,6,92,29,33,230,264,185,46,117,166,73,108,30,154,79,167,43,189,69,100,100,93,172	55	32	7.72661e-05	0.0269401	0.035,0.024,0.031,0.0,0.009,0.018,0.052,0.017,0.01,0.0,0.013,0.006,0.0,0.0,0.024,0.0,0.043	0.007,0.0,0.0,0.022,0.014,0.031,0.0,0.0,0.0,0.0,0.0,0.004,0.023,0.0,0.008,0.0,0.0,0.0,0.0,0.0,0.0,0.006,0.0,0.002,0.0,0.0,0.021,0.008,0.0,0.0,0.0,0.0,0.005,0.0,0.0,0.012,0.01,0.007,0.008,0.0,0.037,0.007,0.0,0.003,0.0,0.003,0.0,0.0,0.0,0.006,0.013	0.012
5331	ENSG00000092199	HNRNPC	chr14	-	21731469	21731988	21731469	21731495	21737456	21737601	5331	1.27936e+59	6,16,1,21,24,10,4,7,21,40,12,9,54,4,4,2,6	1680,380,1151,1751,898,300,89,60,253,2178,541,827,725,1025,681,1166,377,653,1148,1512,854,690,4,584,284,133,801,1352,10,1266,270,1001,1381,616,1379,525,796,2788,430,581,754,1443,600,747,401,1537,54,46,1467,919,2108	12,22,21,15,8,4,4,1,16,12,39,30,22,32,27,25,20,17,10,54,6,32,1,33,50,8,5,17,0,30,5,12,30,39,72,11,22,55,13,27,1,25,20,35,6,50,18,32,38,19,39	498	19	9.5143e-05	0.0309198	0.891,0.895,0.984,0.471,0.725,0.769,0.919,0.745,0.719,0.655,0.779,0.797,0.067,0.77,0.917,0.867,0.729	0.842,0.397,0.676,0.817,0.811,0.741,0.459,0.696,0.376,0.874,0.346,0.513,0.557,0.55,0.49,0.64,0.418,0.594,0.814,0.517,0.844,0.451,0.132,0.403,0.178,0.388,0.859,0.752,1.0,0.617,0.673,0.761,0.637,0.376,0.422,0.646,0.58,0.659,0.558,0.451,0.966,0.688,0.534,0.449,0.718,0.54,0.103,0.052,0.596,0.649,0.673	0.169
6681	ENSG00000115307	AUP1	chr2	-	74754067	74754248	74754067	74754186	74754374	74754490	6681	20,38,35,18,26,29,24,9,16,12,27,26,12,8,23,6,34	46,129,55,53,117,47,55,10,37,78,47,58,91,13,55,6,42	31,6,16,32,16,13,4,1,25,50,23,22,27,16,19,16,9,14,9,22,21,35,4,29,17,16,10,17,0,9,8,24,25,13,21,13,27,15,13,14,18,21,19,17,21,10,13,17,26,14,26	57,48,78,71,48,20,69,2,71,120,120,75,71,84,81,57,41,41,48,121,56,81,25,91,74,34,34,84,1,58,39,40,76,87,135,41,43,108,50,46,19,82,73,96,36,80,50,63,59,87,124	84	36	9.85334e-05	0.0309198	0.157,0.112,0.214,0.127,0.087,0.209,0.158,0.278,0.156,0.062,0.198,0.161,0.053,0.209,0.152,0.3,0.258	0.189,0.051,0.081,0.162,0.125,0.218,0.024,0.176,0.131,0.152,0.076,0.112,0.14,0.075,0.091,0.107,0.086,0.128,0.074,0.072,0.138,0.156,0.064,0.12,0.09,0.168,0.112,0.08,0.0,0.062,0.081,0.205,0.124,0.06,0.063,0.12,0.212,0.056,0.1,0.115,0.289,0.099,0.1,0.071,0.2,0.051,0.1,0.104,0.159,0.065,0.082	0.058
1612	ENSG00000104894	CD37	chr19	+	49840882	49841286	49841181	49841286	49840403	49840478	1612	17,49,15,19,6,15,27,15,15,17,18,12,0,8,5,6,16	50,129,81,75,75,103,96,24,92,108,83,36,56,11,47,2,75	31,5,4,10,4,6,0,1,18,18,22,29,17,10,24,8,5,11,0,5,15,26,0,45,5,5,17,5,0,7,15,5,7,4,6,9,21,6,2,24,10,26,13,23,0,29,0,0,13,16,32	72,84,78,66,19,34,71,5,99,187,223,98,163,77,111,91,32,57,87,151,47,82,7,109,52,37,59,78,1,84,46,62,110,74,117,57,70,106,37,33,19,99,74,132,13,64,61,35,80,70,249	321	36	0.00011704	0.0349783	0.037,0.041,0.02,0.028,0.009,0.016,0.031,0.066,0.018,0.017,0.024,0.036,0.0,0.075,0.012,0.252,0.023	0.046,0.007,0.006,0.017,0.023,0.019,0.0,0.022,0.02,0.011,0.011,0.032,0.012,0.014,0.024,0.01,0.017,0.021,0.0,0.004,0.035,0.034,0.0,0.044,0.011,0.015,0.031,0.007,0.0,0.009,0.035,0.009,0.007,0.006,0.006,0.017,0.033,0.006,0.006,0.075,0.056,0.029,0.019,0.019,0.0,0.048,0.0,0.0,0.018,0.025,0.014	0.023
9111	ENSG00000100650	SRSF5	chr14	+	70236227	70237257	70237183	70237257	70235898	70235968	9111	1.58444e+63	266,633,235,28,100,279,114,52,207,409,206,90,88,24,133,31,43	2535,1715,889,4462,2450,1201,0,230,1157,3196,1094,2333,926,1019,1935,1434,381,1279,441,242,1060,1642,0,980,808,145,1200,719,21,2168,1517,3146,2881,607,1244,1181,1064,1606,318,1252,1552,2163,4615,3358,1049,1725,0,0,1962,1266,2578	210,95,286,172,133,56,177,7,61,295,242,367,163,155,92,131,41,71,278,172,111,179,10,127,210,22,67,95,1,235,46,176,235,162,264,119,111,430,60,73,69,228,236,305,64,122,113,67,191,252,201	978	36	0.000138439	0.0394929	0.18,0.204,0.41,0.657,0.374,0.28,0.456,0.372,0.17,0.227,0.234,0.339,0.065,0.558,0.315,0.488,0.739	0.308,0.399,0.103,0.488,0.404,0.441,0.0,0.547,0.411,0.285,0.143,0.19,0.173,0.195,0.436,0.287,0.255,0.399,0.055,0.049,0.26,0.252,0.0,0.221,0.124,0.195,0.397,0.218,0.436,0.254,0.548,0.397,0.311,0.121,0.148,0.268,0.261,0.121,0.163,0.387,0.453,0.259,0.419,0.288,0.376,0.342,0.0,0.0,0.274,0.156,0.321	0.091

## Sheet: t(8;21) - RI
ID	GeneID	geneSymbol	chr	strand	riExonStart_0base	riExonEnd	upstreamES	upstreamEE	downstreamES	downstreamEE	ID	IC_SAMPLE_1	SC_SAMPLE_1	IC_SAMPLE_2	SC_SAMPLE_2	IncFormLen	SkipFormLen	PValue	FDR	IncLevel1	IncLevel2	IncLevelDifference
1326	ENSG00000119707	RBM25	chr14	+	73577538	73578510	73577538	73577863	73578235	73578510	1326	151,393,69,128,80,59,23,24,27,98,17,30,1,17,37,20,150	175,306,125,82,108,112,81,20,67,127,121,102,14,31,103,42,99	58,3,29,62,30,24,0,0,37,76,4,46,11,22,38,23,13,39,6,7,13,36,0,6,0,9,25,2,2,28,24,48,161,4,18,5,27,24,4,29,40,27,82,31,13,32,0,0,26,18,35	146,54,52,127,74,36,113,5,47,132,69,90,74,51,75,59,22,79,33,55,57,88,11,41,6,20,45,12,1,68,36,96,167,57,48,42,85,94,15,87,88,91,80,79,56,95,88,65,75,103,86	394	36	0	0	0.073,0.105,0.048,0.125,0.063,0.046,0.025,0.099,0.036,0.066,0.013,0.026,0.006,0.048,0.032,0.042,0.122	0.035,0.005,0.048,0.043,0.036,0.057,0.0,0.0,0.067,0.05,0.005,0.045,0.013,0.038,0.044,0.034,0.051,0.043,0.016,0.011,0.02,0.036,0.0,0.013,0.0,0.039,0.048,0.015,0.155,0.036,0.057,0.044,0.081,0.006,0.033,0.011,0.028,0.023,0.024,0.03,0.04,0.026,0.086,0.035,0.021,0.03,0.0,0.0,0.031,0.016,0.036	0.025
2930	ENSG00000111229	ARPC3	chr12	-	110873914	110874488	110873914	110874009	110874361	110874488	2930	259,201,51,29,39,53,77,19,49,16,23,44,0,6,57,28,183	283,598,257,418,780,324,348,94,284,569,325,282,718,82,257,25,179	152,10,68,110,31,19,0,2,48,121,41,50,28,59,62,12,9,35,13,14,53,27,0,36,6,22,38,26,0,23,28,22,71,9,30,15,42,69,12,12,48,37,31,18,8,28,0,0,9,37,80	394,589,685,586,206,184,345,17,685,918,1128,414,223,756,762,372,390,319,457,1326,132,410,49,864,449,179,136,385,4,710,120,455,776,838,774,337,205,759,236,417,52,665,454,908,96,408,282,383,681,379,790	374	36	0	0	0.081,0.031,0.019,0.007,0.005,0.016,0.021,0.019,0.016,0.003,0.007,0.015,0.0,0.007,0.021,0.097,0.09	0.036,0.002,0.009,0.018,0.014,0.01,0.0,0.011,0.007,0.013,0.003,0.011,0.012,0.007,0.008,0.003,0.002,0.01,0.003,0.001,0.037,0.006,0.0,0.004,0.001,0.012,0.026,0.006,0.0,0.003,0.022,0.005,0.009,0.001,0.004,0.004,0.019,0.009,0.005,0.003,0.082,0.005,0.007,0.002,0.008,0.007,0.0,0.0,0.001,0.009,0.01	0.017
405	ENSG00000070756	PABPC1	chr8	-	101730000	101730508	101730000	101730116	101730314	101730508	405	535,1070,764,329,170,800,304,338,241,532,314,376,12,143,253,505,728	9.90108e+54	511,193,131,1120,690,162,0,12,316,538,171,321,226,199,446,273,149,259,99,66,183,410,0,127,36,34,202,40,4,282,64,432,1060,78,112,296,199,191,131,293,528,192,288,362,175,322,0,0,406,483,311	1604,963,1804,943,800,240,2031,50,1011,1620,2230,1270,1561,1413,896,1386,996,747,1458,2134,527,831,65,1044,1011,244,355,710,16,1511,267,1556,2126,1055,2244,701,1373,2751,297,881,597,1400,1123,1617,209,799,736,563,1524,709,2140	220	36	0	0	0.081,0.139,0.133,0.046,0.048,0.096,0.062,0.09,0.051,0.052,0.051,0.078,0.003,0.072,0.081,0.215,0.146	0.05,0.032,0.012,0.163,0.124,0.099,0.0,0.038,0.049,0.052,0.012,0.04,0.023,0.023,0.075,0.031,0.024,0.054,0.011,0.005,0.054,0.075,0.0,0.02,0.006,0.022,0.085,0.009,0.039,0.03,0.038,0.043,0.075,0.012,0.008,0.065,0.023,0.011,0.067,0.052,0.126,0.022,0.04,0.035,0.121,0.062,0.0,0.0,0.042,0.1,0.023	0.041
4401	ENSG00000147403	RPL10	chrX	+	153628143	153628967	153628143	153628282	153628804	153628967	4401	411,879,726,441,579,428,292,101,262,506,96,318,153,254,207,45,442	1.63921e+64	804,749,352,590,393,235,0,85,499,332,533,679,307,307,879,673,178,388,74,106,379,914,0,555,627,150,426,299,7,382,1262,650,1331,860,504,448,279,545,178,952,241,617,1681,1281,426,283,0,0,547,435,1200	2463,759,2238,1113,1020,382,2451,125,780,2572,1485,1820,3372,1476,1518,1881,1218,1248,1620,3477,1350,1089,183,1120,1725,282,664,1608,23,1568,527,1982,2817,2162,2556,695,2603,3927,647,1171,972,1485,1250,1179,556,1446,1409,1426,1529,1045,3350	544	36	0	0	0.016,0.027,0.025,0.015,0.017,0.014,0.009,0.028,0.013,0.014,0.003,0.014,0.007,0.086,0.012,0.022,0.016	0.021,0.061,0.01,0.034,0.025,0.039,0.0,0.043,0.041,0.008,0.023,0.024,0.006,0.014,0.037,0.023,0.01,0.02,0.003,0.002,0.018,0.053,0.0,0.032,0.023,0.034,0.041,0.012,0.02,0.016,0.137,0.021,0.03,0.026,0.013,0.041,0.007,0.009,0.018,0.051,0.016,0.027,0.082,0.067,0.048,0.013,0.0,0.0,0.023,0.027,0.023	-0.007
5370	ENSG00000175061	C17orf76-AS1	chr17	+	16342640	16343567	16342640	16342728	16343498	16343567	5370	6.25696e+50	889,402,474,486,474,727,771,54,434,559,755,460,809,41,431,54,550	409,209,392,304,247,209,0,20,197,313,498,261,422,411,271,343,158,140,106,293,210,237,0,247,259,37,156,410,2,218,114,260,458,259,509,206,342,422,98,182,123,266,304,378,141,282,0,0,492,248,339	724,193,672,368,372,241,780,27,221,711,373,662,1710,677,357,706,431,338,616,1120,322,556,28,413,946,123,240,404,6,593,150,615,777,663,1498,220,694,1239,269,342,187,548,556,477,239,731,295,365,662,273,1211	792	36	0	0	0.031,0.073,0.056,0.036,0.02,0.036,0.032,0.148,0.031,0.034,0.019,0.03,0.017,0.137,0.011,0.078,0.038	0.025,0.047,0.026,0.036,0.029,0.038,0.0,0.033,0.039,0.02,0.057,0.018,0.011,0.027,0.033,0.022,0.016,0.018,0.008,0.012,0.029,0.019,0.0,0.026,0.012,0.013,0.029,0.044,0.015,0.016,0.033,0.019,0.026,0.017,0.015,0.041,0.022,0.015,0.016,0.024,0.029,0.022,0.024,0.035,0.026,0.017,0.0,0.0,0.033,0.04,0.013	0.025
721	ENSG00000117632	STMN1	chr1	-	26227981	26230304	26227981	26228173	26230131	26230304	721	1177,708,792,238,237,366,515,262,334,69,298,266,52,224,464,36,658	266,266,175,289,288,88,119,90,119,159,177,99,445,109,311,1,135	2635,118,99,360,136,131,0,37,157,221,237,185,30,86,506,199,62,397,25,45,422,339,0,140,88,48,35,66,4,300,319,334,846,151,262,205,596,736,63,597,215,278,333,280,74,164,0,0,286,180,517	527,195,322,159,87,42,89,9,141,199,414,331,78,176,211,109,59,253,104,174,78,367,3,265,223,13,19,165,2,300,143,84,538,316,548,78,291,471,89,320,19,295,230,273,41,346,147,94,164,359,337	1980	36	0	0	0.074,0.046,0.076,0.015,0.015,0.07,0.073,0.05,0.049,0.008,0.03,0.047,0.002,0.036,0.026,0.396,0.081	0.083,0.011,0.006,0.04,0.028,0.054,0.0,0.07,0.02,0.02,0.01,0.01,0.007,0.009,0.042,0.032,0.019,0.028,0.004,0.005,0.09,0.017,0.0,0.01,0.007,0.063,0.032,0.007,0.035,0.018,0.039,0.067,0.028,0.009,0.009,0.046,0.036,0.028,0.013,0.033,0.171,0.017,0.026,0.018,0.032,0.009,0.0,0.0,0.031,0.009,0.027	0.036
361	ENSG00000051523	CYBA	chr16	-	88712523	88713246	88712523	88712605	88713162	88713246	361	128,85,46,47,67,113,119,10,65,28,22,67,27,14,72,15,94	69,160,115,127,278,85,117,10,99,149,91,51,178,6,58,4,39	126,77,119,138,46,27,0,0,81,167,97,29,54,68,126,48,36,49,6,10,78,80,0,76,34,10,52,65,8,28,29,53,86,20,44,119,82,70,32,89,51,86,16,143,4,97,0,0,53,28,135	149,253,283,152,71,60,152,3,167,269,352,129,63,240,251,96,88,90,109,271,123,129,21,210,86,43,25,156,3,166,30,146,183,153,325,164,127,395,68,164,10,121,76,323,32,116,156,194,171,144,289	579	36	1.33227e-15	8.14206e-13	0.103,0.032,0.024,0.022,0.015,0.076,0.059,0.059,0.039,0.012,0.015,0.076,0.009,0.127,0.072,0.189,0.13	0.05,0.019,0.025,0.053,0.039,0.027,0.0,0.0,0.029,0.037,0.017,0.014,0.051,0.017,0.03,0.03,0.025,0.033,0.003,0.002,0.038,0.037,0.0,0.022,0.024,0.014,0.115,0.025,0.142,0.01,0.057,0.022,0.028,0.008,0.008,0.043,0.039,0.011,0.028,0.033,0.241,0.042,0.013,0.027,0.008,0.049,0.0,0.0,0.019,0.012,0.028	0.03
1160	ENSG00000019582	CD74	chr5	-	149786443	149786887	149786443	149786523	149786714	149786887	1160	16,108,50,19,151,25,50,28,40,47,10,32,0,16,7,2,41	642,993,755,1328,768,695,927,85,989,846,655,456,429,47,608,8,303	7,258,38,73,108,9,0,11,56,73,24,6,5,52,234,50,26,34,5,42,25,182,0,107,32,1,48,20,0,28,4,39,197,94,11,114,10,11,44,95,14,129,8,288,23,126,0,0,153,14,100	458,846,1740,483,454,48,841,14,315,1610,1387,170,399,1343,1167,406,327,471,500,1469,502,847,34,1180,201,31,194,699,5,747,72,337,973,647,733,517,602,1048,214,516,67,751,72,862,55,352,213,399,721,260,1892	213	36	5.77316e-15	3.0872e-12	0.004,0.018,0.011,0.002,0.032,0.006,0.009,0.053,0.007,0.009,0.003,0.012,0.0,0.054,0.002,0.041,0.022	0.003,0.049,0.004,0.025,0.039,0.031,0.0,0.117,0.029,0.008,0.003,0.006,0.002,0.007,0.033,0.02,0.013,0.012,0.002,0.005,0.008,0.035,0.0,0.015,0.026,0.005,0.04,0.005,0.0,0.006,0.009,0.019,0.033,0.024,0.003,0.036,0.003,0.002,0.034,0.03,0.034,0.028,0.018,0.053,0.066,0.057,0.0,0.0,0.035,0.009,0.009	-0.004
2201	ENSG00000178719	GRINA	chr8	+	145065859	145066541	145065859	145065972	145066045	145066541	2201	2,3,4,2,1,8,11,4,0,0,2,1,1,0,0,0,3	47,107,52,65,103,81,204,23,55,55,43,34,59,11,54,15,68	21,12,20,11,8,14,0,1,17,3,2,6,13,7,26,13,8,0,3,6,11,5,0,15,2,7,10,1,0,0,1,5,5,9,2,24,7,5,4,9,9,17,1,23,3,28,0,0,16,7,9	85,67,328,59,27,52,19,2,93,78,80,63,152,82,50,40,36,40,128,98,28,42,5,59,47,25,61,36,4,41,22,71,83,91,59,63,55,59,11,43,66,75,25,159,20,89,54,19,40,62,173	95	36	9.17044e-14	4.35902e-11	0.016,0.011,0.028,0.012,0.004,0.036,0.02,0.062,0.0,0.0,0.017,0.011,0.006,0.0,0.0,0.0,0.016	0.086,0.064,0.023,0.066,0.101,0.093,0.0,0.159,0.065,0.014,0.009,0.035,0.031,0.031,0.165,0.11,0.078,0.0,0.009,0.023,0.13,0.043,0.0,0.088,0.016,0.096,0.058,0.01,0.0,0.0,0.017,0.026,0.022,0.036,0.013,0.126,0.046,0.031,0.121,0.073,0.049,0.079,0.015,0.052,0.054,0.107,0.0,0.0,0.132,0.041,0.019	-0.038
6403	ENSG00000156261	CCT8	chr21	-	30439036	30439392	30439036	30439098	30439211	30439392	6403	17,31,4,22,5,12,23,4,12,2,5,18,2,8,9,0,24	91,99,101,153,133,83,117,50,64,141,67,120,144,37,50,13,104	22,3,6,20,6,13,0,1,12,21,8,6,18,1,10,9,4,6,1,2,3,7,0,0,0,0,1,0,0,5,1,5,6,5,2,0,8,2,0,22,19,5,2,3,3,2,0,0,2,9,15	87,81,179,90,84,35,96,6,87,210,194,125,210,111,101,124,98,72,55,195,30,111,15,121,105,20,65,52,1,118,40,90,187,295,184,33,194,136,52,63,42,149,92,133,45,122,35,64,119,176,194	135	36	1.24234e-13	5.31473e-11	0.047,0.077,0.01,0.037,0.01,0.037,0.05,0.021,0.048,0.004,0.02,0.038,0.004,0.055,0.046,0.0,0.058	0.063,0.01,0.009,0.056,0.019,0.09,0.0,0.043,0.035,0.026,0.011,0.013,0.022,0.002,0.026,0.019,0.011,0.022,0.005,0.003,0.026,0.017,0.0,0.0,0.0,0.0,0.004,0.0,0.0,0.011,0.007,0.015,0.008,0.004,0.003,0.0,0.011,0.004,0.0,0.085,0.108,0.009,0.006,0.006,0.017,0.004,0.0,0.0,0.004,0.013,0.02	0.016
2451	ENSG00000115053	NCL	chr2	-	232322976	232323836	232322976	232323100	232323711	232323836	2451	119,322,168,118,81,92,34,139,108,162,28,47,14,105,83,29,160	216,516,186,298,291,195,182,125,244,524,159,223,266,76,131,37,81	280,157,68,251,63,90,0,10,54,103,131,139,62,72,179,73,33,49,17,18,56,258,0,96,34,8,127,7,0,53,109,64,336,35,125,105,65,158,10,85,107,144,409,350,51,108,0,0,104,91,144	359,240,319,241,102,53,282,20,303,397,556,471,275,401,184,238,164,195,187,335,173,493,21,256,337,32,98,149,4,352,88,256,687,460,781,125,287,562,100,259,91,470,405,383,87,421,167,142,231,325,392	633	36	7.2109e-13	2.80438e-10	0.03,0.034,0.049,0.022,0.016,0.026,0.011,0.059,0.025,0.017,0.01,0.012,0.003,0.073,0.035,0.043,0.101	0.042,0.036,0.012,0.056,0.034,0.088,0.0,0.028,0.01,0.015,0.013,0.017,0.013,0.01,0.052,0.017,0.011,0.014,0.005,0.003,0.018,0.029,0.0,0.021,0.006,0.014,0.069,0.003,0.0,0.008,0.066,0.014,0.027,0.004,0.009,0.046,0.013,0.016,0.006,0.018,0.063,0.017,0.054,0.049,0.032,0.014,0.0,0.0,0.025,0.016,0.02	0.011
204	ENSG00000197448	GSTK1	chr7	+	142961640	142962185	142961640	142961769	142962084	142962185	204	143,238,127,78,105,101,151,29,71,89,65,196,37,35,122,27,157	74,192,163,136,207,125,71,31,110,220,142,92,182,28,66,9,74	149,128,85,158,107,28,0,6,110,322,237,40,61,140,161,79,61,82,37,128,94,243,0,196,169,14,67,179,5,99,33,72,180,88,65,48,96,91,44,125,108,166,93,213,46,117,0,0,154,61,189	168,305,199,138,91,37,121,6,202,257,484,119,145,336,265,128,118,128,146,367,102,193,20,374,192,28,68,168,3,229,39,174,316,207,293,95,154,296,71,161,15,255,112,378,40,176,96,128,201,174,353	337	36	1.03073e-12	3.67456e-10	0.171,0.117,0.077,0.058,0.051,0.079,0.185,0.091,0.065,0.041,0.047,0.185,0.021,0.118,0.165,0.243,0.185	0.087,0.043,0.044,0.109,0.112,0.075,0.0,0.097,0.055,0.118,0.05,0.035,0.043,0.043,0.061,0.062,0.052,0.064,0.026,0.036,0.09,0.119,0.0,0.053,0.086,0.051,0.095,0.102,0.151,0.044,0.083,0.042,0.057,0.043,0.023,0.051,0.062,0.032,0.062,0.077,0.435,0.065,0.081,0.057,0.109,0.066,0.0,0.0,0.076,0.036,0.054	0.043
2196	ENSG00000169714	CNBP	chr3	-	128889921	128890381	128889921	128890120	128890288	128890381	2196	31,45,32,13,22,23,20,8,7,6,1,5,0,6,12,7,21	46,110,67,155,126,81,66,19,63,70,41,71,137,37,57,5,31	41,3,13,36,12,9,0,1,110,10,11,14,9,10,27,6,19,5,6,10,11,8,0,8,9,2,13,4,2,14,5,6,31,5,9,15,15,20,10,6,20,13,0,14,1,7,0,0,13,6,16	123,101,142,149,81,49,112,3,175,187,195,103,102,111,68,91,78,61,129,283,36,125,6,125,170,24,53,110,3,106,24,68,177,147,226,84,124,188,46,84,32,145,95,234,23,121,73,90,156,98,194	190	36	1.47837e-12	4.86498e-10	0.113,0.072,0.083,0.016,0.032,0.051,0.054,0.074,0.021,0.016,0.005,0.013,0.0,0.03,0.038,0.21,0.114	0.059,0.006,0.017,0.044,0.027,0.034,0.0,0.059,0.106,0.01,0.011,0.025,0.016,0.017,0.07,0.012,0.044,0.015,0.009,0.007,0.055,0.012,0.0,0.012,0.01,0.016,0.044,0.007,0.112,0.024,0.038,0.016,0.032,0.006,0.007,0.033,0.022,0.02,0.04,0.013,0.106,0.017,0.0,0.011,0.008,0.011,0.0,0.0,0.016,0.011,0.015	0.03
1540	ENSG00000131143	COX4I1	chr16	+	85838542	85839470	85838542	85838710	85839338	85839470	1540	336,994,1154,186,530,774,681,199,358,292,683,438,20,112,448,134,470	253,250,284,248,276,257,340,58,159,237,260,204,281,36,265,67,258	726,184,324,646,844,223,0,32,217,850,280,409,306,307,559,447,151,271,158,197,483,215,0,212,144,148,348,557,8,365,155,749,486,142,321,263,326,669,181,513,678,344,142,228,237,597,0,0,416,335,715	324,151,384,291,259,82,398,8,212,484,377,216,538,263,211,251,164,149,368,576,178,157,19,275,230,88,126,315,2,236,57,204,298,288,312,132,386,433,69,172,211,187,171,231,84,232,126,208,238,176,312	650	36	8.48677e-12	2.59331e-09	0.069,0.18,0.184,0.04,0.096,0.143,0.1,0.16,0.111,0.064,0.127,0.106,0.004,0.147,0.086,0.1,0.092	0.11,0.063,0.045,0.109,0.153,0.131,0.0,0.181,0.054,0.089,0.04,0.095,0.031,0.061,0.128,0.09,0.049,0.092,0.023,0.019,0.131,0.07,0.0,0.041,0.034,0.085,0.133,0.089,0.181,0.079,0.131,0.169,0.083,0.027,0.054,0.099,0.045,0.079,0.127,0.142,0.151,0.092,0.044,0.052,0.135,0.125,0.0,0.0,0.088,0.095,0.113	0.023
1152	ENSG00000132424	PNISR	chr6	-	99851704	99852578	99851704	99851758	99852478	99852578	1152	802,1127,953,353,117,552,726,261,304,353,952,667,27,263,516,377,1484	52,62,30,12,16,19,30,12,25,13,27,23,8,5,18,6,18	669,131,163,1019,586,285,0,21,467,1207,188,354,210,143,288,336,79,331,47,47,205,471,0,152,12,51,242,36,4,364,114,933,571,83,112,231,154,246,57,384,539,152,222,196,218,284,0,0,516,405,547	33,30,31,43,33,8,33,0,15,56,58,16,44,24,24,12,7,44,22,16,11,55,3,25,12,3,35,4,0,30,12,45,53,36,35,18,11,41,19,28,21,57,29,49,9,30,33,26,31,26,51	742	36	1.30023e-11	3.70825e-09	0.428,0.469,0.606,0.588,0.262,0.585,0.54,0.513,0.371,0.568,0.631,0.585,0.141,0.718,0.582,0.753,0.8	0.496,0.175,0.203,0.535,0.463,0.633,0.0,1.0,0.602,0.511,0.136,0.518,0.188,0.224,0.368,0.576,0.354,0.267,0.094,0.125,0.475,0.294,0.0,0.228,0.046,0.452,0.251,0.304,1.0,0.371,0.315,0.501,0.343,0.101,0.134,0.384,0.404,0.225,0.127,0.4,0.555,0.115,0.271,0.163,0.54,0.315,0.0,0.0,0.447,0.43,0.342	0.204
6449	ENSG00000092841	MYL6	chr12	+	56553370	56553932	56553370	56553514	56553758	56553932	6449	51,133,194,190,241,113,30,25,62,132,115,121,20,97,39,9,108	364,667,553,441,927,263,295,124,383,462,305,211,888,154,258,19,268	94,73,27,164,120,68,0,13,64,103,38,87,37,50,120,182,50,62,28,60,28,125,0,52,67,4,59,149,2,116,149,221,215,53,110,70,16,73,70,87,47,90,190,115,146,81,0,0,390,41,153	360,453,606,558,355,169,462,19,429,682,1046,394,256,648,476,364,341,228,505,901,189,310,39,865,258,139,145,426,10,629,182,418,896,711,745,397,291,721,220,372,97,620,391,772,162,507,206,448,643,735,783	266	36	1.46252e-11	3.91041e-09	0.019,0.026,0.045,0.055,0.034,0.055,0.014,0.027,0.021,0.037,0.049,0.072,0.003,0.079,0.02,0.06,0.052	0.034,0.021,0.006,0.038,0.044,0.052,0.0,0.085,0.02,0.02,0.005,0.029,0.019,0.01,0.033,0.063,0.019,0.035,0.007,0.009,0.02,0.052,0.0,0.008,0.034,0.004,0.052,0.045,0.026,0.024,0.1,0.067,0.031,0.01,0.02,0.023,0.007,0.014,0.041,0.031,0.062,0.019,0.062,0.02,0.109,0.021,0.0,0.0,0.076,0.007,0.026	0.009
101	ENSG00000121022	COPS5	chr8	-	67955316	67958195	67955316	67955552	67958046	67958195	101	258,288,129,138,69,122,196,54,96,12,89,117,8,43,99,34,483	16,58,20,18,54,24,24,14,16,32,35,21,78,14,26,3,14	257,32,82,215,138,51,0,14,107,145,39,108,90,63,131,79,29,80,20,28,112,88,0,61,11,22,96,38,0,69,30,45,175,31,39,46,141,88,12,119,185,114,36,89,43,165,0,0,57,94,140	28,47,29,28,14,9,13,2,32,48,88,53,22,30,42,35,17,28,23,48,14,51,5,49,34,12,13,17,1,36,20,37,56,94,48,14,21,36,3,28,16,39,70,69,17,23,20,21,45,31,59	2516	36	1.67232e-11	4.20834e-09	0.187,0.066,0.084,0.099,0.018,0.068,0.105,0.052,0.079,0.005,0.035,0.074,0.001,0.042,0.052,0.14,0.33	0.116,0.01,0.039,0.099,0.124,0.075,0.0,0.091,0.046,0.041,0.006,0.028,0.055,0.029,0.043,0.031,0.024,0.039,0.012,0.008,0.103,0.024,0.0,0.018,0.005,0.026,0.096,0.031,0.0,0.027,0.021,0.017,0.043,0.005,0.011,0.045,0.088,0.034,0.054,0.057,0.142,0.04,0.007,0.018,0.035,0.093,0.0,0.0,0.018,0.042,0.033	0.044
6448	ENSG00000092841	MYL6	chr12	+	56552467	56553514	56552467	56552495	56553370	56553514	6448	246,593,872,533,502,309,70,158,223,362,407,289,64,215,212,27,439	156,252,210,181,356,104,115,33,160,205,110,88,321,20,106,4,94	365,362,140,669,427,167,0,19,241,340,195,289,102,165,398,499,144,167,110,135,145,356,0,230,170,59,236,655,1,470,483,595,683,146,381,250,70,298,161,235,104,354,674,439,292,300,0,0,1010,141,620	158,170,223,202,130,72,189,9,164,267,369,158,106,257,164,153,132,117,162,335,68,110,11,311,91,59,54,163,4,235,59,144,334,297,301,165,106,278,81,143,39,252,146,258,60,217,85,156,255,256,301	882	21	3.77648e-11	8.97543e-09	0.036,0.053,0.09,0.066,0.032,0.066,0.014,0.102,0.032,0.04,0.081,0.073,0.005,0.204,0.045,0.138,0.1	0.052,0.048,0.015,0.073,0.073,0.052,0.0,0.048,0.034,0.029,0.012,0.042,0.022,0.015,0.055,0.072,0.025,0.033,0.016,0.01,0.048,0.072,0.0,0.017,0.043,0.023,0.094,0.087,0.006,0.045,0.163,0.09,0.046,0.012,0.029,0.035,0.015,0.025,0.045,0.038,0.06,0.032,0.099,0.039,0.104,0.032,0.0,0.0,0.086,0.013,0.047	0.027
5624	ENSG00000164405	UQCRQ	chr5	+	132202560	132203379	132202560	132202727	132203179	132203379	5624	96,186,111,105,86,78,85,21,54,46,83,41,36,59,61,18,85	52,59,62,72,109,26,48,13,46,78,55,29,208,16,50,5,30	216,61,53,106,80,47,0,10,73,75,143,119,31,52,78,92,18,72,42,60,185,117,0,63,75,10,61,87,3,34,59,72,102,106,130,51,129,242,32,86,47,69,94,100,95,61,0,0,109,65,171	96,85,86,62,32,34,66,3,109,74,188,151,88,129,122,54,44,56,64,117,31,100,10,156,91,27,26,64,1,68,47,54,143,190,208,65,110,196,47,102,20,102,93,132,32,96,75,73,76,145,124	474	36	5.42281e-11	1.22099e-08	0.123,0.193,0.12,0.1,0.057,0.186,0.119,0.109,0.082,0.043,0.103,0.097,0.013,0.219,0.085,0.215,0.177	0.146,0.052,0.045,0.115,0.16,0.095,0.0,0.202,0.048,0.071,0.055,0.056,0.026,0.03,0.046,0.115,0.03,0.089,0.047,0.037,0.312,0.082,0.0,0.03,0.059,0.027,0.151,0.094,0.186,0.037,0.087,0.092,0.051,0.041,0.045,0.056,0.082,0.086,0.049,0.06,0.151,0.049,0.071,0.054,0.184,0.046,0.0,0.0,0.098,0.033,0.095	0.044
3583	ENSG00000167996	FTH1	chr11	-	61732458	61732987	61732458	61732584	61732840	61732987	3583	176,2446,1512,1333,2159,422,663,68,580,1281,111,405,139,229,144,406,840	1897,5089,4477,2912,2335,4154,4484,54,1992,3213,939,1100,599,213,521,561,1549	66,1538,159,2330,987,471,0,67,2161,167,336,337,70,170,1289,165,365,323,260,302,165,883,0,565,578,178,166,567,1,213,328,463,827,408,305,548,91,125,495,614,487,568,796,1608,154,496,0,0,547,165,533	953,1032,5512,4959,2657,1175,9392,73,1708,2116,1025,2837,1625,1156,1731,1634,2482,1042,5696,4902,679,511,231,940,541,742,806,1210,56,1382,517,1545,2046,1772,1591,1550,1729,1587,591,408,2830,2111,978,1824,824,1417,726,1491,1470,1516,1102	278	36	5.99634e-11	1.28262e-08	0.012,0.059,0.042,0.056,0.107,0.013,0.019,0.14,0.036,0.049,0.015,0.046,0.029,0.122,0.035,0.086,0.066	0.009,0.162,0.004,0.057,0.046,0.049,0.0,0.106,0.141,0.01,0.041,0.015,0.006,0.019,0.088,0.013,0.019,0.039,0.006,0.008,0.031,0.183,0.0,0.072,0.122,0.03,0.026,0.057,0.002,0.02,0.076,0.037,0.05,0.029,0.024,0.044,0.007,0.01,0.098,0.163,0.022,0.034,0.095,0.102,0.024,0.043,0.0,0.0,0.046,0.014,0.059	0.009
5518	ENSG00000160014	CALM3	chr19	+	47111738	47112238	47111738	47111845	47112102	47112238	5518	35,70,129,27,60,92,45,26,46,64,85,30,7,9,42,6,49	121,155,93,115,163,91,43,25,121,153,122,59,253,28,80,12,64	53,28,22,86,42,19,0,1,15,51,32,60,31,30,41,70,30,29,30,30,38,21,0,35,14,22,12,22,2,55,27,87,66,23,37,48,26,25,14,43,68,29,15,17,25,33,0,0,59,29,99	126,93,86,77,61,18,104,6,120,157,191,157,93,124,123,82,103,84,125,237,49,72,4,163,120,52,15,107,5,129,30,57,237,172,139,184,86,189,26,74,41,109,74,118,35,97,71,76,151,208,238	279	36	1.00833e-10	2.0541e-08	0.036,0.055,0.152,0.029,0.045,0.115,0.119,0.118,0.047,0.051,0.082,0.062,0.004,0.04,0.063,0.061,0.09	0.051,0.037,0.032,0.126,0.082,0.12,0.0,0.021,0.016,0.04,0.021,0.047,0.041,0.03,0.041,0.099,0.036,0.043,0.03,0.016,0.091,0.036,0.0,0.027,0.015,0.052,0.094,0.026,0.049,0.052,0.104,0.165,0.035,0.017,0.033,0.033,0.038,0.017,0.065,0.07,0.176,0.033,0.025,0.018,0.084,0.042,0.0,0.0,0.048,0.018,0.051	0.021
2671	ENSG00000100664	EIF5	chr14	+	103805508	103806140	103805508	103805670	103805975	103806140	2671	2,37,18,37,20,10,20,8,7,62,11,25,2,10,22,8,33	259,750,246,250,79,158,149,94,217,391,116,88,60,32,95,66,84	9,29,5,181,36,23,0,10,23,3,6,19,15,8,28,9,7,8,2,0,7,56,0,17,0,2,19,0,0,3,10,10,29,14,12,46,6,13,0,97,22,29,65,56,59,8,0,0,11,6,21	134,68,166,213,97,57,203,14,68,99,87,184,179,105,124,95,60,76,99,142,48,131,13,111,41,15,163,24,1,70,61,96,286,82,178,109,84,155,32,71,199,319,177,228,113,113,111,77,109,110,82	327	36	5.32365e-10	1.03521e-07	0.001,0.005,0.008,0.016,0.027,0.007,0.015,0.009,0.004,0.017,0.01,0.03,0.004,0.033,0.025,0.013,0.041	0.007,0.045,0.003,0.086,0.039,0.043,0.0,0.073,0.036,0.003,0.008,0.011,0.009,0.008,0.024,0.01,0.013,0.011,0.002,0.0,0.016,0.045,0.0,0.017,0.0,0.014,0.013,0.0,0.0,0.005,0.018,0.011,0.011,0.018,0.007,0.044,0.008,0.009,0.0,0.131,0.012,0.01,0.039,0.026,0.054,0.008,0.0,0.0,0.011,0.006,0.027	-0.004
573	ENSG00000136286	MYO1G	chr7	-	45011713	45014826	45011713	45011824	45014772	45014826	573	27,209,125,39,146,7,84,6,72,54,16,17,13,34,12,4,39	21,130,47,27,45,28,47,6,39,40,58,21,19,29,33,2,28	22,91,277,175,63,27,0,10,222,90,66,14,40,16,60,22,19,44,63,64,47,60,0,52,19,12,115,44,0,72,7,45,93,43,28,74,10,48,37,40,14,108,30,116,10,56,0,0,44,19,126	70,78,160,129,44,19,45,3,68,118,186,20,88,37,58,59,25,27,82,107,58,43,6,75,16,11,44,103,1,98,5,65,93,45,83,28,54,72,9,57,10,82,43,105,8,49,93,52,44,27,152	2970	36	5.69604e-10	1.05946e-07	0.015,0.019,0.031,0.017,0.038,0.003,0.021,0.012,0.022,0.016,0.003,0.01,0.008,0.014,0.004,0.024,0.017	0.004,0.014,0.021,0.016,0.017,0.017,0.0,0.039,0.038,0.009,0.004,0.008,0.005,0.005,0.012,0.004,0.009,0.019,0.009,0.007,0.01,0.017,0.0,0.008,0.014,0.013,0.031,0.005,0.0,0.009,0.017,0.008,0.012,0.011,0.004,0.031,0.002,0.008,0.047,0.008,0.017,0.016,0.008,0.013,0.015,0.014,0.0,0.0,0.012,0.008,0.01	0.004
946	ENSG00000204843	DCTN1	chr2	-	74595097	74596007	74595097	74595258	74595854	74596007	946	105,100,133,32,19,58,34,22,47,25,32,45,8,31,67,16,148	17,32,16,18,21,15,6,6,17,20,24,20,17,8,16,1,4	149,19,20,75,24,4,0,3,20,92,46,25,28,13,23,24,13,19,4,6,57,48,0,18,12,6,10,24,2,29,21,26,43,1,20,20,29,29,10,43,18,37,30,45,8,20,0,0,36,18,57	10,18,21,9,6,1,25,2,14,39,47,22,19,27,22,23,13,7,8,36,10,33,2,19,21,1,7,20,1,23,9,10,39,28,40,16,22,36,3,24,8,30,33,34,6,30,23,12,29,34,52	618	36	1.54002e-09	2.74509e-07	0.265,0.154,0.326,0.094,0.05,0.184,0.248,0.176,0.139,0.068,0.072,0.116,0.027,0.184,0.196,0.482,0.683	0.465,0.058,0.053,0.327,0.189,0.189,0.0,0.08,0.077,0.121,0.054,0.062,0.079,0.027,0.057,0.057,0.055,0.137,0.028,0.01,0.249,0.078,0.0,0.052,0.032,0.259,0.077,0.065,0.104,0.068,0.12,0.132,0.06,0.002,0.028,0.068,0.071,0.045,0.163,0.095,0.116,0.067,0.05,0.072,0.072,0.037,0.0,0.0,0.067,0.03,0.06	0.116
362	ENSG00000051523	CYBA	chr16	-	88713162	88713583	88713162	88713246	88713508	88713583	362	34,64,32,16,21,28,38,4,32,7,1,14,2,3,13,3,75	93,250,186,177,351,133,145,17,151,178,101,77,247,17,77,5,51	50,53,52,25,27,5,0,0,28,35,37,11,24,19,43,15,4,26,9,11,22,49,0,50,16,0,13,10,0,7,6,20,69,27,5,29,16,9,10,26,35,34,3,104,0,47,0,0,18,18,36	238,296,405,222,101,67,180,4,226,375,487,180,102,290,328,140,143,113,188,408,136,203,24,304,115,44,41,142,3,252,36,202,315,241,384,171,169,461,83,222,19,202,80,402,44,150,189,246,228,170,382	284	36	3.18364e-09	5.23831e-07	0.044,0.031,0.021,0.011,0.008,0.026,0.032,0.029,0.026,0.005,0.001,0.023,0.001,0.022,0.021,0.071,0.157	0.026,0.022,0.016,0.014,0.033,0.009,0.0,0.0,0.015,0.012,0.01,0.008,0.029,0.008,0.016,0.013,0.004,0.028,0.006,0.003,0.02,0.03,0.0,0.02,0.017,0.0,0.039,0.009,0.0,0.004,0.021,0.012,0.027,0.014,0.002,0.021,0.012,0.002,0.015,0.015,0.189,0.021,0.005,0.032,0.0,0.038,0.0,0.0,0.01,0.013,0.012	0.014
6353	ENSG00000075624	ACTB	chr7	-	5567911	5569031	5567911	5568350	5568791	5569031	6353	502,631,258,419,288,79,130,219,236,129,159,223,91,101,210,26,330	1447,2347,1193,627,1536,533,466,228,1087,1072,1058,430,1752,192,536,73,485	531,789,134,394,229,220,0,56,294,458,491,150,128,264,427,164,169,166,81,113,53,197,0,240,75,158,161,124,0,275,264,211,256,413,77,383,184,125,76,344,36,432,815,730,329,72,0,0,255,76,388	873,2073,1936,693,656,581,1103,24,908,1616,3171,1098,416,1546,965,556,450,410,887,1930,435,1111,86,1784,1081,446,251,1075,10,1153,273,607,1915,1928,1923,1280,700,1614,469,1054,136,1876,1039,2950,332,409,499,558,1360,1157,1641	463	36	3.156e-09	5.23831e-07	0.026,0.02,0.017,0.049,0.014,0.011,0.021,0.069,0.017,0.009,0.012,0.039,0.004,0.039,0.03,0.027,0.05	0.045,0.029,0.005,0.042,0.026,0.029,0.0,0.154,0.025,0.022,0.012,0.011,0.023,0.013,0.033,0.022,0.028,0.031,0.007,0.005,0.009,0.014,0.0,0.01,0.005,0.027,0.048,0.009,0.0,0.018,0.07,0.026,0.01,0.016,0.003,0.023,0.02,0.006,0.012,0.025,0.02,0.018,0.057,0.019,0.072,0.014,0.0,0.0,0.014,0.005,0.018	0.004
4571	ENSG00000115307	AUP1	chr2	-	74754067	74754490	74754067	74754186	74754374	74754490	4571	32,77,61,24,27,36,37,12,25,15,31,23,9,14,34,5,55	46,129,55,53,117,47,55,10,37,78,47,58,91,13,55,6,42	62,9,27,48,24,13,0,1,26,40,31,41,23,31,34,14,9,11,16,19,29,37,0,37,14,24,23,16,0,11,16,24,38,9,38,20,39,20,14,23,29,32,41,23,25,16,0,0,19,14,45	57,48,78,71,48,20,69,2,71,120,120,75,71,84,81,57,41,41,48,121,56,81,25,91,74,34,34,84,1,58,39,40,76,87,135,41,43,108,50,46,19,82,73,96,36,80,50,63,59,87,124	210	36	5.27602e-09	8.35956e-07	0.107,0.093,0.16,0.072,0.038,0.116,0.103,0.171,0.104,0.032,0.102,0.064,0.017,0.156,0.096,0.125,0.183	0.157,0.031,0.056,0.104,0.079,0.1,0.0,0.079,0.059,0.054,0.042,0.086,0.053,0.06,0.067,0.04,0.036,0.044,0.054,0.026,0.082,0.073,0.0,0.065,0.031,0.108,0.104,0.032,0.0,0.031,0.066,0.093,0.079,0.017,0.046,0.077,0.135,0.031,0.046,0.079,0.207,0.063,0.088,0.039,0.106,0.033,0.0,0.0,0.052,0.027,0.059	0.042
2757	ENSG00000172053	QARS	chr3	-	49135785	49136125	49135785	49135913	49136032	49136125	2757	43,47,18,23,23,37,46,9,10,4,27,31,2,1,22,13,38	89,109,109,106,109,81,116,16,65,156,102,68,57,11,68,17,103	57,6,14,30,27,11,0,0,37,47,13,31,32,15,15,12,2,16,6,2,23,3,0,9,2,5,8,13,0,10,13,22,17,10,6,17,30,17,8,35,21,14,12,13,8,18,0,0,13,12,23	141,57,95,60,48,24,153,9,46,155,127,105,149,63,86,117,58,67,104,132,82,76,11,58,101,17,25,114,1,86,26,117,184,92,137,37,165,202,34,62,43,101,99,71,41,58,75,77,70,74,168	141	36	1.49004e-08	2.27657e-06	0.11,0.099,0.04,0.052,0.051,0.104,0.092,0.126,0.038,0.007,0.063,0.104,0.009,0.023,0.076,0.163,0.086	0.094,0.026,0.036,0.113,0.126,0.105,0.0,0.0,0.17,0.072,0.025,0.07,0.052,0.057,0.043,0.026,0.009,0.057,0.015,0.004,0.067,0.01,0.0,0.038,0.005,0.07,0.076,0.028,0.0,0.029,0.113,0.046,0.023,0.027,0.011,0.105,0.044,0.021,0.057,0.126,0.111,0.034,0.03,0.045,0.047,0.073,0.0,0.0,0.045,0.04,0.034	0.025
443	ENSG00000198258	UBL5	chr19	+	9939002	9939351	9939002	9939069	9939267	9939351	443	102,155,132,29,56,49,81,34,62,92,116,48,10,5,106,11,35	101,104,77,115,125,55,76,15,60,85,51,45,236,12,73,8,70	107,17,56,100,75,25,0,0,18,133,34,100,79,69,55,60,18,40,75,45,104,20,0,39,20,13,15,37,0,77,23,50,83,21,43,45,82,80,14,46,62,67,107,23,23,54,0,0,28,73,103	88,91,125,77,57,40,60,7,110,113,175,135,80,97,93,60,38,65,56,128,53,119,11,150,100,23,35,57,1,97,41,57,148,153,164,43,76,145,35,87,36,111,92,184,32,85,77,105,83,127,154	220	36	2.27156e-08	3.35094e-06	0.142,0.196,0.219,0.04,0.068,0.127,0.149,0.271,0.145,0.15,0.271,0.149,0.007,0.064,0.192,0.184,0.076	0.166,0.03,0.068,0.175,0.177,0.093,0.0,0.0,0.026,0.161,0.031,0.108,0.139,0.104,0.088,0.141,0.072,0.091,0.18,0.054,0.243,0.027,0.0,0.041,0.032,0.085,0.066,0.096,0.0,0.115,0.084,0.126,0.084,0.022,0.041,0.146,0.15,0.083,0.061,0.08,0.22,0.09,0.16,0.02,0.105,0.094,0.0,0.0,0.052,0.086,0.099	0.058
3830	ENSG00000089053	ANAPC5	chr12	-	121783641	121784808	121783641	121783834	121784698	121784808	3830	184,551,172,180,107,141,129,182,102,92,202,163,25,57,158,41,216	44,93,26,91,51,50,21,34,57,119,65,40,60,21,23,7,17	277,169,16,248,86,121,0,13,96,239,411,84,73,139,209,70,56,259,12,20,289,467,0,137,116,24,44,40,7,166,110,364,398,102,82,72,63,101,59,272,134,236,205,332,64,212,0,0,205,178,366	77,82,41,34,23,12,32,5,53,69,135,97,31,77,39,51,35,64,42,80,54,96,6,88,113,8,9,25,3,80,14,66,175,54,149,34,40,165,25,85,22,148,98,119,28,64,59,54,103,83,162	886	36	7.25139e-08	1.03405e-05	0.145,0.194,0.212,0.074,0.079,0.103,0.2,0.179,0.068,0.03,0.112,0.142,0.017,0.099,0.218,0.192,0.34	0.128,0.077,0.016,0.229,0.132,0.291,0.0,0.096,0.069,0.123,0.11,0.034,0.087,0.068,0.179,0.053,0.061,0.141,0.011,0.01,0.179,0.165,0.0,0.059,0.04,0.109,0.166,0.061,0.087,0.078,0.242,0.183,0.085,0.071,0.022,0.079,0.06,0.024,0.088,0.115,0.198,0.061,0.078,0.102,0.085,0.119,0.0,0.0,0.075,0.08,0.084	0.049
5373	ENSG00000175061	C17orf76-AS1	chr17	+	16342640	16343567	16342640	16343017	16343498	16343567	5373	229,315,160,70,78,117,67,22,97,77,42,49,8,47,28,25,122	114,111,158,112,56,167,198,32,59,141,97,89,95,22,28,14,122	130,43,60,45,86,59,0,10,67,33,81,46,19,73,73,37,30,55,22,9,45,76,0,48,74,10,32,79,0,23,37,39,85,38,75,70,56,102,26,38,43,53,39,114,37,34,0,0,93,52,73	89,34,122,61,46,56,122,4,33,104,156,81,156,129,78,126,44,35,49,121,48,59,13,65,75,16,43,112,1,90,23,99,138,66,177,35,112,124,24,53,37,78,120,71,38,101,33,44,132,52,101	503	36	1.23395e-07	1.70285e-05	0.126,0.169,0.068,0.043,0.091,0.048,0.024,0.047,0.105,0.038,0.03,0.038,0.006,0.133,0.067,0.113,0.067	0.095,0.083,0.034,0.05,0.118,0.07,0.0,0.152,0.127,0.022,0.036,0.039,0.009,0.039,0.063,0.021,0.047,0.101,0.031,0.005,0.063,0.084,0.0,0.05,0.066,0.043,0.051,0.048,0.0,0.018,0.103,0.027,0.042,0.04,0.029,0.125,0.035,0.056,0.072,0.049,0.077,0.046,0.023,0.103,0.065,0.024,0.0,0.0,0.048,0.067,0.049	0.019
656	ENSG00000117335	CD46	chr1	+	207932983	207934791	207932983	207933069	207934593	207934791	656	314,309,170,256,49,161,194,43,96,57,72,239,4,46,133,97,586	70,97,26,30,30,49,47,13,22,29,13,47,20,12,38,8,47	356,73,79,313,99,101,0,2,89,252,38,55,58,38,153,81,39,56,17,15,119,151,0,19,7,4,194,11,2,64,23,97,140,34,36,111,73,93,19,161,141,183,92,69,127,126,0,0,38,160,164	48,30,25,55,26,5,42,2,19,57,22,27,19,27,18,23,19,19,25,29,12,26,1,45,13,2,48,17,0,35,4,19,97,31,49,29,17,37,23,15,30,50,17,55,18,38,25,21,61,21,15	1546	36	1.77926e-07	2.37865e-05	0.095,0.069,0.132,0.166,0.037,0.071,0.088,0.072,0.092,0.044,0.114,0.106,0.005,0.082,0.075,0.22,0.225	0.147,0.054,0.069,0.117,0.081,0.32,0.0,0.023,0.098,0.093,0.039,0.045,0.066,0.032,0.165,0.076,0.046,0.064,0.016,0.012,0.188,0.119,0.0,0.01,0.012,0.044,0.086,0.015,1.0,0.041,0.118,0.106,0.033,0.025,0.017,0.082,0.091,0.055,0.019,0.2,0.099,0.079,0.112,0.028,0.141,0.072,0.0,0.0,0.014,0.151,0.203	0.007
1151	ENSG00000132424	PNISR	chr6	-	99862447	99864304	99862447	99862566	99864224	99864304	1151	72,107,103,53,11,92,74,32,24,70,78,51,8,44,48,13,165	91,93,55,15,13,47,84,27,51,51,79,59,14,20,35,18,59	129,24,26,128,37,51,0,0,37,54,20,50,29,31,71,43,21,38,11,6,52,98,0,27,2,2,87,0,0,37,17,29,135,5,27,21,14,57,17,51,57,33,31,66,47,105,0,0,58,38,102	71,39,32,79,53,11,53,7,20,101,53,29,29,43,24,32,22,64,29,39,34,84,2,43,6,1,39,9,2,52,12,73,85,16,52,23,63,76,13,51,56,72,18,64,32,46,59,35,78,51,88	1680	36	4.6567e-07	6.03677e-05	0.017,0.024,0.039,0.07,0.018,0.04,0.019,0.025,0.01,0.029,0.021,0.018,0.012,0.045,0.029,0.015,0.057	0.037,0.013,0.017,0.034,0.015,0.09,0.0,0.0,0.038,0.011,0.008,0.036,0.021,0.015,0.06,0.028,0.02,0.013,0.008,0.003,0.032,0.024,0.0,0.013,0.007,0.041,0.046,0.0,0.0,0.015,0.029,0.008,0.033,0.007,0.011,0.019,0.005,0.016,0.027,0.021,0.021,0.01,0.036,0.022,0.031,0.047,0.0,0.0,0.016,0.016,0.024	0.008
5747	ENSG00000196262	PPIA	chr7	+	44838990	44839473	44838990	44839079	44839300	44839473	5747	124,126,63,45,34,43,62,16,51,16,22,43,2,27,27,7,77	72,116,83,115,166,75,81,20,55,135,95,93,180,12,46,6,66	125,22,42,118,58,28,0,3,33,42,48,33,31,18,99,30,10,52,14,14,33,47,0,30,29,2,77,27,1,29,29,54,116,13,23,27,39,76,12,57,71,77,36,52,13,30,0,0,42,26,84	148,97,162,126,62,38,108,8,134,143,289,161,83,154,113,99,62,88,88,156,52,108,6,140,100,19,29,84,0,120,50,100,196,209,253,59,146,191,48,126,23,132,109,174,43,115,79,88,126,67,144	243	36	5.08871e-07	6.40279e-05	0.203,0.139,0.101,0.055,0.029,0.078,0.102,0.106,0.121,0.017,0.033,0.064,0.002,0.25,0.08,0.147,0.147	0.111,0.033,0.037,0.122,0.122,0.098,0.0,0.053,0.035,0.042,0.024,0.029,0.052,0.017,0.115,0.043,0.023,0.08,0.023,0.013,0.086,0.061,0.0,0.031,0.041,0.015,0.282,0.045,1.0,0.035,0.079,0.074,0.081,0.009,0.013,0.063,0.038,0.056,0.036,0.063,0.314,0.08,0.047,0.042,0.043,0.037,0.0,0.0,0.047,0.054,0.08	0.022
4802	ENSG00000072778	ACADVL	chr17	+	7124084	7124377	7124084	7124149	7124242	7124377	4802	36,74,56,11,24,35,22,7,13,15,19,37,4,0,19,7,62	52,89,64,59,65,49,28,14,28,56,54,53,35,7,44,3,42	31,7,8,90,80,16,0,0,14,44,20,22,15,17,20,22,7,15,9,2,7,12,0,15,14,3,20,8,0,17,6,110,35,8,9,26,15,4,7,34,87,24,11,22,16,26,0,0,30,5,35	71,91,95,83,39,25,35,3,79,100,97,41,82,100,65,38,26,47,49,68,50,87,17,70,84,13,41,43,6,38,5,73,93,70,99,44,47,104,35,69,25,70,42,136,15,98,37,64,49,67,145	115	36	5.45375e-07	6.66604e-05	0.178,0.207,0.215,0.055,0.104,0.183,0.197,0.135,0.127,0.077,0.099,0.179,0.035,0.0,0.119,0.422,0.316	0.12,0.024,0.026,0.253,0.391,0.167,0.0,0.0,0.053,0.121,0.061,0.144,0.054,0.051,0.088,0.153,0.078,0.091,0.054,0.009,0.042,0.041,0.0,0.063,0.05,0.067,0.132,0.055,0.0,0.123,0.273,0.321,0.105,0.035,0.028,0.156,0.091,0.012,0.059,0.134,0.521,0.097,0.076,0.048,0.25,0.077,0.0,0.0,0.161,0.023,0.07	0.057
5896	ENSG00000177731	FLII	chr17	-	18148868	18149376	18148868	18148974	18149057	18149376	5896	39,28,37,8,12,11,19,13,2,13,14,10,4,5,19,4,27	42,122,49,60,140,63,34,24,33,110,64,42,52,33,37,8,45	19,7,8,39,21,8,0,1,10,57,13,10,17,9,7,4,1,12,3,4,8,12,0,11,8,10,7,7,1,13,10,28,14,4,6,5,15,3,15,5,17,7,9,5,3,4,0,0,15,4,13	66,89,70,97,47,27,67,2,70,140,146,42,36,69,75,68,36,42,28,162,25,82,22,84,95,16,26,78,2,107,10,41,113,88,68,39,21,45,45,62,22,101,69,127,15,65,33,59,87,41,88	105	36	6.51228e-07	7.73876e-05	0.241,0.073,0.206,0.044,0.029,0.056,0.161,0.157,0.02,0.039,0.07,0.075,0.026,0.049,0.15,0.146,0.171	0.09,0.026,0.038,0.121,0.133,0.092,0.0,0.146,0.047,0.122,0.03,0.075,0.139,0.043,0.031,0.02,0.009,0.089,0.035,0.008,0.099,0.048,0.0,0.043,0.028,0.176,0.085,0.03,0.146,0.04,0.255,0.19,0.041,0.015,0.029,0.042,0.197,0.022,0.103,0.027,0.209,0.023,0.043,0.013,0.064,0.021,0.0,0.0,0.056,0.032,0.048	0.034
2003	ENSG00000166986	MARS	chr12	+	57910027	57910438	57910027	57910120	57910217	57910438	2003	29,105,37,8,17,17,21,6,14,18,20,19,7,4,34,7,23	63,139,60,73,113,43,30,13,29,49,49,57,51,12,31,13,55	17,13,14,20,23,11,0,1,13,49,15,20,11,4,3,4,7,14,7,9,15,13,0,5,18,11,20,11,0,11,11,27,43,3,3,11,11,4,9,7,50,12,34,7,10,10,0,0,5,2,13	54,62,28,57,27,23,44,1,44,109,79,55,13,50,55,36,24,48,16,45,33,82,24,53,68,12,55,66,2,44,31,51,102,66,63,21,29,41,56,49,27,101,63,70,24,60,32,46,46,37,70	119	36	9.01686e-07	0.000104254	0.122,0.186,0.157,0.032,0.044,0.107,0.175,0.123,0.127,0.1,0.11,0.092,0.04,0.092,0.249,0.14,0.112	0.087,0.06,0.131,0.096,0.205,0.126,0.0,0.232,0.082,0.12,0.054,0.099,0.204,0.024,0.016,0.033,0.081,0.081,0.117,0.057,0.121,0.046,0.0,0.028,0.074,0.217,0.099,0.048,0.0,0.07,0.097,0.138,0.113,0.014,0.014,0.137,0.103,0.029,0.046,0.041,0.359,0.035,0.14,0.029,0.112,0.048,0.0,0.0,0.032,0.016,0.053	0.036
3262	ENSG00000151923	TIAL1	chr10	-	121336122	121336715	121336122	121336262	121336591	121336715	3262	200,242,195,87,149,126,127,27,64,87,90,245,14,60,142,56,299	58,48,15,36,27,17,26,8,15,23,10,22,46,7,30,7,20	200,54,51,244,77,61,0,7,183,295,58,82,71,53,109,60,36,89,18,24,84,138,0,53,20,43,61,19,2,95,68,122,128,57,42,51,76,83,26,178,102,46,72,82,81,116,0,0,63,65,125	9,24,38,49,13,11,29,4,35,42,65,21,17,18,23,13,18,24,10,39,7,48,2,45,45,9,30,35,1,18,8,23,55,54,47,25,38,15,17,20,30,50,42,51,20,38,12,23,32,16,29	351	36	1.04549e-06	0.0001177	0.261,0.341,0.571,0.199,0.361,0.432,0.334,0.257,0.304,0.28,0.48,0.533,0.03,0.468,0.327,0.451,0.605	0.695,0.188,0.121,0.338,0.378,0.363,0.0,0.152,0.349,0.419,0.084,0.286,0.3,0.232,0.327,0.321,0.17,0.276,0.156,0.059,0.552,0.228,0.0,0.108,0.044,0.329,0.173,0.053,0.17,0.351,0.466,0.352,0.193,0.098,0.084,0.173,0.17,0.362,0.136,0.477,0.259,0.086,0.15,0.142,0.293,0.238,0.0,0.0,0.168,0.294,0.307	0.138
4809	ENSG00000072778	ACADVL	chr17	+	7127131	7127388	7127131	7127194	7127286	7127388	4809	37,78,64,25,54,32,19,18,25,15,20,33,4,6,18,4,39	57,135,89,100,127,66,53,17,36,68,67,74,55,14,58,11,76	22,11,11,84,72,7,0,0,16,58,22,25,13,28,19,21,10,23,8,9,12,22,0,35,29,16,18,12,1,31,12,121,44,14,11,24,16,6,14,23,68,21,17,28,24,44,0,0,34,15,26	89,97,122,81,76,21,51,8,185,110,144,70,106,152,111,48,50,65,65,98,59,104,32,79,120,15,41,77,0,51,26,116,126,79,114,61,59,108,37,99,29,98,88,171,26,120,51,84,72,63,147	114	36	1.16143e-06	0.0001274	0.17,0.154,0.185,0.073,0.118,0.133,0.102,0.251,0.18,0.065,0.086,0.123,0.022,0.119,0.089,0.103,0.139	0.072,0.035,0.028,0.247,0.23,0.095,0.0,0.0,0.027,0.143,0.046,0.101,0.037,0.055,0.051,0.121,0.059,0.101,0.037,0.028,0.06,0.063,0.0,0.123,0.071,0.252,0.122,0.047,1.0,0.161,0.127,0.248,0.099,0.053,0.03,0.111,0.079,0.017,0.107,0.068,0.425,0.063,0.057,0.049,0.226,0.104,0.0,0.0,0.13,0.07,0.053	0.016
1088	ENSG00000089327	FXYD5	chr19	+	35657044	35657228	35657044	35657074	35657153	35657228	1088	4,19,6,6,0,5,3,2,10,4,3,4,0,0,3,0,11	20,50,32,39,54,40,35,3,30,21,26,12,23,3,19,1,14	2,4,0,7,3,0,0,1,2,6,1,2,1,1,1,1,0,11,5,0,2,3,0,0,4,0,5,4,0,1,3,6,9,1,0,2,4,2,3,3,1,1,3,3,1,1,0,0,3,0,4	51,43,45,36,12,10,52,1,15,72,30,25,28,46,36,33,14,33,18,74,19,23,4,35,23,4,9,35,1,45,5,29,36,82,39,8,48,91,14,14,8,17,21,44,3,17,28,15,40,39,47	88	23	1.89988e-06	0.000198237	0.05,0.09,0.047,0.039,0.0,0.032,0.022,0.148,0.08,0.047,0.029,0.08,0.0,0.0,0.04,0.0,0.17	0.01,0.024,0.0,0.048,0.061,0.0,0.0,0.207,0.034,0.021,0.009,0.02,0.009,0.006,0.007,0.008,0.0,0.08,0.068,0.0,0.027,0.033,0.0,0.0,0.043,0.0,0.127,0.029,0.0,0.006,0.136,0.051,0.061,0.003,0.0,0.061,0.021,0.006,0.053,0.053,0.032,0.015,0.036,0.018,0.08,0.015,0.0,0.0,0.019,0.0,0.022	0.021
4743	ENSG00000162032	SPSB3	chr16	-	1827747	1828613	1827747	1827873	1827946	1828613	4743	5,4,3,1,2,4,4,1,0,1,2,2,0,0,5,0,1	21,35,11,21,17,21,20,2,13,14,19,26,9,3,17,1,27	8,3,6,9,0,0,0,0,2,4,6,11,0,6,10,1,3,8,1,2,11,5,0,3,1,2,3,4,0,5,5,4,11,2,4,12,5,4,0,12,3,5,20,9,5,4,0,0,2,0,11	11,11,10,16,9,5,22,2,17,20,9,14,9,8,14,12,5,11,3,19,18,13,2,15,11,8,7,24,2,14,4,8,33,16,12,14,18,13,15,10,22,13,30,16,7,6,16,13,11,15,24	95	36	1.89044e-06	0.000198237	0.083,0.042,0.094,0.018,0.043,0.067,0.07,0.159,0.0,0.026,0.038,0.028,0.0,0.0,0.1,0.0,0.014	0.216,0.094,0.185,0.176,0.0,0.0,0.0,0.0,0.043,0.07,0.202,0.229,0.0,0.221,0.213,0.031,0.185,0.216,0.112,0.038,0.188,0.127,0.0,0.07,0.033,0.087,0.14,0.059,0.0,0.119,0.321,0.159,0.112,0.045,0.112,0.245,0.095,0.104,0.0,0.313,0.049,0.127,0.202,0.176,0.213,0.202,0.0,0.0,0.064,0.0,0.148	-0.067
278	ENSG00000100911	PSME2	chr14	-	24614587	24615449	24614587	24614674	24614918	24615449	278	15,13,5,23,8,2,4,1,4,8,4,10,6,16,8,0,15	27,70,23,39,53,13,20,4,23,53,26,32,48,4,23,2,10	17,9,16,41,6,7,0,1,8,35,7,5,14,5,9,14,3,6,1,2,2,14,0,3,2,1,10,14,0,11,4,9,10,4,0,1,3,4,0,9,21,6,5,16,6,37,0,0,18,7,21	37,83,69,50,17,17,28,2,66,71,99,58,31,75,62,35,29,37,31,78,31,104,4,82,40,8,16,46,2,66,11,30,114,68,103,32,38,94,18,65,19,76,38,80,16,63,41,43,57,81,106	266	36	2.09621e-06	0.000213514	0.07,0.025,0.029,0.074,0.02,0.02,0.026,0.033,0.023,0.02,0.02,0.041,0.017,0.351,0.045,0.0,0.169	0.059,0.014,0.03,0.1,0.046,0.053,0.0,0.063,0.016,0.063,0.009,0.012,0.058,0.009,0.019,0.051,0.014,0.021,0.004,0.003,0.009,0.018,0.0,0.005,0.007,0.017,0.078,0.04,0.0,0.022,0.047,0.039,0.012,0.008,0.0,0.004,0.011,0.006,0.0,0.018,0.13,0.011,0.017,0.026,0.048,0.074,0.0,0.0,0.041,0.012,0.026	0.031
2195	ENSG00000169714	CNBP	chr3	-	128889921	128890381	128889921	128890123	128890288	128890381	2195	30,44,33,13,22,23,19,7,5,6,1,5,0,6,12,7,20	43,48,65,52,75,49,80,12,41,35,43,40,31,7,79,6,29	38,3,12,37,13,9,0,1,107,10,12,14,9,10,25,6,19,5,6,10,11,8,0,8,9,2,11,4,2,12,5,5,30,5,8,14,12,20,10,6,20,13,0,15,1,8,0,0,14,6,15	122,43,102,111,54,17,67,2,73,158,87,50,63,64,32,46,51,27,112,129,26,48,4,49,30,12,25,69,1,48,12,41,58,61,135,58,82,110,13,38,30,84,50,69,10,66,34,29,63,36,86	187	36	2.24695e-06	0.000223545	0.118,0.15,0.089,0.046,0.053,0.083,0.044,0.101,0.023,0.032,0.004,0.023,0.0,0.142,0.028,0.183,0.117	0.057,0.013,0.022,0.06,0.044,0.092,0.0,0.088,0.22,0.012,0.026,0.051,0.027,0.029,0.131,0.024,0.067,0.034,0.01,0.015,0.075,0.031,0.0,0.03,0.055,0.031,0.078,0.011,0.278,0.046,0.074,0.023,0.091,0.016,0.011,0.044,0.027,0.034,0.129,0.03,0.114,0.029,0.0,0.04,0.019,0.023,0.0,0.0,0.041,0.031,0.032	0.024
5946	ENSG00000135596	MICAL1	chr6	-	109772802	109773604	109772802	109772903	109773448	109773604	5946	228,438,334,74,50,231,243,62,117,69,60,167,17,54,134,113,397	4,29,10,2,6,6,7,2,9,8,9,9,8,5,5,2,17	231,181,142,399,402,218,0,11,434,276,741,47,101,158,395,62,62,83,19,39,109,231,0,222,66,87,96,76,1,131,33,322,293,75,36,146,88,40,69,172,262,147,91,346,73,217,0,0,161,122,240	14,37,19,12,21,13,8,0,32,22,156,7,5,20,34,11,5,14,16,31,19,35,4,39,9,17,2,17,0,15,2,20,43,22,9,10,5,25,7,17,10,19,14,53,2,15,23,19,28,6,43	567	36	2.53198e-06	0.000246177	0.784,0.49,0.68,0.701,0.346,0.71,0.688,0.663,0.452,0.354,0.297,0.541,0.119,0.407,0.63,0.782,0.597	0.512,0.237,0.322,0.679,0.549,0.516,0.0,1.0,0.463,0.443,0.232,0.299,0.562,0.334,0.425,0.264,0.44,0.273,0.07,0.074,0.267,0.295,0.0,0.265,0.318,0.245,0.753,0.221,1.0,0.357,0.512,0.505,0.302,0.178,0.203,0.481,0.528,0.092,0.385,0.391,0.625,0.329,0.292,0.293,0.699,0.479,0.0,0.0,0.267,0.564,0.262	0.175
284	ENSG00000100911	PSME2	chr14	-	24613608	24614364	24613608	24613677	24614266	24614364	284	82,94,72,90,48,34,49,27,7,63,33,51,12,37,63,5,53	26,84,39,82,97,31,19,12,32,70,39,39,78,3,26,0,16	106,37,44,231,39,40,0,0,72,152,39,36,48,35,48,19,7,43,11,6,21,73,0,58,23,14,62,70,0,44,31,71,62,23,16,25,46,17,28,53,123,24,25,58,31,139,0,0,60,47,94	72,128,91,81,30,21,37,2,96,131,198,83,31,170,109,90,43,48,40,120,34,136,8,106,70,15,26,84,2,94,20,69,160,95,156,36,64,188,28,98,19,98,62,166,17,76,64,41,86,141,197	611	36	2.98652e-06	0.000283919	0.157,0.062,0.098,0.061,0.028,0.061,0.132,0.117,0.013,0.05,0.047,0.072,0.009,0.421,0.125,1.0,0.163	0.08,0.017,0.028,0.144,0.071,0.101,0.0,0.0,0.042,0.064,0.011,0.025,0.084,0.012,0.025,0.012,0.01,0.05,0.016,0.003,0.035,0.031,0.0,0.031,0.019,0.052,0.123,0.047,0.0,0.027,0.084,0.057,0.022,0.014,0.006,0.039,0.041,0.005,0.056,0.031,0.276,0.014,0.023,0.02,0.097,0.097,0.0,0.0,0.039,0.019,0.027	0.112
4607	ENSG00000004534	RBM6	chr3	+	50098894	50099541	50098894	50098980	50099394	50099541	4607	153,164,69,164,134,80,66,7,36,38,35,162,15,33,75,34,283	21,21,6,16,10,7,6,3,5,21,8,13,15,3,11,2,6	118,31,32,116,63,28,0,5,126,118,46,30,30,20,62,33,25,53,8,10,40,84,0,37,59,21,45,14,9,20,51,88,59,58,15,26,63,29,51,66,98,29,78,92,42,45,0,0,55,28,80	15,32,5,10,6,3,9,1,6,9,61,21,1,16,19,9,4,7,6,13,5,45,2,18,53,7,6,9,0,13,3,10,30,33,8,5,10,11,6,11,12,20,52,36,3,11,18,7,23,10,31	436	36	5.35571e-06	0.000498081	0.376,0.392,0.487,0.458,0.525,0.486,0.476,0.162,0.373,0.13,0.265,0.507,0.076,0.476,0.36,0.584,0.796	0.394,0.074,0.346,0.489,0.464,0.435,0.0,0.292,0.634,0.52,0.059,0.106,0.712,0.094,0.212,0.232,0.34,0.385,0.099,0.06,0.398,0.134,0.0,0.145,0.084,0.199,0.382,0.114,1.0,0.113,0.584,0.421,0.14,0.127,0.134,0.3,0.342,0.179,0.412,0.331,0.403,0.107,0.11,0.174,0.536,0.252,0.0,0.0,0.165,0.188,0.176	0.141
3579	ENSG00000205581	HMGN1	chr21	-	40717755	40719218	40717755	40717884	40719172	40719218	3579	1.38224e+62	1,4,4,0,2,7,1,1,1,5,3,1,0,0,0,1,1	3057,1246,721,2053,1439,1161,0,85,1109,1671,3071,1228,836,995,2450,841,283,1098,220,157,878,1964,0,1732,334,142,594,112,6,1161,1040,2581,2803,438,1017,1012,484,1421,220,2222,743,1294,2194,1879,399,1229,0,0,1882,1334,2588	8,1,3,4,4,0,2,0,1,2,1,2,4,8,4,0,2,2,2,0,0,3,1,3,3,1,1,4,0,3,0,4,2,1,0,3,3,7,0,1,2,2,2,1,0,2,3,5,3,4,4	1310	36	6.48378e-06	0.000590162	0.974,0.942,0.94,1.0,0.942,0.867,0.957,0.958,0.964,0.859,0.927,0.967,1.0,1.0,1.0,0.905,0.98	0.913,0.972,0.869,0.934,0.908,1.0,0.0,1.0,0.968,0.958,0.988,0.944,0.852,0.774,0.944,1.0,0.795,0.938,0.751,1.0,1.0,0.947,0.0,0.941,0.754,0.796,0.942,0.435,1.0,0.914,1.0,0.947,0.975,0.923,1.0,0.903,0.816,0.848,1.0,0.984,0.911,0.947,0.968,0.981,1.0,0.944,0.0,0.0,0.945,0.902,0.947	0.105
68	ENSG00000206503	HLA-A	chr6	+	29910533	29911320	29910533	29910803	29911044	29911320	68	57,599,277,182,128,108,124,3,112,397,127,163,28,21,112,14,101	17,739,512,324,90,60,320,8,131,88,32,50,72,18,96,17,172	99,162,44,122,105,46,0,13,72,223,45,200,82,63,364,139,123,50,30,73,125,136,0,93,36,23,270,124,0,75,64,207,50,80,100,156,41,76,48,227,180,180,102,262,85,112,0,0,274,229,209	247,108,20,21,143,25,242,5,71,162,116,136,191,131,425,265,350,24,360,333,112,108,16,50,173,23,234,445,1,160,48,259,250,121,129,280,339,171,62,260,122,171,45,254,12,71,251,42,138,323,197	263	36	8.85731e-06	0.000789407	0.315,0.1,0.069,0.071,0.163,0.198,0.05,0.049,0.105,0.382,0.352,0.309,0.051,0.138,0.138,0.101,0.074	0.052,0.17,0.231,0.443,0.091,0.201,0.0,0.262,0.122,0.159,0.05,0.168,0.056,0.062,0.105,0.067,0.046,0.222,0.011,0.029,0.133,0.147,0.0,0.203,0.028,0.12,0.136,0.037,0.0,0.06,0.154,0.099,0.027,0.083,0.096,0.071,0.016,0.057,0.096,0.107,0.168,0.126,0.237,0.124,0.492,0.178,0.0,0.0,0.214,0.088,0.127	0.04
1519	ENSG00000168397	ATG4B	chr2	+	242590424	242590750	242590424	242590526	242590678	242590750	1519	8,14,13,7,10,17,3,6,2,5,0,5,0,5,4,3,16	37,58,20,31,17,24,17,8,29,58,20,26,17,7,21,6,15	4,0,3,16,7,0,0,0,2,5,6,7,1,8,8,1,4,0,3,1,14,8,0,1,6,3,0,2,0,0,1,1,26,2,3,7,3,3,1,5,7,3,4,3,2,8,0,0,6,3,1	32,23,33,41,28,5,42,2,18,26,59,24,17,25,23,25,7,10,21,42,18,37,3,20,41,2,23,32,1,21,12,15,56,34,41,19,21,44,4,26,24,63,38,44,12,45,27,19,25,41,39	174	36	9.53366e-06	0.000832347	0.043,0.048,0.119,0.045,0.108,0.128,0.035,0.134,0.014,0.018,0.0,0.038,0.0,0.129,0.038,0.094,0.181	0.025,0.0,0.018,0.075,0.049,0.0,0.0,0.0,0.022,0.038,0.021,0.057,0.012,0.062,0.067,0.008,0.106,0.0,0.029,0.005,0.139,0.043,0.0,0.01,0.029,0.237,0.0,0.013,0.0,0.0,0.017,0.014,0.088,0.012,0.015,0.071,0.029,0.014,0.049,0.038,0.057,0.01,0.021,0.014,0.033,0.035,0.0,0.0,0.047,0.015,0.005	0.037
1361	ENSG00000115234	SNX17	chr2	+	27596951	27597300	27596951	27597042	27597212	27597300	1361	3,7,6,3,0,2,7,4,2,3,4,3,0,0,5,1,6	37,58,20,57,67,29,30,8,22,60,24,41,69,13,25,1,25	2,0,3,5,10,2,0,0,1,5,2,2,2,1,1,1,2,0,2,2,3,1,0,0,0,4,1,2,0,2,0,2,1,2,1,3,4,5,2,1,6,3,0,0,1,5,0,0,3,0,4	60,40,50,37,26,4,38,5,49,58,139,38,63,57,45,36,31,41,35,63,21,71,6,75,93,12,19,73,1,53,14,17,94,70,92,20,57,84,16,51,26,93,47,76,15,41,42,40,38,36,111	192	36	1.18753e-05	0.00101605	0.015,0.022,0.053,0.01,0.0,0.013,0.042,0.086,0.017,0.009,0.03,0.014,0.0,0.0,0.036,0.158,0.043	0.006,0.0,0.011,0.025,0.067,0.086,0.0,0.0,0.004,0.016,0.003,0.01,0.006,0.003,0.004,0.005,0.012,0.0,0.011,0.006,0.026,0.003,0.0,0.0,0.0,0.059,0.01,0.005,0.0,0.007,0.0,0.022,0.002,0.005,0.002,0.027,0.013,0.011,0.023,0.004,0.041,0.006,0.0,0.0,0.012,0.022,0.0,0.0,0.015,0.0,0.007	0.021
6371	ENSG00000073584	SMARCE1	chr17	-	38787843	38788619	38787843	38787945	38788446	38788619	6371	38,49,27,22,37,33,49,18,10,10,20,24,0,16,25,6,69	61,59,32,45,41,18,57,10,25,39,37,56,41,11,69,4,45	52,5,4,34,47,7,0,2,28,36,14,19,10,9,35,21,4,21,2,6,16,27,0,16,1,4,24,2,3,18,3,15,55,12,13,10,55,34,7,31,32,10,9,11,15,60,0,0,12,41,39	85,21,94,43,45,5,65,2,31,90,43,52,85,27,22,35,22,18,55,73,20,38,1,25,21,7,23,41,0,63,13,18,67,50,75,12,104,78,11,37,33,78,33,41,13,45,20,15,33,68,60	523	36	1.38989e-05	0.00116587	0.041,0.054,0.055,0.033,0.058,0.112,0.056,0.11,0.027,0.017,0.036,0.029,0.0,0.091,0.024,0.094,0.095	0.04,0.016,0.003,0.052,0.067,0.088,0.0,0.064,0.059,0.027,0.022,0.025,0.008,0.022,0.099,0.04,0.012,0.074,0.002,0.006,0.052,0.047,0.0,0.042,0.003,0.038,0.067,0.003,1.0,0.019,0.016,0.054,0.053,0.016,0.012,0.054,0.035,0.029,0.042,0.055,0.063,0.009,0.018,0.018,0.074,0.084,0.0,0.0,0.024,0.04,0.043	0.001
6644	ENSG00000165283	STOML2	chr9	-	35100594	35101008	35100594	35100723	35100928	35101008	6644	11,9,7,14,4,5,16,5,3,4,1,0,0,0,5,2,12	22,31,11,41,33,17,24,6,14,34,21,25,45,7,23,1,11	18,0,5,10,4,7,0,0,3,10,6,1,6,4,10,11,1,0,5,3,5,1,0,2,1,2,3,5,0,2,4,4,6,3,5,5,4,3,0,8,16,1,2,5,4,2,0,0,2,6,6	26,19,44,25,14,6,33,5,31,39,34,40,57,34,27,36,20,17,19,39,22,40,2,25,48,8,19,26,1,24,11,18,51,46,67,23,40,50,15,34,7,30,29,38,11,48,30,38,23,55,61	227	36	2.29532e-05	0.00188834	0.073,0.044,0.092,0.051,0.019,0.045,0.096,0.117,0.033,0.018,0.007,0.0,0.0,0.0,0.033,0.241,0.147	0.099,0.0,0.018,0.06,0.043,0.156,0.0,0.0,0.015,0.039,0.027,0.004,0.016,0.018,0.055,0.046,0.008,0.0,0.04,0.012,0.035,0.004,0.0,0.013,0.003,0.038,0.024,0.03,0.0,0.013,0.055,0.034,0.018,0.01,0.012,0.033,0.016,0.009,0.0,0.036,0.266,0.005,0.011,0.02,0.055,0.007,0.0,0.0,0.014,0.017,0.015	0.031
1593	ENSG00000013306	SLC25A39	chr17	-	42397563	42397804	42397563	42397644	42397722	42397804	1593	9,8,11,3,4,4,5,1,4,3,4,2,1,0,1,1,5	7,14,13,10,15,5,6,4,8,16,17,5,16,2,3,2,15	6,1,3,6,3,2,0,0,2,13,4,19,4,6,4,2,3,5,1,3,2,2,0,7,2,1,22,2,4,4,7,6,12,0,11,39,5,4,2,3,7,6,4,1,38,2,0,0,6,4,9	16,15,19,12,9,4,15,3,19,21,37,49,18,22,13,21,8,7,10,14,8,16,3,17,5,14,114,14,28,11,27,11,103,22,32,190,20,39,2,11,21,16,14,19,159,23,11,15,27,18,37	100	36	3.24531e-05	0.00257101	0.316,0.171,0.233,0.097,0.088,0.224,0.231,0.083,0.153,0.063,0.078,0.126,0.022,0.0,0.107,0.153,0.107	0.119,0.023,0.054,0.153,0.107,0.153,0.0,0.0,0.037,0.182,0.037,0.122,0.074,0.089,0.1,0.033,0.119,0.205,0.035,0.072,0.083,0.043,0.0,0.129,0.126,0.025,0.065,0.049,0.049,0.116,0.085,0.164,0.04,0.0,0.11,0.069,0.083,0.036,0.265,0.089,0.107,0.119,0.093,0.019,0.079,0.03,0.0,0.0,0.074,0.074,0.081	0.054
1655	ENSG00000160948	VPS28	chr8	-	145650328	145651155	145650328	145650434	145651065	145651155	1655	179,122,112,64,95,126,148,29,52,46,101,119,14,20,139,22,217	28,64,24,33,62,25,19,10,25,42,29,25,49,7,27,6,30	212,62,59,125,59,48,0,7,98,153,72,63,46,71,95,85,25,64,12,27,120,65,0,65,48,53,77,104,2,67,71,93,140,46,29,73,64,69,46,122,77,106,76,69,47,49,0,0,150,49,169	33,38,33,32,15,7,38,1,36,51,54,27,23,38,39,32,36,23,24,77,22,28,3,22,43,7,12,44,3,48,6,20,66,50,45,26,25,49,23,39,9,36,41,48,19,27,49,41,71,23,72	653	36	3.18687e-05	0.00257101	0.261,0.095,0.205,0.097,0.078,0.217,0.3,0.138,0.103,0.057,0.161,0.208,0.016,0.136,0.221,0.168,0.285	0.262,0.083,0.09,0.177,0.178,0.274,0.0,0.278,0.13,0.142,0.068,0.114,0.099,0.093,0.118,0.128,0.037,0.133,0.027,0.019,0.231,0.113,0.0,0.14,0.058,0.294,0.261,0.115,0.035,0.071,0.395,0.204,0.105,0.048,0.034,0.134,0.124,0.072,0.099,0.147,0.32,0.14,0.093,0.073,0.12,0.091,0.0,0.0,0.104,0.105,0.115	0.038
1072	ENSG00000167526	RPL13	chr16	+	89627634	89628159	89627634	89627776	89627985	89628159	1072	100,276,218,81,247,191,257,33,138,171,167,128,49,29,178,46,136	828,682,898,1106,1346,1223,1402,75,662,1258,1470,692,731,31,718,47,940	161,99,144,115,146,129,0,17,63,417,106,348,207,118,127,245,77,156,120,304,105,127,0,84,229,49,74,165,2,172,78,378,149,114,229,95,113,228,42,91,326,90,376,109,104,97,0,0,174,99,480	1318,485,1314,678,684,384,1409,45,522,1740,825,1178,1430,1080,1058,1474,554,677,957,1995,1004,585,107,643,1194,235,442,1306,17,910,435,1077,934,818,2507,641,1577,2643,300,755,499,675,1348,814,354,907,1030,1004,1140,610,2219	231	36	3.36798e-05	0.00257289	0.018,0.059,0.036,0.011,0.028,0.024,0.028,0.064,0.031,0.021,0.017,0.028,0.01,0.127,0.037,0.132,0.022	0.019,0.031,0.017,0.026,0.032,0.05,0.0,0.056,0.018,0.036,0.02,0.044,0.022,0.017,0.018,0.025,0.021,0.035,0.019,0.023,0.016,0.033,0.0,0.02,0.029,0.031,0.025,0.019,0.018,0.029,0.027,0.052,0.024,0.021,0.014,0.023,0.011,0.013,0.021,0.018,0.092,0.02,0.042,0.02,0.044,0.016,0.0,0.0,0.023,0.025,0.033	0.016
4843	ENSG00000147140	NONO	chrX	+	70517685	70518358	70517685	70517788	70518318	70518358	4843	1176,1777,2040,536,817,1337,923,576,505,743,860,1145,49,281,1385,615,1993	85,70,34,64,44,40,53,3,44,80,44,51,46,9,43,4,35	1998,300,449,2269,1457,559,0,27,631,1938,444,791,634,574,1220,677,352,551,207,157,888,522,0,254,223,140,519,504,3,715,360,1460,1384,266,316,486,589,794,142,921,1135,542,632,486,392,896,0,0,598,549,1056	57,52,75,43,30,14,91,1,41,98,59,44,66,46,52,65,35,33,41,109,24,61,2,43,67,9,18,84,1,65,22,44,109,63,70,29,75,69,13,48,17,76,56,80,15,48,39,26,51,58,110	549	33	3.32413e-05	0.00257289	0.454,0.604,0.783,0.335,0.527,0.668,0.511,0.92,0.408,0.358,0.54,0.574,0.06,0.652,0.659,0.902,0.774	0.678,0.257,0.265,0.76,0.745,0.706,0.0,0.619,0.481,0.543,0.311,0.519,0.366,0.429,0.585,0.385,0.377,0.501,0.233,0.08,0.69,0.34,0.0,0.262,0.167,0.483,0.634,0.265,0.153,0.398,0.496,0.666,0.433,0.202,0.213,0.502,0.321,0.409,0.396,0.536,0.801,0.3,0.404,0.267,0.611,0.529,0.0,0.0,0.413,0.363,0.366	0.171
2101	ENSG00000092010	PSME1	chr14	+	24607257	24607472	24607257	24607326	24607404	24607472	2101	21,21,17,10,9,7,9,4,7,12,8,9,2,6,9,4,13	58,124,83,88,98,47,55,12,59,87,76,45,73,7,81,3,28	19,5,8,26,13,5,0,2,7,32,6,11,7,3,4,12,1,11,2,1,15,9,0,5,11,1,8,8,1,8,8,10,11,3,3,3,4,2,4,16,15,7,12,10,5,12,0,0,10,9,30	135,73,136,90,42,16,73,7,61,124,108,103,56,92,91,99,59,69,81,157,43,90,8,101,60,6,30,58,4,147,21,97,106,82,153,38,84,197,38,70,23,109,53,116,17,69,101,56,80,80,254	100	36	3.89323e-05	0.00287159	0.115,0.057,0.069,0.039,0.032,0.051,0.056,0.107,0.041,0.047,0.037,0.067,0.01,0.236,0.038,0.324,0.143	0.048,0.024,0.021,0.094,0.1,0.101,0.0,0.093,0.04,0.085,0.02,0.037,0.043,0.012,0.016,0.042,0.006,0.054,0.009,0.002,0.112,0.035,0.0,0.018,0.062,0.057,0.088,0.047,0.083,0.019,0.121,0.036,0.036,0.013,0.007,0.028,0.017,0.004,0.037,0.076,0.19,0.023,0.075,0.03,0.096,0.059,0.0,0.0,0.043,0.039,0.041	0.041
5978	ENSG00000171858	RPS21	chr20	+	60963364	60963575	60963364	60963420	60963512	60963575	5978	40,124,134,99,134,127,113,100,60,78,160,73,206,24,95,34,75	453,230,315,272,361,404,384,37,169,338,362,160,431,30,171,36,305	93,51,115,78,68,46,0,6,34,149,61,150,96,84,163,98,73,113,83,199,65,96,0,59,84,8,29,85,1,134,48,42,181,131,98,27,102,261,44,63,60,76,72,78,44,67,0,0,113,64,225	505,150,522,357,213,129,337,23,213,457,276,374,356,319,248,304,157,169,338,416,153,214,22,262,181,57,85,282,2,433,119,415,383,377,558,140,337,844,105,227,141,171,278,265,87,251,260,302,274,223,517	114	36	3.85258e-05	0.00287159	0.027,0.145,0.118,0.103,0.105,0.09,0.085,0.46,0.101,0.068,0.122,0.126,0.131,0.202,0.149,0.23,0.072	0.055,0.097,0.065,0.065,0.092,0.101,0.0,0.076,0.048,0.093,0.065,0.112,0.078,0.077,0.172,0.092,0.128,0.174,0.072,0.131,0.118,0.124,0.0,0.066,0.128,0.042,0.097,0.087,0.136,0.089,0.113,0.031,0.13,0.099,0.053,0.057,0.087,0.089,0.117,0.081,0.118,0.123,0.076,0.085,0.138,0.078,0.0,0.0,0.115,0.083,0.121	0.05
2295	ENSG00000149823	VPS51	chr11	+	64877176	64878075	64877176	64877395	64877953	64878075	2295	59,61,39,27,103,34,25,2,25,14,9,49,0,5,15,4,51	29,42,31,28,48,34,62,7,26,61,58,38,18,2,17,5,34	34,13,33,59,30,14,0,6,29,61,14,24,12,21,37,29,12,22,4,9,24,37,0,14,61,4,44,28,2,20,25,44,57,9,22,21,18,29,25,37,32,37,54,37,19,62,0,0,41,12,36	43,20,55,21,13,11,76,1,25,78,26,63,48,51,41,52,26,36,24,58,36,23,2,24,70,5,39,67,2,41,23,47,63,32,76,27,49,71,18,32,23,44,69,23,13,43,36,37,38,31,87	580	36	4.09108e-05	0.00291248	0.112,0.083,0.072,0.056,0.118,0.058,0.024,0.017,0.056,0.014,0.01,0.074,0.0,0.134,0.052,0.047,0.085	0.047,0.039,0.036,0.148,0.125,0.073,0.0,0.271,0.067,0.046,0.032,0.023,0.015,0.025,0.053,0.033,0.028,0.037,0.01,0.01,0.04,0.091,0.0,0.035,0.051,0.047,0.065,0.025,0.058,0.029,0.063,0.055,0.053,0.017,0.018,0.046,0.022,0.025,0.079,0.067,0.079,0.05,0.046,0.091,0.083,0.082,0.0,0.0,0.063,0.023,0.025	0.01
4506	ENSG00000187514	PTMA	chr2	+	232576057	232576693	232576057	232576129	232576599	232576693	4506	191,244,169,1052,662,240,128,67,125,187,102,414,66,272,204,22,804	886,2150,1072,1597,2319,2120,681,99,1140,1333,521,977,1208,117,655,27,582	211,505,54,900,447,115,0,58,464,218,458,173,165,124,508,505,276,162,55,142,173,702,0,185,121,104,135,161,1,218,665,607,1213,345,52,316,78,69,165,747,169,132,378,489,172,118,0,0,1022,52,341	1794,1009,1610,1628,744,307,1597,48,770,1932,2141,1689,841,1647,1281,1989,1759,806,1390,2876,694,1371,123,1035,1037,227,252,1303,12,1618,583,1121,3144,1733,2073,656,1171,2445,447,911,270,1524,1240,1513,266,1138,757,703,1598,954,2317	492	36	4.11797e-05	0.00291248	0.016,0.008,0.011,0.046,0.02,0.008,0.014,0.047,0.008,0.01,0.014,0.03,0.004,0.145,0.022,0.056,0.092	0.009,0.035,0.002,0.039,0.042,0.027,0.0,0.081,0.042,0.008,0.015,0.007,0.014,0.005,0.028,0.018,0.011,0.014,0.003,0.004,0.018,0.036,0.0,0.013,0.008,0.032,0.038,0.009,0.006,0.01,0.077,0.038,0.027,0.014,0.002,0.034,0.005,0.002,0.026,0.057,0.044,0.006,0.022,0.023,0.045,0.008,0.0,0.0,0.045,0.004,0.011	0.012
5636	ENSG00000075415	SLC25A3	chr12	+	98987752	98989626	98987752	98987913	98989504	98989626	5636	2.5476e+65	247,98,157,148,108,151,160,16,65,168,127,97,97,15,101,16,128	4159,763,878,6012,3959,1910,0,211,881,4102,1004,2368,1546,1389,1828,2203,689,1514,523,425,2169,1547,0,670,483,236,1396,750,22,2244,943,3859,4548,509,1361,1484,1312,1718,418,1864,1926,1279,2069,1735,1893,2057,0,0,3563,2671,3332	134,73,273,142,96,29,202,3,69,276,213,140,150,112,67,118,57,68,176,133,100,87,4,86,101,31,85,183,1,149,26,97,138,70,271,93,209,216,35,94,69,151,106,108,23,54,78,83,142,133,173	1613	36	4.1529e-05	0.00291248	0.187,0.576,0.432,0.22,0.18,0.366,0.216,0.703,0.348,0.315,0.281,0.365,0.03,0.554,0.389,0.689,0.421	0.409,0.189,0.067,0.486,0.479,0.595,0.0,0.611,0.222,0.249,0.095,0.274,0.187,0.217,0.378,0.294,0.212,0.332,0.062,0.067,0.326,0.284,0.0,0.148,0.096,0.145,0.268,0.084,0.329,0.252,0.447,0.47,0.424,0.14,0.101,0.263,0.123,0.151,0.21,0.307,0.384,0.159,0.303,0.264,0.648,0.46,0.0,0.0,0.359,0.309,0.301	0.111
5377	ENSG00000115677	HDLBP	chr2	-	242174535	242175009	242174535	242174670	242174904	242175009	5377	6,14,22,3,1,23,12,2,3,14,0,6,2,1,10,2,6	44,87,41,92,55,50,46,20,34,82,68,52,85,10,29,10,38	6,2,6,14,9,1,0,0,2,9,1,5,5,0,4,10,1,1,0,1,9,10,0,6,7,2,13,1,0,2,5,13,11,2,5,3,3,2,2,3,8,7,4,11,13,17,0,0,12,12,5	33,61,69,49,45,11,69,2,71,71,92,69,49,81,64,78,38,29,52,114,27,70,10,67,126,6,41,86,2,61,12,50,116,107,110,59,53,68,34,52,22,87,39,87,14,66,45,45,83,87,99	256	36	4.40459e-05	0.00303917	0.019,0.022,0.07,0.005,0.003,0.061,0.035,0.014,0.012,0.023,0.0,0.016,0.003,0.014,0.046,0.027,0.022	0.025,0.005,0.012,0.039,0.027,0.013,0.0,0.0,0.004,0.018,0.002,0.01,0.014,0.0,0.009,0.018,0.004,0.005,0.0,0.001,0.045,0.02,0.0,0.012,0.008,0.045,0.043,0.002,0.0,0.005,0.055,0.035,0.013,0.003,0.006,0.007,0.008,0.004,0.008,0.008,0.049,0.011,0.014,0.017,0.115,0.035,0.0,0.0,0.02,0.019,0.007	0.007
6450	ENSG00000092841	MYL6	chr12	+	56552145	56552495	56552145	56552188	56552467	56552495	6450	23,135,62,94,64,34,30,20,68,211,45,80,8,34,16,14,24	15,22,29,16,23,14,6,6,12,11,11,6,11,7,10,2,9	22,22,18,44,46,11,0,14,21,48,6,65,13,26,57,48,46,49,17,53,14,46,0,13,55,4,21,26,0,26,48,80,81,54,20,18,10,20,31,38,39,61,98,25,101,46,0,0,95,23,33	17,17,12,26,14,12,17,2,17,17,26,12,7,16,15,20,8,10,16,29,8,12,1,13,13,4,5,35,1,25,19,18,38,14,25,11,5,17,15,4,4,18,11,18,7,17,8,11,35,18,20	286	21	4.54727e-05	0.00308782	0.101,0.311,0.136,0.301,0.17,0.151,0.269,0.197,0.294,0.585,0.231,0.495,0.051,0.263,0.105,0.339,0.164	0.087,0.087,0.099,0.111,0.194,0.063,0.0,0.339,0.083,0.172,0.017,0.285,0.12,0.107,0.218,0.15,0.297,0.265,0.072,0.118,0.114,0.22,0.0,0.068,0.237,0.068,0.236,0.052,0.0,0.071,0.156,0.246,0.135,0.221,0.055,0.107,0.128,0.08,0.132,0.411,0.417,0.199,0.395,0.093,0.514,0.166,0.0,0.0,0.166,0.086,0.108	0.093
4095	ENSG00000117616	C1orf63	chr1	-	25568745	25569196	25568745	25568917	25569029	25569196	4095	248,573,220,138,150,139,200,95,130,194,196,332,74,94,137,85,217	5,7,2,0,3,2,3,1,0,0,1,3,3,0,0,2,1	195,218,61,267,161,109,0,83,215,283,153,183,97,96,188,71,36,332,16,40,130,458,0,133,130,33,224,86,10,167,195,279,256,199,64,195,84,73,104,277,159,152,220,285,405,91,0,0,206,119,253	3,4,0,2,4,3,1,2,2,10,7,0,0,5,2,1,2,5,0,0,3,16,1,7,2,1,2,2,0,3,1,2,8,7,0,1,1,3,8,8,2,4,1,5,2,3,6,5,11,3,5	134	36	5.70433e-05	0.00381299	0.93,0.957,0.967,1.0,0.931,0.949,0.947,0.962,1.0,1.0,0.981,0.967,0.869,1.0,1.0,0.919,0.983	0.946,0.936,1.0,0.973,0.915,0.907,0.0,0.918,0.967,0.884,0.854,1.0,1.0,0.838,0.962,0.95,0.829,0.947,1.0,1.0,0.921,0.885,0.0,0.836,0.946,0.899,0.968,0.92,1.0,0.937,0.981,0.974,0.896,0.884,1.0,0.981,0.958,0.867,0.777,0.903,0.955,0.911,0.983,0.939,0.982,0.891,0.0,0.0,0.834,0.914,0.931	0.106
1663	ENSG00000160948	VPS28	chr8	-	145650100	145651155	145650100	145650202	145650328	145651155	1663	44,32,30,9,18,31,31,7,24,7,20,17,3,3,26,3,26	30,49,17,39,45,38,24,5,16,33,30,19,29,6,27,2,40	44,16,20,38,19,6,0,4,22,42,15,17,9,15,9,6,4,14,1,4,20,12,0,23,16,9,12,15,0,10,15,12,26,13,7,27,21,12,10,28,7,21,24,23,4,12,0,0,31,5,24	46,32,31,23,23,13,40,3,34,49,61,24,19,29,52,32,18,24,18,72,25,34,2,27,31,7,13,52,1,34,12,29,46,47,57,29,24,41,19,45,7,29,53,58,18,22,44,26,62,24,69	148	36	5.83952e-05	0.00381837	0.263,0.137,0.3,0.053,0.089,0.166,0.239,0.254,0.267,0.049,0.14,0.179,0.025,0.108,0.19,0.267,0.137	0.189,0.108,0.136,0.287,0.167,0.101,0.0,0.245,0.136,0.173,0.056,0.147,0.103,0.112,0.04,0.044,0.051,0.124,0.013,0.013,0.163,0.079,0.0,0.172,0.112,0.238,0.183,0.066,0.0,0.067,0.233,0.091,0.121,0.063,0.029,0.185,0.175,0.066,0.113,0.131,0.196,0.15,0.099,0.088,0.051,0.117,0.0,0.0,0.108,0.048,0.078	0.061
5895	ENSG00000177731	FLII	chr17	-	18148667	18148974	18148667	18148733	18148868	18148974	5895	16,28,54,8,9,20,17,5,6,15,13,18,1,4,30,4,20	47,78,33,46,98,36,25,17,24,56,42,25,28,22,24,4,39	15,3,14,39,44,7,0,1,10,77,13,9,8,4,11,6,2,18,4,3,10,7,0,7,2,5,2,7,0,26,7,27,27,3,5,5,13,3,4,12,24,4,24,9,16,6,0,0,14,6,9	34,58,43,65,34,13,49,3,57,103,101,28,29,45,54,39,25,33,11,107,23,59,11,58,66,8,16,58,1,70,3,32,76,49,54,37,19,31,38,39,14,65,47,94,15,30,23,35,42,28,56	157	36	5.8909e-05	0.00381837	0.072,0.076,0.273,0.038,0.021,0.113,0.135,0.063,0.054,0.058,0.066,0.142,0.008,0.04,0.223,0.187,0.105	0.092,0.012,0.069,0.121,0.229,0.11,0.0,0.071,0.039,0.146,0.029,0.069,0.059,0.02,0.045,0.034,0.018,0.111,0.077,0.006,0.091,0.026,0.0,0.027,0.007,0.125,0.028,0.027,0.0,0.078,0.349,0.162,0.075,0.014,0.021,0.03,0.136,0.022,0.024,0.066,0.282,0.014,0.105,0.021,0.197,0.044,0.0,0.0,0.071,0.047,0.036	0.03
1561	ENSG00000059804	SLC2A3	chr12	-	8082279	8083238	8082279	8082467	8083075	8083238	1561	113,566,288,1129,145,550,80,141,137,696,58,64,34,308,184,101,746	73,463,178,472,104,577,96,62,108,526,54,67,37,67,119,75,288	47,114,56,1061,1160,112,0,17,262,141,17,40,40,54,120,314,221,44,217,119,27,69,0,47,44,12,49,154,0,107,85,392,763,120,77,215,31,71,175,50,55,132,87,246,23,66,0,0,659,104,53	18,39,280,419,407,68,487,1,74,197,19,57,146,83,43,225,187,28,623,309,20,25,12,47,45,19,53,136,2,98,13,299,362,68,159,130,27,42,54,7,22,117,26,101,39,52,4,157,208,136,30	630	36	6.45281e-05	0.00412017	0.081,0.065,0.085,0.12,0.074,0.052,0.045,0.115,0.068,0.07,0.058,0.052,0.05,0.208,0.081,0.071,0.129	0.13,0.143,0.011,0.126,0.14,0.086,0.0,0.493,0.168,0.039,0.049,0.039,0.015,0.036,0.138,0.074,0.063,0.082,0.02,0.022,0.072,0.136,0.0,0.054,0.053,0.035,0.05,0.061,0.0,0.059,0.272,0.07,0.107,0.092,0.027,0.086,0.062,0.088,0.156,0.29,0.125,0.061,0.161,0.122,0.033,0.068,0.0,0.0,0.153,0.042,0.092	-0.004
2138	ENSG00000135506	OS9	chr12	+	58089744	58090156	58089744	58089821	58090057	58090156	2138	51,33,8,18,6,29,34,7,9,12,11,22,0,9,20,6,39	66,105,80,73,61,44,57,3,53,93,49,64,81,5,37,5,39	21,17,9,43,23,12,0,1,16,34,27,5,11,13,15,5,3,8,9,4,10,20,0,12,11,6,14,18,3,6,10,19,18,12,7,14,11,7,2,17,35,10,23,16,7,16,0,0,10,7,17	74,83,97,54,28,17,70,4,55,88,114,33,41,73,60,62,58,46,76,145,38,47,7,84,94,10,41,68,0,97,14,59,126,71,128,51,42,122,36,53,2,106,75,130,13,71,37,43,79,65,109	258	36	6.69608e-05	0.00421262	0.097,0.042,0.014,0.033,0.014,0.084,0.077,0.246,0.023,0.018,0.03,0.046,0.0,0.201,0.07,0.143,0.122	0.038,0.028,0.013,0.1,0.103,0.09,0.0,0.034,0.039,0.051,0.032,0.021,0.036,0.024,0.034,0.011,0.007,0.024,0.016,0.004,0.035,0.056,0.0,0.02,0.016,0.077,0.045,0.036,1.0,0.009,0.091,0.043,0.02,0.023,0.008,0.037,0.035,0.008,0.008,0.043,0.709,0.013,0.041,0.017,0.07,0.03,0.0,0.0,0.017,0.015,0.021	0.01
2198	ENSG00000178719	GRINA	chr8	+	145066045	145066541	145066045	145066246	145066412	145066541	2198	15,15,18,5,24,15,43,7,7,12,6,14,3,9,13,1,21	28,47,29,45,51,41,105,12,43,42,22,24,48,6,38,2,61	47,33,74,29,10,20,0,1,44,26,17,7,34,21,66,36,20,8,15,18,12,14,0,27,12,9,29,11,0,10,4,34,22,10,10,52,10,13,9,37,20,32,8,35,23,74,0,0,41,20,62	49,41,223,22,20,23,16,0,60,45,38,27,108,47,18,25,20,30,88,81,9,33,4,39,31,14,32,26,6,25,5,35,54,51,37,53,38,27,6,18,42,44,22,96,22,61,26,9,39,36,87	188	36	8.87388e-05	0.00542321	0.093,0.058,0.106,0.021,0.083,0.065,0.073,0.1,0.03,0.052,0.05,0.1,0.012,0.223,0.061,0.087,0.062	0.155,0.134,0.06,0.202,0.087,0.143,0.0,1.0,0.123,0.1,0.079,0.047,0.057,0.079,0.412,0.216,0.161,0.049,0.032,0.041,0.203,0.075,0.0,0.117,0.069,0.11,0.148,0.075,0.0,0.071,0.133,0.157,0.072,0.036,0.049,0.158,0.048,0.084,0.223,0.282,0.084,0.122,0.065,0.065,0.167,0.189,0.0,0.0,0.168,0.096,0.12	-0.05
3578	ENSG00000205581	HMGN1	chr21	-	40717071	40720265	40717071	40717200	40720217	40720265	3578	2.54843e+65	100,164,61,146,148,76,51,5,88,179,85,134,164,10,100,0,70	5220,2026,1383,3593,2478,2207,0,195,1887,2846,5264,2289,1643,1761,4617,1621,534,1924,450,358,1617,3634,0,2939,557,274,1181,226,14,2048,1782,4471,4816,859,1795,1744,1086,2723,423,3998,1391,2365,3768,3102,907,2065,0,0,3294,2512,4420	95,128,165,71,77,33,126,8,82,163,291,138,83,143,126,95,60,122,76,196,58,170,5,184,146,25,41,72,3,128,34,98,285,234,222,70,138,237,43,149,28,175,106,174,33,123,60,55,111,245,228	3039	36	8.75508e-05	0.00542321	0.232,0.236,0.433,0.165,0.146,0.311,0.265,0.769,0.197,0.124,0.261,0.157,0.021,0.782,0.2,1.0,0.357	0.394,0.158,0.09,0.375,0.276,0.442,0.0,0.224,0.214,0.171,0.176,0.164,0.19,0.127,0.303,0.168,0.095,0.157,0.066,0.021,0.248,0.202,0.0,0.159,0.043,0.115,0.254,0.036,0.052,0.159,0.383,0.351,0.167,0.042,0.087,0.228,0.085,0.12,0.104,0.241,0.37,0.138,0.296,0.174,0.246,0.166,0.0,0.0,0.26,0.108,0.187	0.16
1773	ENSG00000100288	CHKB	chr22	-	51018618	51018845	51018618	51018700	51018786	51018845	1773	30,79,29,21,32,29,59,16,18,19,23,31,11,14,21,11,36	2,20,5,3,11,5,4,4,3,7,5,15,5,3,1,0,0	32,35,14,48,31,18,0,2,45,55,35,26,12,30,24,15,13,16,9,4,22,29,0,44,13,7,31,22,1,31,10,26,61,25,10,23,26,18,42,34,33,47,30,38,14,34,0,0,27,7,34	1,11,3,15,1,8,2,3,23,26,32,7,9,8,14,7,8,12,5,13,7,13,5,18,19,5,5,6,0,22,4,8,15,19,5,8,4,15,13,12,0,13,16,23,5,5,8,10,9,6,11	108	36	0.000107749	0.00649227	0.833,0.568,0.659,0.7,0.492,0.659,0.831,0.571,0.667,0.475,0.605,0.408,0.423,0.609,0.875,1.0,1.0	0.914,0.515,0.609,0.516,0.912,0.429,0.0,0.182,0.395,0.414,0.267,0.553,0.308,0.556,0.364,0.417,0.351,0.308,0.375,0.093,0.512,0.426,0.0,0.449,0.186,0.318,0.674,0.55,1.0,0.32,0.455,0.52,0.575,0.305,0.4,0.489,0.684,0.286,0.519,0.486,1.0,0.547,0.385,0.355,0.483,0.694,0.0,0.0,0.5,0.28,0.507	0.23
389	ENSG00000204257	HLA-DMA	chr6	-	32917387	32918580	32917387	32917666	32918295	32918580	389	276,2073,1545,596,1427,993,741,603,903,2379,491,693,114,245,341,57,349	69,243,219,293,145,163,165,74,178,242,61,93,111,9,95,3,93	321,375,228,756,680,61,0,42,331,1548,559,204,112,631,961,430,186,482,132,530,357,1045,0,768,274,8,206,766,8,969,22,912,956,291,234,355,202,579,321,361,275,858,113,635,153,218,0,0,1232,205,1165	54,88,223,89,158,0,232,2,57,317,207,45,66,289,196,60,96,54,206,291,91,143,3,232,49,1,17,129,1,229,15,96,291,195,123,64,75,215,48,112,27,176,16,156,9,74,24,100,136,125,221	651	36	0.000141253	0.00839278	0.181,0.321,0.281,0.101,0.352,0.252,0.199,0.311,0.219,0.352,0.308,0.292,0.054,0.601,0.166,0.512,0.172	0.247,0.191,0.054,0.32,0.192,1.0,0.0,0.537,0.243,0.213,0.13,0.2,0.086,0.108,0.213,0.284,0.097,0.33,0.034,0.092,0.178,0.288,0.0,0.155,0.236,0.307,0.401,0.247,0.307,0.19,0.075,0.344,0.154,0.076,0.095,0.235,0.13,0.13,0.27,0.151,0.36,0.212,0.281,0.184,0.485,0.14,0.0,0.0,0.334,0.083,0.226	0.062
6361	ENSG00000100650	SRSF5	chr14	+	70235898	70237257	70235898	70235968	70237183	70237257	6361	1.88251e+63	266,633,235,28,100,279,114,52,207,409,206,90,88,24,133,31,43	3003,2087,1046,5476,2846,1437,0,273,1427,3769,1353,2779,1067,1198,2305,1734,460,1473,518,277,1282,1925,0,1097,911,171,1368,890,24,2576,1820,3720,3297,699,1493,1402,1259,1983,375,1567,1819,2499,5533,3978,1194,2066,0,0,2360,1549,3085	210,95,286,172,133,56,177,7,61,295,242,367,163,155,92,131,41,71,278,172,111,179,10,127,210,22,67,95,1,235,46,176,235,162,264,119,111,430,60,73,69,228,236,305,64,122,113,67,191,252,201	1237	36	0.000158674	0.00929871	0.171,0.191,0.393,0.638,0.351,0.264,0.43,0.35,0.158,0.211,0.222,0.325,0.059,0.546,0.302,0.469,0.73	0.294,0.39,0.096,0.481,0.384,0.428,0.0,0.532,0.405,0.271,0.14,0.181,0.16,0.184,0.422,0.278,0.246,0.376,0.051,0.045,0.252,0.238,0.0,0.201,0.112,0.184,0.373,0.214,0.411,0.242,0.535,0.381,0.29,0.112,0.141,0.255,0.248,0.118,0.154,0.385,0.434,0.242,0.406,0.275,0.352,0.33,0.0,0.0,0.264,0.152,0.309	0.087
1554	ENSG00000087191	PSMC5	chr17	+	61905497	61906923	61905497	61905569	61906853	61906923	1554	179,381,351,126,42,107,110,196,93,250,276,131,16,57,248,60,229	32,59,26,41,40,28,21,3,26,55,40,24,46,6,30,0,28	248,84,70,300,116,64,0,14,57,232,96,246,183,72,81,71,22,136,34,9,137,94,0,93,45,18,99,46,0,129,66,167,258,46,113,40,87,87,14,147,169,191,349,66,46,91,0,0,45,103,189	37,35,28,21,19,11,32,1,33,45,64,51,47,40,35,41,17,24,16,52,21,45,4,51,53,7,16,35,1,47,7,15,78,38,88,19,48,54,7,26,11,59,39,56,8,38,30,15,41,40,58	1306	36	0.00019608	0.0113109	0.134,0.151,0.271,0.078,0.028,0.095,0.126,0.643,0.09,0.111,0.16,0.131,0.009,0.208,0.186,1.0,0.184	0.156,0.062,0.064,0.283,0.144,0.138,0.0,0.278,0.045,0.124,0.04,0.117,0.097,0.047,0.06,0.046,0.034,0.135,0.055,0.005,0.152,0.054,0.0,0.048,0.023,0.066,0.146,0.035,0.0,0.07,0.206,0.235,0.084,0.032,0.034,0.055,0.048,0.043,0.052,0.135,0.298,0.082,0.198,0.031,0.137,0.062,0.0,0.0,0.029,0.066,0.082	0.125
3344	ENSG00000131051	RBM39	chr20	-	34326889	34328809	34326889	34326939	34328745	34328809	3344	2.4175e+64	30,102,82,22,5,86,23,6,47,140,40,18,13,0,59,10,6	2549,719,897,3394,2137,1262,0,82,1191,2558,731,1392,1495,983,2490,1724,615,1372,624,455,917,1800,0,609,244,183,1232,179,30,2250,732,2357,3956,434,1045,981,803,1376,681,1206,1301,883,1944,1093,531,1621,0,0,2584,1202,2750	31,23,35,40,47,14,21,0,8,72,15,109,44,18,6,34,12,34,63,36,23,17,2,16,10,6,12,6,0,44,4,97,74,30,77,34,44,88,8,29,27,38,80,18,46,37,57,19,44,75,32	1828	36	0.000198297	0.0113109	0.613,0.491,0.426,0.62,0.817,0.503,0.564,0.814,0.312,0.274,0.462,0.586,0.201,1.0,0.396,0.638,0.919	0.618,0.381,0.335,0.626,0.472,0.64,0.0,1.0,0.746,0.412,0.49,0.201,0.401,0.518,0.891,0.5,0.502,0.443,0.163,0.199,0.44,0.676,0.0,0.428,0.325,0.375,0.669,0.37,1.0,0.502,0.783,0.324,0.513,0.222,0.211,0.362,0.264,0.235,0.626,0.45,0.487,0.314,0.324,0.545,0.185,0.463,0.0,0.0,0.536,0.24,0.629	0.135
6172	ENSG00000132522	GPS2	chr17	-	7216886	7217478	7216886	7217307	7217398	7217478	6172	37,60,24,10,11,20,32,10,20,27,24,21,8,6,22,7,8	11,28,17,10,12,4,11,1,4,22,12,15,15,3,8,1,4	28,3,11,25,17,13,0,2,6,26,12,28,14,2,17,20,7,15,7,3,11,13,0,8,10,8,11,8,0,18,9,28,15,11,5,8,9,13,13,13,27,15,24,7,20,7,0,0,12,15,27	15,21,7,9,6,6,17,2,9,26,26,14,13,14,10,10,6,5,14,32,2,5,4,26,21,4,8,9,1,17,9,8,25,29,7,7,8,16,7,11,3,13,21,20,7,9,11,9,13,18,25	113	36	0.000267287	0.0150454	0.517,0.406,0.31,0.242,0.226,0.614,0.481,0.761,0.614,0.281,0.389,0.308,0.145,0.389,0.467,0.69,0.389	0.373,0.044,0.334,0.469,0.474,0.408,0.0,0.242,0.175,0.242,0.128,0.389,0.255,0.044,0.351,0.389,0.271,0.489,0.137,0.029,0.637,0.453,0.0,0.089,0.132,0.389,0.305,0.221,0.0,0.252,0.242,0.527,0.16,0.108,0.185,0.267,0.264,0.206,0.372,0.274,0.741,0.269,0.267,0.1,0.477,0.199,0.0,0.0,0.227,0.21,0.256	0.169
1087	ENSG00000141562	NARF	chr17	+	80441591	80442826	80441591	80441655	80442688	80442826	1087	415,364,305,260,181,354,395,99,145,238,191,939,4,89,374,170,790	20,9,2,13,3,5,19,1,4,1,4,8,10,7,17,2,11	590,49,137,308,328,53,0,26,171,460,117,197,553,56,121,107,16,179,55,35,388,178,0,81,146,120,380,228,62,76,136,396,246,167,43,418,305,130,103,178,489,102,339,84,334,185,0,0,192,125,221	18,6,25,8,8,3,7,1,7,8,12,24,20,6,5,4,4,5,4,3,9,9,1,12,16,3,27,14,1,6,6,7,24,27,20,20,18,11,5,2,4,13,12,18,18,13,7,2,5,12,17	1055	36	0.000271575	0.015061	0.415,0.58,0.839,0.406,0.673,0.707,0.415,0.772,0.553,0.89,0.62,0.8,0.013,0.303,0.429,0.744,0.71	0.528,0.218,0.158,0.568,0.583,0.376,0.0,0.47,0.455,0.662,0.25,0.219,0.485,0.242,0.452,0.477,0.12,0.55,0.319,0.285,0.595,0.403,0.0,0.187,0.237,0.577,0.324,0.357,0.679,0.302,0.436,0.659,0.259,0.174,0.068,0.416,0.366,0.287,0.413,0.752,0.807,0.211,0.491,0.137,0.388,0.327,0.0,0.0,0.567,0.262,0.307	0.22
6493	ENSG00000156515	HK1	chr10	+	71144088	71144671	71144088	71144237	71144551	71144671	6493	20,93,67,20,32,65,35,5,21,18,12,22,4,7,15,11,71	21,43,14,19,20,5,35,15,12,29,20,24,28,5,15,4,24	12,10,14,40,38,2,0,2,27,40,2,13,32,2,10,5,9,8,8,20,10,24,0,12,8,3,15,22,2,8,4,51,43,9,22,34,1,5,3,5,64,23,29,27,19,30,0,0,14,30,34	4,13,57,30,13,3,13,0,38,67,33,77,22,7,8,6,4,13,27,38,4,13,1,19,21,5,12,30,7,24,31,21,77,33,21,52,5,9,6,4,17,32,19,31,17,16,3,13,34,26,40	336	36	0.000274605	0.015061	0.093,0.188,0.339,0.101,0.146,0.582,0.097,0.034,0.158,0.062,0.06,0.089,0.015,0.13,0.097,0.228,0.241	0.243,0.076,0.026,0.125,0.238,0.067,0.0,1.0,0.071,0.06,0.006,0.018,0.135,0.03,0.118,0.082,0.194,0.062,0.031,0.053,0.211,0.165,0.0,0.063,0.039,0.06,0.118,0.073,0.03,0.034,0.014,0.206,0.056,0.028,0.101,0.065,0.021,0.056,0.051,0.118,0.287,0.072,0.141,0.085,0.107,0.167,0.0,0.0,0.042,0.11,0.083	0.054
5745	ENSG00000143774	GUK1	chr1	+	228333211	228333768	228333211	228333325	228333726	228333768	5745	47,138,316,308,85,213,133,44,79,179,106,50,18,21,73,26,128	24,36,26,22,30,15,20,4,24,21,22,14,33,2,16,3,11	147,49,71,136,215,168,0,5,64,131,64,169,72,74,90,76,46,101,8,51,61,85,0,70,76,8,160,73,6,87,80,155,299,66,80,179,56,100,39,70,132,100,71,101,103,54,0,0,203,32,140	23,13,53,39,17,15,51,1,22,37,23,28,23,29,18,14,17,15,18,48,21,12,2,22,16,7,47,37,9,19,13,16,39,24,34,58,33,35,7,10,14,26,18,28,60,13,19,25,25,23,35	422	35	0.00029591	0.0160241	0.14,0.241,0.502,0.537,0.19,0.541,0.355,0.477,0.214,0.414,0.286,0.229,0.043,0.465,0.275,0.418,0.491	0.346,0.238,0.1,0.224,0.512,0.482,0.0,0.293,0.194,0.227,0.188,0.334,0.206,0.175,0.293,0.31,0.183,0.358,0.036,0.081,0.194,0.37,0.0,0.209,0.283,0.087,0.22,0.141,0.052,0.275,0.338,0.446,0.389,0.186,0.163,0.204,0.123,0.192,0.316,0.367,0.439,0.242,0.247,0.23,0.125,0.256,0.0,0.0,0.402,0.103,0.249	0.114
5734	ENSG00000115286	NDUFS7	chr19	+	1388831	1391049	1388831	1388937	1390869	1391049	5734	62,38,26,14,12,25,43,13,13,4,20,22,0,2,16,18,34	5,12,7,11,22,3,12,0,10,19,7,7,28,0,7,0,11	57,8,20,33,37,16,0,0,13,20,14,19,37,15,22,4,9,4,4,0,29,31,0,24,24,6,28,6,2,8,20,6,64,4,6,23,41,19,1,13,45,24,16,28,18,9,0,0,30,18,41	17,22,8,10,8,11,14,1,29,16,46,18,16,28,21,21,14,15,9,32,9,19,4,9,33,7,6,24,0,14,8,13,16,30,56,21,9,28,12,18,5,22,29,39,3,16,19,22,23,21,28	1954	36	0.000302015	0.0161503	0.186,0.055,0.064,0.023,0.01,0.133,0.062,1.0,0.023,0.004,0.05,0.055,0.0,1.0,0.04,1.0,0.054	0.058,0.007,0.044,0.057,0.079,0.026,0.0,0.0,0.008,0.023,0.006,0.019,0.041,0.01,0.019,0.003,0.012,0.005,0.008,0.0,0.056,0.029,0.0,0.047,0.013,0.016,0.079,0.005,1.0,0.01,0.044,0.008,0.069,0.002,0.002,0.02,0.077,0.012,0.002,0.013,0.142,0.02,0.01,0.013,0.1,0.01,0.0,0.0,0.023,0.016,0.026	0.176
6003	ENSG00000150991	UBC	chr12	-	125396193	125398320	125396193	125397813	125398041	125398320	6003	3.61713e+71	251,911,1,945,591,1136,363,1,221,1207,567,282,153,77,151,66,122	6120,9785,5572,7459,7882,4247,0,615,9582,11805,5500,7281,5713,5492,6476,10737,4770,3268,11994,29181,3513,5415,0,5102,5343,1471,1824,8420,29,4835,1326,9795,13447,10969,6821,4358,3516,13348,2360,5116,4590,5273,5118,12047,5052,3729,0,0,12198,4016,6460	197,693,180,558,248,316,630,25,368,810,0,0,253,203,454,522,0,233,878,980,134,374,95,382,210,105,78,314,0,341,58,709,899,4,536,337,133,469,180,358,308,170,380,879,392,239,170,499,447,164,271	250	36	0.000307972	0.0162655	0.675,0.673,0.999,0.673,0.663,0.676,0.674,0.998,0.769,0.671,0.652,0.713,0.822,0.837,0.793,0.827,0.816	0.817,0.67,0.817,0.658,0.821,0.659,0.0,0.78,0.789,0.677,1.0,1.0,0.765,0.796,0.673,0.748,1.0,0.669,0.663,0.811,0.791,0.676,0.0,0.658,0.786,0.669,0.771,0.794,1.0,0.671,0.767,0.665,0.683,0.997,0.647,0.651,0.792,0.804,0.654,0.673,0.682,0.817,0.66,0.664,0.65,0.692,0.0,0.0,0.797,0.779,0.774	0.065
3714	ENSG00000052749	RRP12	chr10	-	99118293	99118767	99118293	99118376	99118699	99118767	3714	0,16,4,8,39,10,4,14,2,11,3,4,0,0,1,0,11	42,72,46,36,59,99,11,9,19,16,18,10,1,1,10,2,22	0,8,2,15,36,20,0,2,5,10,6,13,4,10,10,6,16,2,2,24,2,32,0,20,16,23,5,13,1,6,4,35,65,20,0,6,0,0,22,6,4,5,11,27,6,4,0,0,21,8,2	3,28,11,41,40,12,65,1,50,57,27,17,6,18,27,36,53,6,14,59,8,10,29,17,8,25,3,20,0,24,4,64,59,9,17,17,4,22,54,12,8,20,14,16,4,23,6,71,30,20,11	345	36	0.000319009	0.0166429	0.0,0.023,0.009,0.023,0.065,0.01,0.037,0.14,0.011,0.067,0.017,0.04,0.0,0.0,0.01,0.0,0.05	0.0,0.029,0.019,0.037,0.086,0.148,0.0,0.173,0.01,0.018,0.023,0.074,0.065,0.055,0.037,0.017,0.031,0.034,0.015,0.041,0.025,0.25,0.0,0.109,0.173,0.088,0.148,0.064,1.0,0.025,0.094,0.054,0.103,0.188,0.0,0.036,0.0,0.0,0.041,0.05,0.05,0.025,0.076,0.15,0.135,0.018,0.0,0.0,0.068,0.04,0.019	-0.048
5428	ENSG00000169045	HNRNPH1	chr5	-	179043126	179044111	179043126	179043219	179043869	179044111	5428	551,1762,961,564,504,531,802,402,606,1396,673,698,90,485,781,221,900	176,507,244,142,271,245,182,33,183,310,209,262,86,35,127,24,184	978,643,446,1440,960,427,0,168,648,1393,512,916,360,310,797,579,213,693,69,92,251,952,0,476,114,144,353,81,7,835,1055,1739,1230,446,406,613,470,542,239,1055,733,529,1678,1033,1077,680,0,0,1035,371,1019	277,152,107,249,174,113,252,15,144,341,178,296,201,119,202,202,64,182,24,64,110,218,39,149,48,55,153,36,2,153,179,324,307,142,176,136,176,236,120,178,224,269,298,236,142,236,262,157,239,138,322	672	36	0.000341631	0.0176084	0.144,0.157,0.174,0.175,0.091,0.104,0.191,0.395,0.151,0.194,0.147,0.125,0.053,0.426,0.248,0.33,0.208	0.159,0.185,0.183,0.237,0.228,0.168,0.0,0.375,0.194,0.18,0.134,0.142,0.088,0.122,0.174,0.133,0.151,0.169,0.133,0.072,0.109,0.19,0.0,0.146,0.113,0.123,0.11,0.108,0.158,0.226,0.24,0.223,0.177,0.144,0.11,0.195,0.125,0.11,0.096,0.241,0.149,0.095,0.232,0.19,0.289,0.134,0.0,0.0,0.188,0.126,0.145	0.044
6168	ENSG00000132522	GPS2	chr17	-	7217806	7218438	7217806	7217916	7218277	7218438	6168	69,84,58,38,7,63,58,9,29,30,25,30,4,14,29,16,34	18,36,13,14,12,4,24,5,12,24,18,20,20,1,18,3,8	72,18,29,42,42,17,0,2,22,38,29,35,21,23,32,26,18,23,7,10,17,17,0,34,19,9,21,19,0,13,16,42,43,27,16,19,25,24,10,19,35,63,54,28,17,14,0,0,25,18,46	8,19,14,13,12,7,31,1,11,27,28,21,26,13,15,18,9,18,5,53,14,27,4,33,14,5,9,22,2,18,9,14,31,22,35,12,20,34,3,14,11,24,28,28,14,9,17,12,21,15,32	383	36	0.000374247	0.0190599	0.265,0.18,0.295,0.203,0.052,0.597,0.185,0.145,0.185,0.105,0.115,0.124,0.018,0.568,0.132,0.334,0.285	0.458,0.082,0.163,0.233,0.248,0.186,0.0,0.158,0.158,0.117,0.089,0.135,0.071,0.143,0.167,0.12,0.158,0.107,0.116,0.017,0.102,0.056,0.0,0.088,0.113,0.145,0.18,0.075,0.0,0.064,0.143,0.22,0.115,0.103,0.041,0.13,0.105,0.062,0.239,0.113,0.23,0.198,0.153,0.086,0.102,0.128,0.0,0.0,0.101,0.101,0.119	0.101
5526	ENSG00000130414	NDUFA10	chr2	-	240951033	240954277	240951033	240951113	240954155	240954277	5526	909,782,248,279,219,263,254,126,233,155,134,535,17,164,325,154,741	27,28,22,31,32,36,21,6,19,29,21,19,23,9,19,1,24	848,147,249,439,290,143,0,27,476,593,355,200,158,146,252,171,93,205,59,62,241,589,0,192,225,43,425,294,10,155,138,336,645,152,189,199,200,238,107,378,417,325,413,385,166,519,0,0,362,228,481	40,23,52,30,17,3,19,2,35,43,89,35,42,49,34,27,13,23,45,56,15,28,2,35,22,4,14,24,0,34,13,25,41,39,57,13,42,75,5,38,8,31,34,39,8,29,21,20,20,28,41	3064	36	0.000391667	0.0197124	0.283,0.247,0.117,0.096,0.074,0.079,0.124,0.198,0.126,0.059,0.07,0.249,0.009,0.176,0.167,0.644,0.266	0.199,0.07,0.053,0.147,0.167,0.359,0.0,0.137,0.138,0.139,0.045,0.063,0.042,0.034,0.08,0.069,0.078,0.095,0.015,0.013,0.159,0.198,0.0,0.061,0.107,0.112,0.263,0.126,1.0,0.051,0.111,0.136,0.156,0.044,0.037,0.152,0.053,0.036,0.201,0.105,0.38,0.11,0.125,0.104,0.196,0.174,0.0,0.0,0.175,0.087,0.121	0.048
918	ENSG00000156976	EIF4A2	chr3	+	186502352	186503840	186502352	186502485	186503671	186503840	918	8.45141e+54	124,446,213,341,162,194,152,75,131,307,246,224,79,128,136,77,158	955,1205,408,2108,1008,429,0,352,1149,892,858,804,842,434,997,632,615,588,225,292,367,1063,0,562,351,81,470,106,8,877,738,973,1359,692,549,629,410,448,165,2006,885,646,2032,2236,1495,626,0,0,934,774,1353	191,140,110,220,191,79,202,34,128,294,121,263,306,160,179,436,150,159,97,310,73,184,33,137,92,27,103,75,4,145,91,261,270,153,110,94,108,180,59,147,137,273,201,292,156,152,213,134,255,139,288	1208	36	0.000415349	0.0206612	0.169,0.086,0.1,0.143,0.086,0.061,0.113,0.171,0.112,0.17,0.066,0.102,0.154,0.123,0.151,0.08,0.188	0.13,0.204,0.1,0.222,0.136,0.139,0.0,0.236,0.211,0.083,0.174,0.083,0.076,0.075,0.142,0.041,0.109,0.099,0.065,0.027,0.13,0.147,0.0,0.109,0.102,0.082,0.12,0.04,0.056,0.153,0.195,0.1,0.13,0.119,0.129,0.166,0.102,0.069,0.077,0.289,0.161,0.066,0.232,0.186,0.222,0.109,0.0,0.0,0.098,0.142,0.123	0.004
1061	ENSG00000158864	NDUFS2	chr1	+	161183653	161184185	161183653	161183711	161183945	161184185	1061	56,64,78,60,49,46,78,20,23,8,82,40,3,17,21,11,127	29,26,15,18,28,12,15,3,7,12,18,12,26,2,16,2,20	68,12,20,66,41,15,0,2,65,80,34,29,39,15,28,25,11,32,6,3,41,35,0,13,19,48,12,30,1,21,19,39,35,40,12,16,36,33,28,46,39,19,8,22,11,43,0,0,33,9,61	23,18,30,23,2,8,21,0,20,27,58,17,23,23,15,12,5,6,14,22,13,25,1,25,20,6,10,25,0,13,5,7,18,20,45,15,9,21,4,13,6,24,35,33,8,13,14,12,25,10,42	256	36	0.000422035	0.0207525	0.214,0.257,0.422,0.319,0.197,0.35,0.422,0.484,0.316,0.086,0.39,0.319,0.016,0.544,0.156,0.436,0.472	0.294,0.086,0.086,0.288,0.742,0.209,0.0,1.0,0.314,0.294,0.076,0.193,0.193,0.084,0.208,0.227,0.236,0.429,0.057,0.019,0.307,0.164,0.0,0.068,0.118,0.529,0.144,0.144,1.0,0.185,0.348,0.439,0.215,0.22,0.036,0.13,0.36,0.181,0.496,0.332,0.478,0.1,0.031,0.086,0.162,0.317,0.0,0.0,0.157,0.112,0.17	0.081
5945	ENSG00000135596	MICAL1	chr6	-	109767338	109767975	109767338	109767615	109767898	109767975	5945	86,101,79,4,21,111,55,14,59,22,12,30,7,11,28,29,96	3,20,6,5,13,8,8,2,6,9,6,7,8,3,3,1,6	86,30,48,134,96,65,0,4,99,52,119,25,31,50,129,17,13,7,9,8,62,37,0,84,4,57,11,24,0,19,13,82,60,22,19,37,24,32,11,53,90,42,25,39,9,70,0,0,63,26,69	8,22,16,10,6,14,9,0,27,24,101,7,5,16,21,13,1,6,8,15,10,17,13,25,5,10,4,18,1,17,2,22,22,15,9,19,7,10,9,21,2,7,15,25,4,4,20,22,31,9,35	305	36	0.000444139	0.0215077	0.772,0.373,0.608,0.086,0.16,0.621,0.448,0.452,0.537,0.224,0.191,0.336,0.094,0.302,0.524,0.774,0.654	0.559,0.139,0.262,0.613,0.654,0.354,0.0,1.0,0.302,0.204,0.122,0.297,0.423,0.269,0.42,0.134,0.605,0.121,0.117,0.059,0.423,0.204,0.0,0.284,0.086,0.402,0.245,0.136,0.0,0.117,0.434,0.306,0.244,0.148,0.199,0.187,0.288,0.274,0.126,0.23,0.842,0.415,0.164,0.155,0.21,0.674,0.0,0.0,0.193,0.254,0.189	0.145
6064	ENSG00000178035	IMPDH2	chr3	-	49061757	49062235	49061757	49061837	49061927	49062235	6064	24,37,21,4,10,19,26,4,11,13,14,9,4,0,16,3,10	30,74,67,114,157,66,33,15,36,147,77,56,99,10,29,5,41	10,6,11,18,38,11,0,10,2,24,10,7,7,12,8,15,6,18,0,11,6,15,0,12,16,0,15,13,0,11,9,32,40,6,13,7,5,10,14,15,16,19,18,11,14,18,0,0,26,12,18	77,40,65,36,24,20,86,7,55,129,116,130,94,80,132,101,55,85,49,115,36,89,11,52,160,11,39,62,1,107,58,97,169,161,242,27,95,198,22,79,13,103,120,68,32,115,56,88,82,82,196	112	36	0.000447448	0.0215077	0.205,0.138,0.092,0.011,0.02,0.085,0.202,0.079,0.089,0.028,0.055,0.049,0.013,0.0,0.151,0.162,0.073	0.04,0.046,0.052,0.138,0.337,0.15,0.0,0.315,0.012,0.056,0.027,0.017,0.023,0.046,0.019,0.046,0.034,0.064,0.0,0.03,0.051,0.051,0.0,0.069,0.031,0.0,0.11,0.063,0.0,0.032,0.048,0.096,0.071,0.012,0.017,0.077,0.017,0.016,0.17,0.058,0.283,0.056,0.046,0.049,0.123,0.048,0.0,0.0,0.092,0.045,0.029	0.022
465	ENSG00000128272	ATF4	chr22	+	39916568	39917676	39916568	39916756	39917358	39917676	465	209,594,368,210,363,264,244,141,249,841,492,619,48,112,256,68,293	342,584,348,100,119,236,314,37,163,485,276,135,114,17,211,36,198	415,314,185,755,435,128,0,98,140,1409,428,415,238,161,545,503,164,372,82,166,553,486,0,433,284,141,311,496,0,497,372,973,478,207,178,476,154,246,154,555,176,222,1520,405,737,271,0,0,557,416,508	212,73,196,222,174,65,283,8,96,410,117,322,229,156,129,193,80,85,203,314,193,107,14,105,167,48,98,221,4,191,63,276,241,103,228,108,223,235,59,99,110,200,207,99,137,134,205,103,109,215,233	624	36	0.000474146	0.0225377	0.034,0.055,0.058,0.108,0.15,0.061,0.043,0.18,0.081,0.091,0.093,0.209,0.024,0.275,0.065,0.098,0.079	0.101,0.199,0.052,0.164,0.126,0.102,0.0,0.414,0.078,0.165,0.174,0.069,0.057,0.056,0.196,0.131,0.106,0.202,0.023,0.03,0.142,0.208,0.0,0.192,0.089,0.145,0.155,0.115,0.0,0.131,0.254,0.169,0.103,0.104,0.043,0.203,0.038,0.057,0.131,0.244,0.085,0.06,0.298,0.191,0.237,0.104,0.0,0.0,0.228,0.1,0.112	-0.025
1699	ENSG00000049656	CLPTM1L	chr5	-	1324877	1325931	1324877	1324928	1325865	1325931	1699	73,95,29,26,7,44,55,16,42,18,24,31,0,3,30,17,49	14,9,2,6,10,3,1,1,3,8,0,3,19,1,4,0,4	73,10,25,79,22,9,0,6,26,37,10,30,37,11,21,9,8,33,8,8,21,29,0,17,4,10,29,16,2,7,16,19,63,1,11,42,22,14,8,22,61,34,30,29,5,28,0,0,16,17,38	12,14,10,15,5,4,5,0,12,8,30,6,2,13,5,5,2,8,6,5,2,9,1,9,14,0,2,10,0,7,6,4,10,6,28,11,10,16,3,5,2,15,9,22,1,7,21,5,5,18,11	959	36	0.000483892	0.0227482	0.164,0.284,0.352,0.14,0.026,0.355,0.674,0.375,0.344,0.078,1.0,0.279,0.0,0.101,0.22,1.0,0.315	0.186,0.026,0.086,0.165,0.142,0.078,0.0,1.0,0.075,0.148,0.012,0.158,0.41,0.031,0.136,0.063,0.131,0.134,0.048,0.057,0.283,0.108,0.0,0.066,0.011,1.0,0.352,0.057,1.0,0.036,0.091,0.151,0.191,0.006,0.015,0.125,0.076,0.032,0.091,0.142,0.534,0.078,0.111,0.047,0.158,0.131,0.0,0.0,0.107,0.034,0.115	0.174
1747	ENSG00000160201	U2AF1	chr21	-	44520562	44524512	44520562	44520629	44524424	44524512	1747	1761,5214,3515,661,515,2592,1703,1337,1585,2861,2314,1501,81,499,1309,896,1998	155,217,76,70,70,84,76,16,110,74,35,154,69,14,89,38,75	2680,582,852,3837,2048,1329,0,74,612,2005,661,1110,1287,741,1479,1448,525,1325,351,275,1607,2300,0,1127,629,163,2383,245,20,1673,750,2515,6486,367,932,1878,543,1376,819,1404,1840,1403,2145,1349,1256,1845,0,0,2759,2808,2554	121,63,175,82,76,25,72,4,70,188,138,121,96,72,67,46,27,41,106,78,35,89,4,63,83,17,54,126,3,58,13,77,166,124,169,50,135,128,12,44,83,122,80,90,32,149,39,36,59,145,104	3817	36	0.000533682	0.0248162	0.097,0.185,0.304,0.082,0.065,0.225,0.174,0.441,0.12,0.267,0.384,0.084,0.011,0.252,0.122,0.182,0.201	0.173,0.08,0.044,0.306,0.203,0.334,0.0,0.149,0.076,0.091,0.043,0.08,0.112,0.088,0.172,0.229,0.155,0.234,0.03,0.032,0.302,0.196,0.0,0.144,0.067,0.083,0.294,0.018,0.059,0.214,0.352,0.236,0.269,0.027,0.049,0.262,0.037,0.092,0.392,0.231,0.173,0.098,0.202,0.124,0.27,0.105,0.0,0.0,0.306,0.154,0.188	0.039
4505	ENSG00000187514	PTMA	chr2	+	232576057	232576693	232576057	232576129	232576596	232576693	4505	191,244,168,1051,654,239,127,66,124,190,102,409,65,273,202,22,808	187,281,119,220,309,190,74,26,119,163,58,146,165,32,51,3,55	212,501,57,894,447,111,0,59,458,219,459,173,164,124,505,507,270,161,55,143,171,695,0,187,120,104,134,159,1,217,668,606,1208,345,51,312,76,69,163,749,166,131,379,485,171,115,0,0,1015,53,339	219,173,213,213,79,37,180,15,125,221,322,260,80,199,184,231,236,117,132,329,96,191,17,167,134,30,22,161,2,247,83,159,408,219,255,83,137,248,55,127,31,280,165,239,15,150,100,86,220,127,310	489	36	0.000623971	0.0287027	0.07,0.06,0.094,0.26,0.135,0.085,0.112,0.157,0.071,0.079,0.115,0.171,0.028,0.386,0.226,0.351,0.52	0.067,0.176,0.019,0.236,0.294,0.181,0.0,0.225,0.212,0.068,0.095,0.047,0.131,0.044,0.168,0.139,0.078,0.092,0.03,0.031,0.116,0.211,0.0,0.076,0.062,0.203,0.31,0.068,0.036,0.061,0.372,0.219,0.179,0.104,0.015,0.217,0.039,0.02,0.179,0.303,0.283,0.033,0.145,0.13,0.456,0.053,0.0,0.0,0.254,0.03,0.075	0.043
3884	ENSG00000141959	PFKL	chr21	+	45733795	45736222	45733795	45733904	45736126	45736222	3884	106,57,12,33,27,58,109,23,27,8,8,31,4,18,8,6,108	8,25,6,14,29,13,9,5,9,27,14,8,17,2,6,0,4	48,19,39,77,13,7,0,0,60,26,62,16,22,75,32,13,20,15,6,4,8,53,0,14,25,6,37,27,1,7,28,10,87,17,12,73,22,16,22,42,82,101,8,48,4,74,0,0,40,17,40	20,36,17,20,6,3,8,2,22,24,38,14,8,26,15,13,11,5,11,22,13,33,4,31,23,1,7,33,0,30,3,22,33,11,43,23,14,25,11,20,2,31,9,50,2,20,14,14,25,40,52	2244	36	0.000641292	0.0288784	0.175,0.035,0.031,0.036,0.015,0.067,0.163,0.069,0.046,0.005,0.009,0.059,0.004,0.126,0.021,1.0,0.302	0.037,0.008,0.035,0.058,0.034,0.036,0.0,0.0,0.042,0.017,0.026,0.018,0.042,0.044,0.033,0.016,0.028,0.046,0.009,0.003,0.01,0.025,0.0,0.007,0.017,0.088,0.078,0.013,1.0,0.004,0.13,0.007,0.041,0.024,0.004,0.048,0.025,0.01,0.031,0.033,0.397,0.05,0.014,0.015,0.031,0.056,0.0,0.0,0.025,0.007,0.012	0.074
4139	ENSG00000161013	MGAT4B	chr5	-	179226505	179227068	179226505	179226636	179226953	179227068	4139	174,261,146,33,47,106,68,33,56,21,23,61,4,14,35,10,98	115,65,49,37,44,59,64,17,25,46,34,57,23,14,43,21,82	34,26,33,98,61,20,0,0,58,132,21,73,50,33,40,31,8,4,8,12,33,23,0,38,16,18,53,16,0,25,12,58,78,17,53,62,15,36,16,16,105,91,15,33,18,81,0,0,32,43,32	36,25,69,49,30,7,45,1,32,110,32,65,74,45,18,32,12,4,32,34,24,27,1,33,46,4,24,87,1,47,11,43,59,40,62,16,57,45,17,24,45,43,20,41,13,42,26,10,44,61,53	339	36	0.000641142	0.0288784	0.138,0.299,0.24,0.087,0.102,0.16,0.101,0.171,0.192,0.046,0.067,0.102,0.018,0.096,0.08,0.048,0.113	0.091,0.099,0.048,0.175,0.178,0.233,0.0,0.0,0.161,0.113,0.065,0.107,0.067,0.072,0.191,0.093,0.066,0.096,0.026,0.036,0.127,0.083,0.0,0.109,0.036,0.323,0.19,0.019,0.0,0.053,0.104,0.125,0.123,0.043,0.083,0.292,0.027,0.078,0.091,0.066,0.199,0.183,0.074,0.079,0.128,0.17,0.0,0.0,0.072,0.07,0.06	0.025
5512	ENSG00000116478	HDAC1	chr1	+	32797276	32797843	32797276	32797407	32797690	32797843	5512	32,28,30,25,5,20,33,5,8,40,18,18,0,3,39,12,25	64,56,14,58,63,23,44,18,28,68,45,47,40,9,52,13,37	19,3,14,31,33,9,0,0,11,45,0,23,18,8,17,2,3,24,3,5,42,13,0,11,11,6,12,9,0,11,18,39,40,8,18,8,33,29,1,17,19,19,59,19,31,15,0,0,19,4,17	82,32,37,24,16,11,22,2,38,70,99,47,67,58,62,23,6,48,20,39,29,53,3,64,56,10,13,42,1,58,12,31,100,58,114,26,60,76,13,43,20,65,46,64,11,55,40,30,54,38,108	305	36	0.000667391	0.0297406	0.056,0.056,0.202,0.048,0.009,0.093,0.081,0.032,0.033,0.065,0.045,0.043,0.0,0.038,0.081,0.098,0.074	0.027,0.011,0.043,0.132,0.196,0.088,0.0,0.0,0.033,0.071,0.0,0.055,0.031,0.016,0.031,0.01,0.056,0.056,0.017,0.015,0.146,0.028,0.0,0.02,0.023,0.066,0.098,0.025,0.0,0.022,0.15,0.129,0.045,0.016,0.018,0.035,0.061,0.043,0.009,0.045,0.101,0.033,0.131,0.034,0.25,0.031,0.0,0.0,0.04,0.012,0.018	0.013
3523	ENSG00000087088	BAX	chr19	+	49464066	49465055	49464066	49464171	49464788	49465055	3523	231,291,165,116,188,180,444,67,130,176,122,200,45,63,155,15,208	12,72,17,43,69,28,18,7,30,49,40,35,65,2,18,1,10	280,109,168,309,192,35,0,12,164,473,167,169,117,126,197,136,72,175,118,220,126,161,0,215,173,85,110,240,0,89,69,175,346,179,299,78,330,414,57,109,127,182,226,160,47,190,0,0,149,67,396	38,38,52,18,15,11,16,2,62,40,60,55,26,101,62,34,41,43,20,75,43,62,5,100,51,5,9,49,1,29,19,39,54,64,118,24,39,80,12,36,5,41,56,51,6,54,34,35,44,69,117	639	36	0.000686001	0.0302548	0.52,0.185,0.354,0.132,0.133,0.266,0.582,0.35,0.196,0.168,0.147,0.244,0.038,0.64,0.327,0.458,0.54	0.293,0.139,0.154,0.492,0.419,0.152,0.0,0.253,0.13,0.4,0.136,0.148,0.202,0.066,0.152,0.184,0.09,0.187,0.249,0.142,0.142,0.128,0.0,0.108,0.16,0.489,0.408,0.216,0.0,0.147,0.17,0.202,0.265,0.136,0.125,0.155,0.323,0.226,0.211,0.146,0.589,0.2,0.185,0.15,0.306,0.165,0.0,0.0,0.16,0.052,0.16	0.12
638	ENSG00000185122	HSF1	chr8	+	145533457	145534935	145533457	145533582	145534859	145534935	638	106,141,136,68,47,102,66,17,49,77,20,38,2,7,23,4,60	9,63,19,27,38,24,24,10,10,42,28,22,29,7,12,2,11	53,24,36,75,46,22,0,0,100,150,34,82,31,44,80,47,34,29,20,38,28,40,0,37,23,15,44,30,0,34,35,112,60,35,43,64,45,20,16,48,31,116,125,49,55,48,0,0,57,19,47	11,25,36,21,5,4,37,1,22,53,42,33,22,26,26,33,23,16,17,56,20,27,2,22,39,3,19,33,1,24,8,22,59,35,30,12,27,32,8,18,5,42,26,28,11,27,19,20,23,9,47	1299	36	0.000878651	0.0380883	0.246,0.058,0.166,0.065,0.033,0.105,0.071,0.045,0.12,0.048,0.019,0.046,0.002,0.027,0.05,0.053,0.131	0.118,0.026,0.027,0.09,0.203,0.132,0.0,0.0,0.112,0.073,0.022,0.064,0.038,0.045,0.079,0.038,0.039,0.048,0.032,0.018,0.037,0.039,0.0,0.045,0.016,0.122,0.06,0.025,0.0,0.038,0.108,0.124,0.027,0.027,0.038,0.129,0.044,0.017,0.053,0.069,0.147,0.071,0.118,0.046,0.122,0.047,0.0,0.0,0.064,0.055,0.027	0.018
6606	ENSG00000101365	IDH3B	chr20	-	2641102	2641475	2641102	2641236	2641342	2641475	6606	50,72,27,20,2,23,29,16,13,31,37,21,1,6,27,12,17	83,95,71,67,59,51,46,26,39,101,57,61,44,26,47,27,49	72,10,15,28,22,10,0,4,16,39,15,37,8,19,14,15,3,26,3,6,18,21,0,13,6,3,11,5,0,9,18,15,26,9,10,11,12,27,3,27,28,42,36,29,7,18,0,0,11,30,34	68,53,70,47,41,27,59,5,32,84,98,63,71,55,55,43,25,40,56,108,30,57,2,59,91,4,26,55,1,56,14,53,103,70,97,23,92,80,25,55,30,101,56,66,25,75,34,45,51,58,80	128	36	0.000881427	0.0380883	0.145,0.176,0.097,0.077,0.009,0.113,0.151,0.148,0.086,0.079,0.154,0.088,0.006,0.061,0.139,0.111,0.089	0.229,0.05,0.057,0.144,0.131,0.094,0.0,0.184,0.123,0.115,0.041,0.142,0.031,0.089,0.067,0.089,0.033,0.155,0.015,0.015,0.144,0.094,0.0,0.058,0.018,0.174,0.106,0.025,0.0,0.043,0.266,0.074,0.066,0.035,0.028,0.119,0.035,0.087,0.033,0.121,0.208,0.105,0.153,0.11,0.073,0.063,0.0,0.0,0.057,0.127,0.107	0.017

## Sheet: Inv(16) - SE
	GeneID	geneSymbol	chr	strand	exonStart_0base	exonEnd	upstreamES	upstreamEE	downstreamES	downstreamEE	ID	IC_SAMPLE_1	SC_SAMPLE_1	IC_SAMPLE_2	SC_SAMPLE_2	IncFormLen	SkipFormLen	PValue	FDR	IncLevel1	IncLevel2	IncLevelDifference
101439	ENSG00000104907	TRMT1	chr19	-	13226959	13227245	13226092	13226280	13227466	13227926	101439	61,2,153,79,32,26,75,1,70,94,123,32,3,73	0,0,1,1,0,0,2,1,1,0,3,0,0,0	39,126,112,81,98,39,46,10,81,10,67,102,44,17,134,34,50,65,41,88,62,120,110,82,112,56,147,107,63,19,34,8,40,106,41,88,144,40,12,42,187,54,97,16,94,92,11,122,48,92,8,23,71,241	0,1,1,1,2,0,0,0,4,0,0,1,0,0,1,0,1,2,1,0,1,2,3,0,1,0,0,1,1,2,2,1,2,2,1,4,2,0,0,1,4,0,2,0,4,0,0,0,1,2,1,0,0,2	308	36	0	0	1.0,1.0,0.947,0.902,1.0,1.0,0.814,0.105,0.891,1.0,0.827,1.0,1.0,1.0	1.0,0.936,0.929,0.904,0.851,1.0,1.0,1.0,0.703,1.0,1.0,0.923,1.0,1.0,0.94,1.0,0.854,0.792,0.827,1.0,0.879,0.875,0.811,1.0,0.929,1.0,1.0,0.926,0.88,0.526,0.665,0.483,0.7,0.861,0.827,0.72,0.894,1.0,1.0,0.831,0.845,1.0,0.85,1.0,0.733,1.0,1.0,1.0,0.849,0.843,0.483,1.0,1.0,0.934	0.003
51761	ENSG00000159140	SON	chr21	+	34921781	34927697	34918518	34918685	34929461	34929622	51761	9260,221,14292,8544,2094,8146,6389,33,2911,10346,19187,2733,66,6867	2,1,0,1,0,0,2,0,0,0,2,0,2,2	11148,20535,13255,11698,3288,8447,9637,3658,6150,348,2310,2052,12636,10538,6299,6378,9156,11393,12338,6374,4274,22902,6764,7001,7361,5737,4375,10158,6547,681,4696,95,2531,14336,1751,2670,10503,6986,2655,9339,16495,8988,5716,11776,11116,13973,4872,6484,6746,6726,182,5114,13388,13304	0,0,1,0,0,0,0,1,2,0,4,0,0,0,1,2,0,1,1,0,0,0,0,0,0,1,2,3,0,0,1,0,0,1,0,1,0,2,2,1,1,0,0,0,0,0,0,0,1,0,2,1,1,2	5938	36	0	0	0.966,0.573,1.0,0.981,1.0,1.0,0.951,1.0,1.0,1.0,0.983,1.0,0.167,0.954	1.0,1.0,0.988,1.0,1.0,1.0,1.0,0.957,0.949,1.0,0.778,1.0,1.0,1.0,0.974,0.951,1.0,0.986,0.987,1.0,1.0,1.0,1.0,1.0,1.0,0.972,0.93,0.954,1.0,1.0,0.966,1.0,1.0,0.989,1.0,0.942,1.0,0.955,0.889,0.983,0.99,1.0,1.0,1.0,1.0,1.0,1.0,1.0,0.976,1.0,0.356,0.969,0.988,0.976	-0.072
84329	ENSG00000140988	RPS2	chr16	-	2013653	2013840	2013149	2013257	2014276	2014368	84329	43,13,41,26,22,8,20,0,8,24,37,8,7,25	42,1817,103,1249,59,81,88,6,70,1026,90,11,39,1052	23,59,54,26,40,11,37,13,52,10,33,46,32,25,61,11,12,53,50,21,74,56,40,21,56,24,58,13,25,5,11,0,33,96,13,22,31,18,17,30,34,11,23,29,35,44,6,57,43,23,3,21,28,111	1126,48,72,59,19,1365,47,16,67,62,448,67,67,108,47,7,794,103,112,70,47,1622,46,845,46,40,1494,1258,905,8,20,1,19,99,27,56,2087,530,7,2067,5711,1133,783,636,58,48,6,47,340,1002,34,936,42,99	209	36	0	0	0.15,0.001,0.064,0.004,0.06,0.017,0.038,0.0,0.019,0.004,0.066,0.111,0.03,0.004	0.004,0.175,0.114,0.071,0.266,0.001,0.119,0.123,0.118,0.027,0.013,0.106,0.076,0.038,0.183,0.213,0.003,0.081,0.071,0.049,0.213,0.006,0.13,0.004,0.173,0.094,0.007,0.002,0.005,0.097,0.087,0.0,0.23,0.143,0.077,0.063,0.003,0.006,0.295,0.002,0.001,0.002,0.005,0.008,0.094,0.136,0.147,0.173,0.021,0.004,0.015,0.004,0.103,0.162	-0.04
58015	ENSG00000177954	RPS27	chr1	+	153963389	153963510	153963238	153963278	153963590	153963699	58015	95,56,143,209,81,80,229,4,114,77,102,68,20,130	1.19418e+52	72,268,74,201,38,53,77,79,148,8,31,230,202,284,63,19,93,118,276,78,82,323,89,62,70,51,188,201,96,17,80,2,43,215,48,77,91,59,37,168,198,81,78,218,65,182,77,53,107,54,53,133,73,219	1315,1351,1383,1051,417,1432,754,287,1051,77,682,1164,1332,1645,924,271,963,1410,2145,1123,893,1679,880,854,880,842,1222,1214,1017,247,497,28,369,1003,774,1273,1898,439,174,2014,3610,671,719,932,867,1051,173,741,511,1364,1060,967,904,1587	140	33	1.11022e-15	2.56553e-11	0.018,0.007,0.019,0.034,0.02,0.015,0.02,0.005,0.022,0.016,0.013,0.03,0.004,0.028	0.013,0.045,0.012,0.043,0.021,0.009,0.024,0.061,0.032,0.024,0.011,0.045,0.035,0.039,0.016,0.016,0.022,0.019,0.029,0.016,0.021,0.043,0.023,0.017,0.018,0.014,0.035,0.038,0.022,0.016,0.037,0.017,0.027,0.048,0.014,0.014,0.011,0.031,0.048,0.019,0.013,0.028,0.025,0.052,0.017,0.039,0.095,0.017,0.047,0.009,0.012,0.031,0.019,0.032	-0.009
13691	ENSG00000130723	PRRC2B	chr9	+	134349840	134351922	134346174	134346370	134353130	134353336	13691	373,3,574,344,89,197,268,1,465,298,762,106,2,443	0,1,0,0,0,0,0,0,0,0,0,0,0,0	789,655,543,453,246,610,475,140,287,17,101,51,414,503,426,74,246,215,399,171,219,473,251,374,476,340,535,171,502,27,215,6,196,503,159,171,390,204,102,459,342,459,216,983,457,608,236,471,198,307,8,875,247,603	0,0,0,0,0,0,0,0,0,0,0,1,2,0,0,0,0,0,0,0,1,0,0,0,0,0,0,0,0,0,1,0,0,1,0,0,0,0,0,0,0,0,0,0,0,0,0,0,0,0,0,1,0,0	2104	36	1.66533e-15	3.07864e-11	1.0,0.049,1.0,1.0,1.0,1.0,1.0,1.0,1.0,1.0,1.0,1.0,1.0,1.0	1.0,1.0,1.0,1.0,1.0,1.0,1.0,1.0,1.0,1.0,1.0,0.466,0.78,1.0,1.0,1.0,1.0,1.0,1.0,1.0,0.789,1.0,1.0,1.0,1.0,1.0,1.0,1.0,1.0,1.0,0.786,1.0,1.0,0.896,1.0,1.0,1.0,1.0,1.0,1.0,1.0,1.0,1.0,1.0,1.0,1.0,1.0,1.0,1.0,1.0,1.0,0.937,1.0,1.0	-0.043
51539	ENSG00000197943	PLCG2	chr16	+	81968033	81968136	81964865	81965259	81969773	81969815	51539	15,10,24,5,2,1,2,1,11,24,59,7,9,36	2,0,1,0,0,1,0,0,0,0,0,0,0,0	13,47,22,11,24,15,3,17,16,4,43,23,19,27,78,18,24,7,10,31,24,36,14,13,73,41,37,37,15,2,13,2,14,20,21,14,32,13,11,8,24,9,27,12,28,20,3,58,2,25,24,14,13,39	0,0,0,0,0,0,0,0,1,0,0,0,0,0,0,0,0,1,0,0,1,1,1,0,0,1,0,0,0,0,1,0,0,5,0,0,0,0,0,0,0,0,0,1,0,1,0,1,0,0,2,0,0,0	124	35	6.10623e-15	9.40695e-11	0.679,1.0,0.871,1.0,1.0,0.22,1.0,1.0,1.0,1.0,1.0,1.0,1.0,1.0	1.0,1.0,1.0,1.0,1.0,1.0,1.0,1.0,0.819,1.0,1.0,1.0,1.0,1.0,1.0,1.0,1.0,0.664,1.0,1.0,0.871,0.91,0.798,1.0,1.0,0.92,1.0,1.0,1.0,1.0,0.786,1.0,1.0,0.53,1.0,1.0,1.0,1.0,1.0,1.0,1.0,1.0,1.0,0.772,1.0,0.85,1.0,0.942,1.0,1.0,0.772,1.0,1.0,1.0	-0.044
959	ENSG00000163660	CCNL1	chr3	-	156867075	156867174	156866104	156866378	156867273	156867385	959	1342,428,789,633,253,451,329,250,81,671,1548,291,751,984	61,18,56,26,8,38,18,25,5,43,75,25,42,50	395,3136,677,1463,593,308,889,1008,529,83,345,889,1125,622,370,565,544,1040,523,367,827,1500,364,334,817,387,145,905,380,182,590,2,434,1304,145,370,543,694,218,248,638,920,618,717,815,1537,325,1000,791,930,801,756,676,745	12,64,10,70,29,8,61,25,4,4,7,21,26,21,8,13,24,34,16,5,23,101,15,16,15,18,6,29,12,5,6,0,25,82,6,23,12,35,2,14,16,30,18,25,21,41,11,37,38,18,7,24,17,13	121	36	2.76446e-14	3.65038e-10	0.867,0.876,0.807,0.879,0.904,0.779,0.845,0.748,0.828,0.823,0.86,0.776,0.842,0.854	0.907,0.936,0.953,0.861,0.859,0.92,0.813,0.923,0.975,0.861,0.936,0.926,0.928,0.898,0.932,0.928,0.871,0.901,0.907,0.956,0.915,0.815,0.878,0.861,0.942,0.865,0.878,0.903,0.904,0.915,0.967,1.0,0.838,0.826,0.878,0.827,0.931,0.855,0.97,0.841,0.922,0.901,0.911,0.895,0.92,0.918,0.898,0.889,0.861,0.939,0.971,0.904,0.922,0.945	-0.069
102281	ENSG00000163444	TMEM183A	chr1	+	202984016	202984176	202977770	202977938	202985087	202985268	102281	70,42,82,43,22,36,52,1,36,70,104,11,21,54	0,2,0,0,0,0,1,1,0,0,1,0,3,0	66,119,82,79,16,50,56,26,76,2,31,23,82,63,54,13,61,83,72,54,35,107,40,59,38,41,27,70,56,4,16,2,16,78,34,43,71,26,8,50,89,83,37,58,45,69,26,45,36,40,18,53,57,85	1,0,0,1,0,0,0,2,0,0,0,0,0,0,1,0,1,0,0,2,0,3,0,0,0,0,2,0,0,0,0,0,0,1,0,0,0,0,0,0,0,0,0,0,0,0,1,1,0,1,1,0,0,0	182	36	1.62759e-13	1.88053e-09	1.0,0.806,1.0,1.0,1.0,1.0,0.911,0.165,1.0,1.0,0.954,1.0,0.581,1.0	0.929,1.0,1.0,0.94,1.0,1.0,1.0,0.72,1.0,1.0,1.0,1.0,1.0,1.0,0.914,1.0,0.923,1.0,1.0,0.842,1.0,0.876,1.0,1.0,1.0,1.0,0.728,1.0,1.0,1.0,1.0,1.0,1.0,0.939,1.0,1.0,1.0,1.0,1.0,1.0,1.0,1.0,1.0,1.0,1.0,1.0,0.837,0.899,1.0,0.888,0.781,1.0,1.0,1.0	-0.08
41540	ENSG00000159840	ZYX	chr7	+	143081182	143081338	143080092	143080415	143085311	143085432	41540	105,3,86,75,25,18,16,0,24,48,173,16,1,67	143,209,475,270,125,220,501,16,306,235,228,58,63,279	81,161,30,138,41,24,77,19,58,3,61,37,125,48,15,29,47,26,68,56,59,52,21,35,50,73,19,67,49,15,38,0,12,176,1,16,37,40,25,18,31,54,39,37,74,14,29,54,12,54,3,48,10,81	205,288,123,224,182,183,187,56,149,4,169,244,298,128,226,8,173,112,255,217,126,237,69,50,109,259,107,159,177,40,42,2,14,183,131,110,206,125,12,167,196,125,80,59,155,63,26,216,20,95,47,177,68,254	178	36	2.04281e-13	2.09803e-09	0.129,0.003,0.035,0.053,0.039,0.016,0.006,0.0,0.016,0.04,0.133,0.053,0.003,0.046	0.074,0.102,0.047,0.111,0.044,0.026,0.077,0.064,0.073,0.132,0.068,0.03,0.078,0.07,0.013,0.423,0.052,0.045,0.051,0.05,0.087,0.042,0.058,0.124,0.085,0.054,0.035,0.079,0.053,0.07,0.155,0.0,0.148,0.163,0.002,0.029,0.035,0.061,0.296,0.021,0.031,0.08,0.09,0.113,0.088,0.043,0.184,0.048,0.108,0.103,0.013,0.052,0.029,0.061	-0.038
11084	ENSG00000136560	TANK	chr2	+	162087481	162088062	162081141	162081257	162091852	162092683	11084	338,22,714,126,61,192,289,2,97,171,255,88,18,161	1,0,2,0,0,1,1,1,0,0,0,0,0,2	616,584,157,234,157,482,382,54,378,7,548,224,124,1023,214,30,144,153,988,127,105,146,116,52,119,280,65,217,288,44,262,4,103,143,185,197,209,233,103,255,180,399,49,246,491,368,229,324,216,649,5,348,305,163	4,1,0,1,1,3,0,0,0,0,0,3,0,1,4,0,0,0,4,1,1,0,1,0,1,3,0,1,0,0,1,0,0,0,1,0,1,0,0,0,0,0,0,0,3,2,0,2,0,0,0,0,1,0	603	36	1.244e-12	1.14987e-08	0.953,1.0,0.955,1.0,1.0,0.92,0.945,0.107,1.0,1.0,1.0,1.0,1.0,0.828	0.902,0.972,1.0,0.933,0.904,0.906,1.0,1.0,1.0,1.0,1.0,0.817,1.0,0.984,0.762,1.0,1.0,1.0,0.936,0.883,0.862,1.0,0.874,1.0,0.877,0.848,1.0,0.928,1.0,1.0,0.94,1.0,1.0,1.0,0.917,1.0,0.926,1.0,1.0,1.0,1.0,1.0,1.0,1.0,0.907,0.917,1.0,0.906,1.0,1.0,1.0,1.0,0.948,1.0	-0.052
38840	ENSG00000135046	ANXA1	chr9	+	75769113	75769258	75766780	75766840	75773437	75773517	38840	109,14,10,30,34,16,16,0,2,13,66,16,5,107	1145,3265,694,1620,2227,550,2655,43,247,395,1527,255,834,768	6,7,5,4,128,3,61,21,44,2,60,9,2,1,5,0,4,2,8,13,159,6,2,8,95,17,3,0,6,1,18,0,3,11,2,36,25,77,18,0,3,1,137,0,8,7,2,205,0,53,1,68,3,14	157,963,171,146,415,246,531,112,1084,4,534,836,201,58,144,104,345,193,608,657,1164,182,152,86,393,528,170,48,174,131,429,4,79,354,462,628,1083,267,151,271,497,44,302,8,1287,296,13,919,74,1163,109,108,151,282	167	36	9.46887e-12	7.32861e-08	0.02,0.001,0.003,0.004,0.003,0.006,0.001,0.0,0.002,0.007,0.009,0.013,0.001,0.029	0.008,0.002,0.006,0.006,0.062,0.003,0.024,0.039,0.009,0.097,0.024,0.002,0.002,0.004,0.007,0.0,0.002,0.002,0.003,0.004,0.029,0.007,0.003,0.02,0.05,0.007,0.004,0.0,0.007,0.002,0.009,0.0,0.008,0.007,0.001,0.012,0.005,0.059,0.025,0.0,0.001,0.005,0.089,0.0,0.001,0.005,0.032,0.046,0.0,0.01,0.002,0.12,0.004,0.011	-0.009
43192	ENSG00000152795	HNRPDL	chr4	-	83346715	83346820	83345781	83346036	83347189	83347282	43192	126,28,219,74,30,23,29,2,18,75,109,42,9,104	219,282,575,328,177,249,636,31,191,398,655,83,178,268	87,241,117,113,51,30,34,63,286,15,43,163,74,119,78,49,50,71,34,42,108,151,77,39,156,56,29,58,91,11,59,0,59,93,37,56,35,42,45,41,76,58,72,62,85,154,22,102,52,29,32,122,37,181	187,503,347,235,220,382,168,78,125,24,273,513,137,80,370,73,196,414,244,317,297,651,222,119,243,272,192,178,343,50,129,3,154,414,152,276,726,129,50,327,450,174,261,106,413,573,22,264,102,397,200,111,262,331	127	36	9.51428e-12	7.32861e-08	0.14,0.027,0.097,0.06,0.046,0.026,0.013,0.018,0.026,0.051,0.045,0.125,0.014,0.099	0.117,0.12,0.087,0.12,0.062,0.022,0.054,0.186,0.393,0.151,0.043,0.083,0.133,0.297,0.056,0.16,0.067,0.046,0.038,0.036,0.093,0.062,0.09,0.085,0.154,0.055,0.041,0.085,0.07,0.059,0.115,0.0,0.098,0.06,0.065,0.054,0.013,0.084,0.203,0.034,0.046,0.086,0.073,0.142,0.055,0.071,0.221,0.099,0.126,0.02,0.043,0.238,0.038,0.134	-0.04
61183	ENSG00000138668	HNRNPD	chr4	-	83294598	83294930	83280623	83280792	83295271	83295314	61183	106,21,153,178,71,55,228,3,123,69,193,27,19,155	0,0,0,0,0,2,0,1,0,0,0,0,0,2	103,165,129,70,86,118,58,41,188,16,72,109,68,126,123,16,87,120,124,138,116,158,119,112,178,170,203,61,126,41,74,5,42,126,100,125,292,72,42,173,161,66,129,142,254,146,24,123,105,157,19,95,70,147	0,5,2,0,0,1,1,0,0,0,1,1,0,1,0,0,3,4,1,0,0,4,0,0,0,0,0,0,3,0,0,0,0,0,0,0,0,0,0,0,0,0,0,2,0,0,0,2,1,1,0,5,0,0	354	36	1.23606e-11	8.78864e-08	1.0,1.0,1.0,1.0,1.0,0.737,1.0,0.234,1.0,1.0,1.0,1.0,1.0,0.887	1.0,0.77,0.868,1.0,1.0,0.923,0.855,1.0,1.0,1.0,0.88,0.917,1.0,0.928,1.0,1.0,0.747,0.753,0.927,1.0,1.0,0.801,1.0,1.0,1.0,1.0,1.0,1.0,0.81,1.0,1.0,1.0,1.0,1.0,1.0,1.0,1.0,1.0,1.0,1.0,1.0,1.0,1.0,0.878,1.0,1.0,1.0,0.862,0.914,0.941,1.0,0.659,1.0,1.0	-0.034
42705	ENSG00000133393	FOPNL	chr16	-	15977864	15978062	15973660	15973745	15982414	15982472	42705	30,22,100,57,43,33,79,0,40,61,97,17,21,99	0,0,1,0,0,0,0,1,1,0,0,0,0,1	158,141,81,93,76,71,45,5,93,2,52,93,31,111,85,19,75,66,67,101,74,53,62,31,69,83,71,60,86,6,55,2,8,67,76,81,128,29,30,81,159,100,42,64,176,63,24,153,11,76,7,58,47,93	2,1,0,0,0,0,0,0,2,0,0,1,0,0,0,0,0,0,0,0,0,0,0,0,0,2,2,0,1,0,0,0,0,0,0,0,0,1,0,0,0,0,0,0,1,1,0,1,2,0,0,0,0,1	220	36	2.24296e-11	1.48088e-07	1.0,1.0,0.942,1.0,1.0,1.0,1.0,0.0,0.867,1.0,1.0,1.0,1.0,0.942	0.928,0.958,1.0,1.0,1.0,1.0,1.0,1.0,0.884,1.0,1.0,0.938,1.0,1.0,1.0,1.0,1.0,1.0,1.0,1.0,1.0,1.0,1.0,1.0,1.0,0.872,0.853,1.0,0.934,1.0,1.0,1.0,1.0,1.0,1.0,1.0,1.0,0.826,1.0,1.0,1.0,1.0,1.0,1.0,0.966,0.912,1.0,0.962,0.474,1.0,1.0,1.0,1.0,0.938	-0.06
82702	ENSG00000135486	HNRNPA1	chr12	+	54676583	54676658	54676356	54676449	54677595	54677751	82702	163,377,422,321,159,223,391,23,146,269,392,44,152,268	0,0,0,0,0,0,0,0,0,0,0,0,0,0	193,225,388,192,128,336,150,36,202,29,131,227,231,212,173,21,170,362,305,230,305,255,225,157,234,131,140,263,201,19,68,5,141,370,84,248,466,89,16,286,459,169,200,106,298,347,12,183,86,262,177,189,298,348	0,0,0,27,0,0,22,0,0,0,0,0,61,0,0,0,0,0,0,0,0,0,8,0,0,0,0,0,0,0,0,0,0,35,0,0,0,0,0,0,40,0,0,0,0,0,0,0,0,0,0,0,0,0	97	36	3.86606e-11	2.38235e-07	1.0,1.0,1.0,1.0,1.0,1.0,1.0,1.0,1.0,1.0,1.0,1.0,1.0,1.0	1.0,1.0,1.0,0.725,1.0,1.0,0.717,1.0,1.0,1.0,1.0,1.0,0.584,1.0,1.0,1.0,1.0,1.0,1.0,1.0,1.0,1.0,0.913,1.0,1.0,1.0,1.0,1.0,1.0,1.0,1.0,1.0,1.0,0.797,1.0,1.0,1.0,1.0,1.0,1.0,0.81,1.0,1.0,1.0,1.0,1.0,1.0,1.0,1.0,1.0,1.0,1.0,1.0,1.0	0.027
43941	ENSG00000196531	NACA	chr12	-	57109654	57115243	57108385	57108471	57118235	57118307	43941	2202,7,2052,1380,527,371,859,1,457,1164,1886,487,4,2037	656,1169,1241,994,492,710,1569,76,325,773,1346,274,576,786	1206,1937,1780,3994,447,355,1292,2492,847,62,217,396,3262,2468,609,439,695,547,2971,386,1101,2054,1006,1522,1421,515,295,3656,980,269,633,12,334,2172,106,457,185,747,244,603,729,1382,1601,1092,226,508,1153,659,1009,416,30,3355,228,3578	811,858,1084,816,331,857,608,222,777,52,366,697,859,999,699,58,639,852,1299,694,638,953,602,503,500,549,392,824,495,140,287,17,164,979,456,812,1245,318,41,978,1592,549,456,442,642,679,38,568,272,575,493,754,362,1301	5611	36	5.34848e-11	3.08985e-07	0.021,0.0,0.01,0.009,0.007,0.003,0.004,0.0,0.009,0.01,0.009,0.011,0.0,0.016	0.009,0.014,0.01,0.03,0.009,0.003,0.013,0.067,0.007,0.008,0.004,0.004,0.024,0.016,0.006,0.046,0.007,0.004,0.014,0.004,0.011,0.014,0.011,0.019,0.018,0.006,0.005,0.028,0.013,0.012,0.014,0.005,0.013,0.014,0.001,0.004,0.001,0.015,0.037,0.004,0.003,0.016,0.022,0.016,0.002,0.005,0.163,0.007,0.023,0.005,0.0,0.028,0.004,0.017	-0.008
17747	ENSG00000130066	SAT1	chrX	+	23802410	23802520	23801916	23802000	23803444	23803546	17747	1439,249,179,455,219,633,345,6,177,198,371,137,139,892	940,421,365,724,501,831,1227,34,211,189,129,114,409,318	323,569,143,525,615,198,778,433,480,39,583,1561,507,447,117,59,181,218,123,166,518,311,88,159,457,213,240,138,155,42,354,2,199,316,116,506,161,172,238,43,230,317,272,311,324,106,197,820,166,1004,17,330,194,170	262,267,84,218,109,655,517,387,376,15,399,921,595,352,63,8,180,93,238,98,230,203,55,60,37,47,40,159,129,61,221,2,15,307,116,422,88,106,32,78,114,221,76,110,84,30,85,244,235,314,84,235,148,72	132	36	6.23587e-11	3.25401e-07	0.295,0.139,0.118,0.146,0.107,0.172,0.071,0.046,0.186,0.222,0.44,0.247,0.085,0.433	0.252,0.368,0.317,0.396,0.606,0.076,0.291,0.234,0.258,0.415,0.285,0.316,0.189,0.257,0.336,0.668,0.215,0.39,0.124,0.316,0.381,0.295,0.304,0.42,0.771,0.553,0.621,0.191,0.247,0.158,0.304,0.214,0.783,0.219,0.214,0.246,0.333,0.307,0.67,0.131,0.355,0.281,0.494,0.435,0.513,0.491,0.387,0.478,0.162,0.466,0.052,0.277,0.263,0.392	-0.153
5741	ENSG00000168488	ATXN2L	chr16	+	28847253	28847806	28846869	28847079	28848048	28848558	5741	293,19,486,201,65,86,192,9,184,205,316,76,20,254	0,2,0,0,0,1,0,0,0,0,0,0,1,0	236,484,216,256,116,190,197,163,210,4,189,287,205,173,174,37,164,284,132,185,205,418,179,189,127,215,250,210,176,97,204,7,129,231,89,149,212,154,37,165,198,183,233,143,172,319,27,197,146,228,28,237,146,325	0,0,0,0,0,4,0,0,0,0,0,0,2,0,0,0,2,6,5,0,0,0,0,0,0,0,0,0,0,0,0,0,1,0,0,0,0,0,0,0,3,1,0,0,0,3,0,0,0,0,1,0,3,1	575	36	7.04079e-11	3.25401e-07	1.0,0.373,1.0,1.0,1.0,0.843,1.0,1.0,1.0,1.0,1.0,1.0,0.556,1.0	1.0,1.0,1.0,1.0,1.0,0.748,1.0,1.0,1.0,1.0,1.0,1.0,0.865,1.0,1.0,1.0,0.837,0.748,0.623,1.0,1.0,1.0,1.0,1.0,1.0,1.0,1.0,1.0,1.0,1.0,1.0,1.0,0.89,1.0,1.0,1.0,1.0,1.0,1.0,1.0,0.805,0.92,1.0,1.0,1.0,0.869,1.0,1.0,1.0,1.0,0.637,1.0,0.753,0.953	-0.044
71802	ENSG00000153914	SREK1	chr5	+	65451892	65454760	65449290	65449424	65455046	65455162	71802	4113,41,2278,767,281,451,192,5,37,1018,2060,189,29,808	4,1,1,1,0,0,1,0,0,1,1,0,1,1	4253,2325,1875,2896,454,769,4136,917,372,25,588,170,1672,1305,301,644,664,856,2020,521,919,1110,384,959,722,245,22,1918,935,137,431,2,207,1891,46,148,532,749,242,419,792,3288,911,2242,479,934,2855,568,685,1220,41,3640,1818,899	3,1,0,1,3,4,1,0,5,1,3,0,2,0,5,1,2,4,0,0,0,4,0,0,4,3,0,1,3,0,2,0,1,4,3,3,1,4,2,3,1,0,3,0,5,8,3,7,2,1,1,1,1,1	2890	36	6.8304e-11	3.25401e-07	0.928,0.338,0.966,0.905,1.0,1.0,0.705,1.0,1.0,0.927,0.962,1.0,0.265,0.91	0.946,0.967,1.0,0.973,0.653,0.705,0.981,1.0,0.481,0.237,0.709,1.0,0.912,1.0,0.429,0.889,0.805,0.727,1.0,1.0,1.0,0.776,1.0,1.0,0.692,0.504,1.0,0.96,0.795,1.0,0.729,1.0,0.721,0.855,0.16,0.381,0.869,0.7,0.601,0.635,0.908,1.0,0.791,1.0,0.544,0.593,0.922,0.503,0.81,0.938,0.338,0.978,0.958,0.918	0.054
96781	ENSG00000231389	HLA-DPA1	chr6	-	33036414	33036581	33032345	33033124	33036795	33037077	96781	796,764,4655,330,558,1278,2499,36,1159,1642,996,545,746,1213	0,1,3,0,0,1,3,0,0,0,64,0,0,2	1097,1778,341,2262,1171,1922,958,26,3200,19,343,1756,1311,1624,2174,463,1539,115,621,1869,1982,1803,402,900,1375,1981,488,973,891,22,88,6,79,803,866,1216,913,814,148,255,1659,1112,813,159,1113,38,46,1380,84,255,83,923,463,1998	1,0,0,0,0,0,0,0,2,0,0,0,0,0,0,1,0,0,0,1,0,0,0,4,2,1,0,0,0,0,0,0,0,0,3,1,0,3,0,0,0,0,0,0,2,0,0,3,0,0,0,0,1,0	189	36	6.72179e-11	3.25401e-07	1.0,0.993,0.997,1.0,1.0,0.996,0.994,1.0,1.0,1.0,0.748,1.0,1.0,0.991	0.995,1.0,1.0,1.0,1.0,1.0,1.0,1.0,0.997,1.0,1.0,1.0,1.0,1.0,1.0,0.989,1.0,1.0,1.0,0.997,1.0,1.0,1.0,0.977,0.992,0.997,1.0,1.0,1.0,1.0,1.0,1.0,1.0,1.0,0.982,0.996,1.0,0.981,1.0,1.0,1.0,1.0,1.0,1.0,0.991,1.0,1.0,0.989,1.0,1.0,1.0,1.0,0.989,1.0	-0.018
30698	ENSG00000162616	DNAJB4	chr1	+	78478734	78479303	78470537	78471005	78481697	78483648	30698	162,15,148,237,79,250,248,1,33,151,210,24,10,189	0,1,0,0,0,0,0,0,0,0,0,0,1,1	95,179,203,117,156,190,241,172,2611,85,349,192,326,175,51,78,107,135,226,110,190,175,90,59,112,87,20,150,101,19,109,5,53,98,30,119,167,68,241,154,335,98,173,205,212,62,84,609,240,253,11,215,141,205	1,0,0,0,1,0,1,0,4,0,0,0,0,0,1,1,0,1,1,2,1,0,1,0,0,0,0,0,0,0,0,0,0,0,0,0,1,0,0,1,1,0,1,0,0,0,0,3,0,1,1,0,0,0	591	36	1.61055e-10	6.88938e-07	1.0,0.477,1.0,1.0,1.0,1.0,1.0,1.0,1.0,1.0,1.0,1.0,0.379,0.92	0.853,1.0,1.0,1.0,0.905,1.0,0.936,1.0,0.975,1.0,1.0,1.0,1.0,1.0,0.756,0.826,1.0,0.892,0.932,0.77,0.92,1.0,0.846,1.0,1.0,1.0,1.0,1.0,1.0,1.0,1.0,1.0,1.0,1.0,1.0,1.0,0.91,1.0,1.0,0.904,0.953,1.0,0.913,1.0,1.0,1.0,1.0,0.925,1.0,0.939,0.401,1.0,1.0,1.0	-0.042
38400	ENSG00000075292	ZNF638	chr2	+	71653589	71654544	71651779	71651845	71655676	71655781	38400	90,4,168,130,69,18,112,7,47,179,458,181,6,235	0,1,0,0,0,0,2,0,1,1,1,0,0,0	144,355,66,40,186,193,73,52,312,28,164,248,69,224,391,44,76,121,125,65,145,182,197,35,552,313,48,87,212,7,151,2,181,253,167,352,192,77,186,96,226,39,145,50,265,541,20,468,139,114,20,101,80,254	0,2,2,0,1,2,0,0,0,0,1,3,2,0,1,0,1,3,1,1,7,0,1,0,4,2,0,1,2,0,4,0,1,1,0,3,0,2,0,0,1,1,3,0,5,3,0,1,0,1,2,0,1,1	977	36	1.63974e-10	6.88938e-07	1.0,0.128,1.0,1.0,1.0,1.0,0.674,1.0,0.634,0.868,0.944,1.0,1.0,1.0	1.0,0.867,0.549,1.0,0.873,0.78,1.0,1.0,1.0,1.0,0.858,0.753,0.56,1.0,0.935,1.0,0.737,0.598,0.822,0.705,0.433,1.0,0.879,1.0,0.836,0.852,1.0,0.762,0.796,1.0,0.582,1.0,0.87,0.903,1.0,0.812,1.0,0.587,1.0,1.0,0.893,0.59,0.64,1.0,0.661,0.869,1.0,0.945,1.0,0.808,0.269,1.0,0.747,0.903	0.029
42614	ENSG00000100225	FBXO7	chr22	+	32887072	32887168	32883731	32883815	32889091	32889268	42614	210,228,419,134,102,322,247,9,219,207,538,62,93,144	9,0,0,1,0,4,13,0,0,0,0,0,1,0	265,406,281,273,109,226,183,65,133,17,176,109,98,197,222,61,150,460,276,137,94,249,84,108,120,110,179,325,200,51,398,106,108,145,101,287,214,390,26,200,272,175,117,191,252,157,49,167,669,170,180,179,343,242	6,12,19,0,0,16,0,4,1,0,7,0,43,11,0,0,10,3,34,7,17,3,4,39,0,0,0,0,2,1,0,0,0,4,0,8,13,9,4,27,53,10,7,2,1,1,3,0,15,9,9,11,13,12	118	36	2.20474e-10	8.86045e-07	0.877,1.0,1.0,0.976,1.0,0.961,0.853,1.0,1.0,1.0,1.0,1.0,0.966,1.0	0.931,0.912,0.819,1.0,1.0,0.812,1.0,0.832,0.976,1.0,0.885,1.0,0.41,0.845,1.0,1.0,0.821,0.979,0.712,0.857,0.628,0.962,0.865,0.458,1.0,1.0,1.0,1.0,0.968,0.94,1.0,1.0,1.0,0.917,1.0,0.916,0.834,0.93,0.665,0.693,0.61,0.842,0.836,0.967,0.987,0.98,0.833,1.0,0.932,0.852,0.859,0.832,0.889,0.86	0.088
104832	ENSG00000112511	PHF1	chr6	+	33382742	33382921	33382501	33382606	33383366	33383447	104832	37,5,60,33,13,19,18,1,15,27,25,9,2,25	0,1,0,0,0,0,0,0,0,0,0,0,3,0	57,95,21,70,6,26,21,18,26,1,10,35,28,43,29,3,21,16,23,13,27,51,18,32,9,14,9,42,35,3,31,2,16,50,5,9,24,22,3,32,13,48,11,54,32,42,9,30,30,32,2,66,17,26	0,0,0,1,0,0,0,0,0,0,0,0,0,0,0,0,2,0,0,0,0,0,0,0,0,0,0,0,0,0,0,0,0,1,0,0,0,1,0,0,0,0,0,0,0,0,0,0,0,0,1,1,2,0	201	36	2.41288e-10	9.2929e-07	1.0,0.472,1.0,1.0,1.0,1.0,1.0,1.0,1.0,1.0,1.0,1.0,0.107,1.0	1.0,1.0,1.0,0.926,1.0,1.0,1.0,1.0,1.0,1.0,1.0,1.0,1.0,1.0,1.0,1.0,0.653,1.0,1.0,1.0,1.0,1.0,1.0,1.0,1.0,1.0,1.0,1.0,1.0,1.0,1.0,1.0,1.0,0.9,1.0,1.0,1.0,0.798,1.0,1.0,1.0,1.0,1.0,1.0,1.0,1.0,1.0,1.0,1.0,1.0,0.264,0.922,0.604,1.0	-0.066
61146	ENSG00000137818	RPLP1	chr15	+	69745985	69746060	69745122	69745359	69747508	69747626	61146	4.61911e+57	55,145,109,85,58,93,203,13,104,59,95,25,83,96	4.90246e+214	134,91,116,100,45,127,70,29,127,11,36,100,68,147,45,16,98,158,93,75,145,194,74,118,58,61,86,113,64,36,19,3,36,125,71,128,123,52,15,400,344,63,94,150,67,108,8,49,45,65,74,72,60,124	97	36	2.61782e-10	9.67891e-07	0.969,0.964,0.972,0.973,0.971,0.961,0.97,0.948,0.966,0.975,0.974,0.974,0.955,0.973	0.931,0.949,0.969,0.945,0.97,0.967,0.962,0.965,0.956,0.94,0.979,0.962,0.958,0.946,0.985,0.944,0.94,0.947,0.982,0.974,0.961,0.933,0.967,0.951,0.974,0.972,0.964,0.949,0.964,0.961,0.98,0.945,0.954,0.95,0.968,0.965,0.973,0.964,0.921,0.904,0.956,0.951,0.958,0.901,0.97,0.931,0.933,0.979,0.959,0.972,0.956,0.958,0.955,0.967	0.011
33862	ENSG00000131171	SH3BGRL	chrX	+	80457935	80458075	80457626	80457744	80532482	80532668	33862	12,4,31,13,25,17,63,0,7,13,21,13,8,32	129,127,262,177,128,135,319,12,81,237,252,57,113,244	9,9,4,2,16,5,4,4,7,0,8,8,15,15,10,1,5,5,2,21,24,25,2,5,7,21,2,8,3,7,7,0,2,5,21,37,14,10,2,1,3,2,15,2,21,9,0,38,8,13,3,6,6,22	87,189,211,161,228,216,57,37,170,7,231,185,81,170,366,35,170,207,153,239,200,245,89,102,122,220,94,116,106,27,66,2,37,133,129,246,329,102,54,113,436,86,155,7,242,161,6,356,53,151,102,29,153,485	162	36	4.03739e-10	1.43534e-06	0.02,0.007,0.026,0.016,0.042,0.027,0.042,0.0,0.019,0.012,0.018,0.048,0.015,0.028	0.022,0.01,0.004,0.003,0.015,0.005,0.015,0.023,0.009,0.0,0.008,0.01,0.04,0.019,0.006,0.006,0.006,0.005,0.003,0.019,0.026,0.022,0.005,0.011,0.013,0.021,0.005,0.015,0.006,0.054,0.023,0.0,0.012,0.008,0.035,0.032,0.009,0.021,0.008,0.002,0.002,0.005,0.021,0.06,0.019,0.012,0.0,0.023,0.032,0.019,0.006,0.044,0.009,0.01	0.008
33949	ENSG00000104408	EIF3E	chr8	-	109254340	109254575	109254027	109254142	109260841	109260945	33949	68,9,72,50,36,13,21,0,6,26,93,16,2,23	252,266,357,311,218,302,395,8,88,312,357,79,146,377	99,112,130,67,11,25,57,11,20,5,23,40,38,64,19,29,55,43,63,31,40,34,27,38,40,22,2,52,60,10,29,0,10,54,7,11,44,36,22,73,44,69,38,81,53,35,17,27,23,122,4,81,32,47	339,236,327,350,139,375,189,52,321,12,150,229,356,268,353,162,195,252,394,307,170,314,154,130,210,172,83,330,142,42,92,5,49,353,131,223,655,149,86,304,716,196,166,100,245,293,71,285,68,241,168,275,171,494	257	36	4.80497e-10	1.64495e-06	0.036,0.005,0.027,0.022,0.023,0.006,0.007,0.0,0.009,0.012,0.035,0.028,0.002,0.008	0.039,0.062,0.053,0.026,0.011,0.009,0.041,0.029,0.009,0.055,0.021,0.024,0.015,0.032,0.007,0.024,0.038,0.023,0.022,0.014,0.032,0.015,0.024,0.039,0.026,0.018,0.003,0.022,0.056,0.032,0.042,0.0,0.028,0.021,0.007,0.007,0.009,0.033,0.035,0.033,0.009,0.047,0.031,0.102,0.029,0.016,0.032,0.013,0.045,0.066,0.003,0.04,0.026,0.013	-0.012
104361	ENSG00000254986	DPP3	chr11	+	66262835	66262960	66262676	66262739	66263100	66263221	104361	18,11,40,25,13,13,32,2,27,36,51,9,9,32	0,0,0,0,0,0,0,1,0,0,0,0,0,0	12,35,35,23,52,27,9,5,14,1,15,54,23,12,40,6,8,32,12,57,20,25,24,15,43,25,40,25,23,12,17,1,8,21,24,60,58,16,6,16,32,8,33,1,61,37,2,54,16,42,21,7,23,81	0,0,1,0,0,0,0,0,0,0,0,0,0,0,0,0,0,0,0,0,0,1,0,0,0,0,0,0,0,0,0,0,1,0,0,0,1,0,0,0,0,1,0,0,0,1,1,0,0,0,0,0,0,0	147	36	6.46954e-10	2.13571e-06	1.0,1.0,1.0,1.0,1.0,1.0,1.0,0.329,1.0,1.0,1.0,1.0,1.0,1.0	1.0,1.0,0.896,1.0,1.0,1.0,1.0,1.0,1.0,1.0,1.0,1.0,1.0,1.0,1.0,1.0,1.0,1.0,1.0,1.0,1.0,0.86,1.0,1.0,1.0,1.0,1.0,1.0,1.0,1.0,1.0,1.0,0.662,1.0,1.0,1.0,0.934,1.0,1.0,1.0,1.0,0.662,1.0,1.0,1.0,0.901,0.329,1.0,1.0,1.0,1.0,1.0,1.0,1.0	-0.015
88350	ENSG00000197111	PCBP2	chr12	+	53854114	53854209	53853055	53853187	53854798	53854927	88350	78,13,81,35,20,22,30,1,20,32,35,11,4,28	306,396,502,395,251,379,624,25,385,301,447,81,179,343	76,92,64,104,14,35,81,18,11,0,15,26,61,67,16,26,26,42,40,33,24,44,16,59,23,9,7,116,34,5,11,0,4,49,4,13,39,22,6,22,57,72,30,42,23,30,34,17,16,29,7,51,39,61	218,451,341,297,171,375,216,79,273,31,203,247,506,476,347,77,235,363,511,264,272,432,193,175,196,236,363,315,270,70,131,9,72,376,173,332,455,202,82,440,549,207,224,162,302,212,73,325,96,258,249,268,198,476	117	36	6.91838e-10	2.20513e-06	0.073,0.01,0.047,0.027,0.024,0.018,0.015,0.012,0.016,0.032,0.024,0.04,0.007,0.025	0.097,0.059,0.055,0.097,0.025,0.028,0.103,0.066,0.012,0.0,0.022,0.031,0.036,0.042,0.014,0.094,0.033,0.034,0.024,0.037,0.026,0.03,0.025,0.094,0.035,0.012,0.006,0.102,0.037,0.022,0.025,0.0,0.017,0.039,0.007,0.012,0.026,0.032,0.022,0.015,0.031,0.097,0.04,0.074,0.023,0.042,0.125,0.016,0.049,0.033,0.009,0.055,0.057,0.038	-0.014
20882	ENSG00000144381	HSPD1	chr2	-	198363890	198364162	198363398	198363574	198364505	198364559	20882	10,0,5,18,5,0,0,0,0,0,5,2,0,12	44,36,40,107,30,9,54,4,22,20,81,9,48,39	3,6,0,1,105,2,18,28,659,20,55,2,11,2,0,0,0,2,8,0,9,21,1,1,5,1,4,2,1,0,3,2,0,9,0,9,1,2,14,8,0,3,24,2,3,4,0,134,20,2,0,46,1,6	10,33,16,12,35,26,8,13,468,8,30,37,26,10,55,11,22,40,22,31,31,89,16,4,34,35,39,15,11,3,14,0,12,30,81,67,92,11,11,33,23,7,31,6,43,20,5,65,33,34,18,6,24,55	294	36	1.00909e-09	3.10911e-06	0.027,0.0,0.015,0.02,0.02,0.0,0.0,0.0,0.0,0.0,0.008,0.026,0.0,0.036	0.035,0.022,0.0,0.01,0.269,0.009,0.216,0.209,0.147,0.234,0.183,0.007,0.049,0.024,0.0,0.0,0.0,0.006,0.043,0.0,0.034,0.028,0.008,0.03,0.018,0.003,0.012,0.016,0.011,0.0,0.026,1.0,0.0,0.035,0.0,0.016,0.001,0.022,0.135,0.029,0.0,0.05,0.087,0.039,0.008,0.024,0.0,0.202,0.069,0.007,0.0,0.484,0.005,0.013	-0.061
50604	ENSG00000138326	RPS24	chr10	+	79799958	79799983	79796951	79797062	79800372	79800471	50604	66,75,96,89,34,85,115,7,46,99,93,27,56,56	2.2613e+53	97,58,146,67,50,81,70,33,40,5,40,86,78,48,113,9,46,119,96,55,63,62,58,55,45,44,78,70,35,5,15,1,22,86,40,76,143,36,5,73,299,40,41,59,38,127,3,65,17,83,41,77,25,191	1600,1553,2178,1868,968,3082,1879,809,2681,72,1878,1364,2137,2485,2621,363,623,1781,4564,2355,1805,2047,684,664,1765,1663,817,2390,1481,650,599,18,432,2012,1139,2701,2245,665,142,1026,1994,1640,1101,472,1067,749,146,1510,542,1092,1281,1652,1095,1546	36	36	1.12698e-09	3.36033e-06	0.028,0.025,0.029,0.053,0.025,0.035,0.031,0.031,0.027,0.044,0.029,0.046,0.031,0.029	0.057,0.036,0.063,0.035,0.049,0.026,0.036,0.039,0.015,0.065,0.021,0.059,0.035,0.019,0.041,0.024,0.069,0.063,0.021,0.023,0.034,0.029,0.078,0.076,0.025,0.026,0.087,0.028,0.023,0.008,0.024,0.053,0.048,0.041,0.034,0.027,0.06,0.051,0.034,0.066,0.13,0.024,0.036,0.111,0.034,0.145,0.02,0.041,0.03,0.071,0.031,0.045,0.022,0.11	-0.013
72088	ENSG00000021355	SERPINB1	chr6	-	2839568	2839700	2838782	2838920	2840652	2840828	72088	147,31,77,174,184,75,110,2,54,73,139,57,10,369	363,738,498,685,740,494,919,22,917,574,482,216,269,1126	73,92,53,87,133,64,134,25,215,6,69,246,57,42,8,16,56,20,26,43,176,46,62,32,196,24,87,26,48,2,113,1,13,136,29,73,67,93,54,37,59,33,67,15,133,43,26,290,19,88,7,91,31,104	137,446,277,309,420,739,204,83,589,16,243,717,370,298,162,48,227,203,190,456,528,448,196,93,334,240,400,336,208,34,177,2,51,610,415,321,633,171,117,168,351,205,271,26,436,222,50,1151,29,254,184,296,223,621	154	36	1.33474e-09	3.85543e-06	0.086,0.01,0.035,0.056,0.055,0.034,0.027,0.021,0.014,0.029,0.063,0.058,0.009,0.071	0.111,0.046,0.043,0.062,0.069,0.02,0.133,0.066,0.079,0.081,0.062,0.074,0.035,0.032,0.011,0.072,0.055,0.023,0.031,0.022,0.072,0.023,0.069,0.074,0.121,0.023,0.048,0.018,0.051,0.014,0.13,0.105,0.056,0.05,0.016,0.05,0.024,0.113,0.097,0.049,0.038,0.036,0.055,0.119,0.067,0.043,0.108,0.056,0.133,0.075,0.009,0.067,0.031,0.038	-0.019
75725	ENSG00000135821	GLUL	chr1	-	182359631	182359987	182357706	182357885	182360813	182360894	75725	97,10,14,49,52,25,21,0,21,10,70,11,2,102	92,179,77,88,66,151,133,10,92,72,155,31,73,90	5,53,25,28,361,25,120,156,486,38,209,48,42,38,14,3,10,81,18,39,161,57,121,70,209,26,99,11,14,6,29,0,80,82,27,151,88,106,37,16,30,39,229,8,73,70,5,458,130,80,1,156,27,56	91,182,116,76,121,181,96,90,236,2,86,61,238,48,21,10,81,317,109,189,171,76,265,164,132,40,141,66,59,18,91,4,95,192,85,70,436,102,24,39,120,60,97,42,188,78,20,204,77,152,222,67,140,156	378	36	1.58787e-09	4.44761e-06	0.091,0.005,0.017,0.05,0.07,0.016,0.015,0.0,0.021,0.013,0.041,0.033,0.003,0.097	0.005,0.027,0.02,0.034,0.221,0.013,0.106,0.142,0.164,0.644,0.188,0.07,0.017,0.07,0.06,0.028,0.012,0.024,0.015,0.019,0.082,0.067,0.042,0.039,0.131,0.058,0.063,0.016,0.022,0.031,0.029,0.0,0.074,0.039,0.029,0.17,0.019,0.09,0.128,0.038,0.023,0.058,0.184,0.018,0.036,0.079,0.023,0.176,0.139,0.048,0.0,0.182,0.018,0.033	-0.042
[truncated: 46 more rows]

## Sheet: Inv(16) - MXE
	GeneID	geneSymbol	chr	strand	1stExonStart_0base	1stExonEnd	2ndExonStart_0base	2ndExonEnd	upstreamES	upstreamEE	downstreamES	downstreamEE	ID	IC_SAMPLE_1	SC_SAMPLE_1	IC_SAMPLE_2	SC_SAMPLE_2	IncFormLen	SkipFormLen	PValue	FDR	IncLevel1	IncLevel2	IncLevelDifference
[truncated: 119 more rows]

## Sheet: Inv(16) -A5SS
	GeneID	geneSymbol	chr	strand	longExonStart_0base	longExonEnd	shortES	shortEE	flankingES	flankingEE	ID	IC_SAMPLE_1	SC_SAMPLE_1	IC_SAMPLE_2	SC_SAMPLE_2	IncFormLen	SkipFormLen	PValue	FDR	IncLevel1	IncLevel2	IncLevelDifference
[truncated: 12 more rows]

## Sheet: Inv(16) - A3SS
	GeneID	geneSymbol	chr	strand	longExonStart_0base	longExonEnd	shortES	shortEE	flankingES	flankingEE	ID	IC_SAMPLE_1	SC_SAMPLE_1	IC_SAMPLE_2	SC_SAMPLE_2	IncFormLen	SkipFormLen	PValue	FDR	IncLevel1	IncLevel2	IncLevelDifference
[truncated: 17 more rows]

[truncated: 6 more sheets: Inv(16) - RI, Normal - SE, Normal - MXE, Normal - A5SS, Normal - A3SS, Normal - RI]
