# Supplementary material for: Transcriptome Profiling of Pediatric Core Binding Factor AML
Source: PLoS One. 2015 Sep 23;10(9):e0138782. doi: 10.1371/journal.pone.0138782 (PMC4580636; doi:10.1371/journal.pone.0138782)
Supplement: S8 Table — (XLSX) [file pone.0138782.s010.xlsx]

## Sheet: gene fusion
Table S8. Gene Fusion events Identified by 2 or more detection methods, or 1 detection method + ChimerDB.
Reg#	Primary Cytogenetic Code	ADSL_SGSM3	B3GNT5_KLHL24	BCL2L2_PABPN1	C6orf147_EIF3E	C6orf47_BAG6	CBFB_MYH11	CHST11_UBC	CNPY3_GNMT	CORO7_PAM16	CSDA_CSDAP1	CTBS_GNG5	CXCR4_PTMA	CYTH1_USP36	DDX5_EEF1A1	DEF6_PPARD	ECD_P4HA1	EDF1_C9orf86	EIF2AK2_HEATR5B	ELAVL1_TIMM44	FAM117A_SLC35B1	FAM175A_HELQ	FAM60A_UBC	GAPDH_HBB	GLYCTK_DNAH1	HBA1_HBB	HBA2_HBB	HBB_HBA1	HBB_HBA2	HOXD13_NUP98	HSPE1_MOBKL3	INPP5D_ATG16L1	MATR3_PAIP2	MBD1_CCDC11	MED12_NLGN3	MED22_SURF6	MIR1204_PVT1	MLL_MLLT3	MTRNR2L2_MTRNR2L1	NAIP_OCLN	NBPF14_NBPF1	NCOR2_UBC	NCRNA00189_BACH1	NDE1_CBFB	NDRG1_ST3GAL1	NFATC3_PLA2G15	NFE2L1_SNX11	NSD1_NUP98	NUP98_HMGB3
709039	Inv(16)						X
723026	Inv(16)						X				X														X																				X
743295	Inv(16)						X														X
750639	Inv(16)		X				X	X							X								X																			X
751571	Inv(16)
764821	Inv(16)						X
765326	Inv(16)		X				X	X				X										X												X					X
767829	Inv(16)
773431	Inv(16)			X			X																																					X
775184	Inv(16)						X					X
779900	Inv(16)		X				X														X								X			X							X	X				X
784743	Inv(16)						X
794537	Inv(16)						X					X																												X
794690	Inv(16)						X																																	X
36048	Normal				X
63761	Normal											X																																				X
66841	Normal																																															X
716200	Normal																X	X																											X
719261	Normal
739075	Normal																																						X
740808	Normal
745886	Normal																																					X
746675	Normal	X																				X			X																								X
748689	Normal			X		X			X			X				X	X																	X					X		X
749283	Normal	X										X																																		X
750004	Normal											X
753819	Normal																																				X									X
765551	Normal
766360	Normal																						X													X				X								X
768364	Normal											X																									X
768662	Normal	X
772076	Normal
774511	Normal																										X												X
778078	Normal																										X
778533	Normal							X															X									X													X
780178	Normal											X
780535	Normal											X									X
780582	Normal																							X		X	X	X
781506	Normal			X					X											X																X
781728	Normal																																							X
786388	Normal
786543	Normal			X						X				X		X	X		X	X								X	X				X		X	X
787870	Normal											X																						X						X						X
789920	Normal																				X																			X
790059	Normal																								X																							X
790201	Normal														X												X	X	X
790790	Normal											X
23196	t(8;21)
23350	t(8;21)													X							X											X								X
51040	t(8;21)			X																												X
73407	t(8;21)											X																			X					X			X	X			X
741597	t(8;21)
745148	t(8;21)												X		X							X										X													X		X
745410	t(8;21)
746371	t(8;21)																								X															X
746520	t(8;21)		X										X		X																	X							X								X
750966	t(8;21)
769470	t(8;21)																																							X
770295	t(8;21)										X
778552	t(8;21)											X
781469	t(8;21)																				X	X
785729	t(8;21)		X															X		X															X
790021	t(8;21)					X				X				X		X	X												X						X
794421	t(8;21)																							X								X			X
[truncated: 21 more columns]
