# Supplementary material for: Transcriptome Profiling of Pediatric Core Binding Factor AML
Source: PLoS One. 2015 Sep 23;10(9):e0138782. doi: 10.1371/journal.pone.0138782 (PMC4580636; doi:10.1371/journal.pone.0138782)
Supplement: S9 Table — (XLSX) [file pone.0138782.s011.xlsx]

## Sheet: Sheet1
Table S9. List of fusion primers.
Fusion	Forward Primer	Reverse Primer
PIM3/SCO2	5’-TTCGAGAAGGCGTACCAGGTG-3’	5’-GACAAAAGCCAGGACCTCAGATG-3’
NCOR2/UBC	5'-AAGGCTGAAGCTGCACATCGG-3'	5'-GTTGTAGTCA GACAGGGTGC GC-3'
SIDT2/TAGLN	5'-GCATCTGCAACCTGCTCCTTTAC-3'	5'-GCTGTTCACC AGCTTGCTCA-3'
NUP98/NSD1	5’-TGGACAGGCATCTTTGTT-3’	5’-ACAGCGGGAACTTACCTT-3’
NUP98/HOXD13	5’-TCCTCAAACCCCAGAAAGTG-3’	5’-GGTTCTGAAACCAAATGGTCA-3’
NUP98/HMGB3	5’-TGAAACCAACAAATCCAGCA-3’	5’-AATTCCGCAAAATTGACAGG-3’
